# Supplementary material for: Combinatorial prediction of marker panels from single‐cell transcriptomic data
Source: Mol Syst Biol. 2019 Oct 24;15(10):e9005. doi: 10.15252/msb.20199005 (PMC6811728; doi:10.15252/msb.20199005)
Supplement: Supplementary file 2 — Table EV1 [file MSB-15-e9005-s002.xlsx]

## Sheet: Table Legend
Table EV1
This table contains the statistical values and ranks for different genes associated with Figure 4A, comparing the various rankings when using different statistical tests on the same data. These include the same tests used in Figure 3D to show with transparency the performance of the method versus other established tests.

## Sheet: FIG4cluster1.csv
	mHG_stat	mHG_pval	t_stat	t_pval	w_stat	w_pval	LRT_pval	Log2FoldChange	TP	TN	mast_pval	mHG_rank	t_rank	w_rank	LRT_rank	mast_rank	RF_rank	COMET_rank
LY6D	1.96338e-156	3.19406e-154	26.8081	6.00326e-129	24.9224	4.25342e-137	4.20739e-161	2.41187	0.737817	0.841102	7.25506e-145	2	2	2	2	2	2	1
CD19	1.11326e-64	2.0545e-62	17.187	3.44022e-60	12.9721	1.76197e-38	1.94105e-67	2.43864	0.423977	0.903602	2.62298e-65	5	5	7	5	5	6	2
MS4A1	4.07621e-81	7.76441e-79	20.7197	1.28166e-83	17.1205	1.04356e-65	2.68899e-94	2.25384	0.564327	0.841102	2.04753e-87	4	4	4	4	4	4	3
CR2	9.22975e-21	1.05602e-18	9.11856	2.82141e-19	4.6553	3.23507e-06	3.63212e-22	2.51515	0.154971	0.965042	6.84536e-21	11	19	32	21	22	38	4
CD79B	2.46821e-102	4.63062e-100	23.8706	5.69785e-108	21.0934	9.15024e-99	4.16262e-116	1.73226	0.559454	0.885593	2.20101e-104	3	3	3	3	3	3	5
CD74	2.89137e-281	2.91621e-279	35.384	9.40738e-211	30.9478	2.71772e-210	4.10305e-211	1.56919	0.925926	0.827331	8.57237e-213	1	1	1	1	1	1	6
FCER2A	1.67855e-35	2.59631e-33	12.0244	1.11471e-31	7.97613	1.50996e-15	8.36294e-38	2.41041	0.27193	0.933263	1.56499e-35	8	11	14	10	10	14	7
TNFRSF13C	6.76894e-22	7.97059e-20	8.82584	3.2382e-18	4.80233	1.56827e-06	2.82452e-21	2.36878	0.162768	0.960805	1.6235e-20	10	25	31	24	23	25	8
CD22	8.56862e-29	1.18905e-26	10.649	1.43201e-25	6.24103	4.34703e-10	1.71292e-27	2.23584	0.201754	0.957627	1.35543e-26	9	16	19	17	18	29	9
TNFRSF13B	7.8554e-20	8.79058e-18	8.94135	1.09142e-18	4.86426	1.14889e-06	7.79437e-20	1.98199	0.177388	0.950212	1.08165e-18	13	23	29	25	25	30	10
CD37	2.78062e-44	4.75046e-42	15.4267	2.57416e-50	13.1084	2.94583e-39	1.81306e-52	1.44819	0.500975	0.79661	1.14145e-48	7	6	6	6	7	5	11
CD55	6.31565e-15	5.7376e-13	8.00384	2.35047e-15	4.22792	2.35863e-05	4.33731e-16	1.70831	0.155945	0.949153	1.06941e-14	15	29	36	29	30	41	12
CD72	7.27191e-18	7.4628e-16	7.42682	1.73573e-13	4.57249	4.81965e-06	3.40251e-14	1.52605	0.187135	0.930085	2.1255e-14	14	32	33	32	32	43	13
CD24A	4.28266e-20	4.74908e-18	8.9848	6.89745e-19	5.97638	2.28154e-09	9.07579e-20	1.45197	0.25731	0.899364	1.72059e-18	12	22	21	26	27	32	14
CD83	6.94564e-12	5.33674e-10	5.87674	4.92394e-09	3.67697	0.000236019	2.38766e-10	1.44981	0.157895	0.9375	1.46352e-10	17	46	42	47	45	52	15
LY6E	1.59102e-47	2.78929e-45	15.26	8.96057e-50	15.6604	2.82076e-55	1.40214e-50	0.694671	0.722222	0.598517	1.7664e-48	6	7	5	8	8	7	16
LY6A	1.26575e-13	1.08186e-11	7.45642	1.34495e-13	6.40225	1.531e-10	8.82846e-14	0.800488	0.426901	0.730932	6.19752e-13	16	31	17	35	34	35	17
TMEM123	3.9212e-10	2.59438e-08	5.4304	6.33605e-08	3.71455	0.000203564	4.5303e-08	0.864198	0.159844	0.929025	3.12166e-07	18	56	41	60	65	46	18
S100A9	8.36733e-06	0.000336686	-4.13985	3.77457e-05	3.38818	0.000703585	1.89785e-06	-1.20907	0.44347	0.651483	5.42215e-09	24	76	45	74	55	27	19
S100A8	7.81167e-06	0.000316332	-4.0622	5.24506e-05	3.50421	0.000457962	4.82827e-06	-0.914268	0.550682	0.547669	1.09556e-05	23	78	44	78	87	18	20
EZR	5.11124e-06	0.000213376	4.86427	1.24613e-06	2.5995	0.00933605	1.3153e-06	0.71567	0.201754	0.872881	1.19587e-06	22	67	53	72	71	47	21
PTPRCAP	9.41303e-09	5.64961e-07	4.93562	8.66275e-07	4.80915	1.51571e-06	8.32159e-07	0.353751	0.38694	0.731992	5.4362e-06	20	64	30	69	77	28	22
CNP	3.36267e-05	0.00121205	3.76375	0.000172383	2.2443	0.0248129	0.000176104	0.54254	0.2154	0.853814	0.000568142	27	97	62	108	123	62	23
CD52	7.48528e-10	4.88447e-08	6.40158	1.91738e-10	6.33922	2.30928e-10	2.02206e-10	0.251598	0.763158	0.362288	1.83949e-10	19	38	18	46	48	19	24
GDI2	0.00336899	0.0667358	2.4434	0.0146374	1.44476	0.148525	0.0148579	0.34382	0.234893	0.797669	0.0382638	48	164	99	171	229	55	25
FCER1G	0.475487	0.985162	-11.1699	1.06851e-27	-7.71576	1.20266e-14	6.74145e-32	-1.50924	0.224172	0.602754	4.54217e-29	561	14	15	12	13	11	26
ERP29	0.0201609	0.254311	2.74448	0.00611678	1.19279	0.23295	0.00629324	0.473624	0.150097	0.882415	0.00534627	336	142	115	148	157	85	27
CALR	0.000868473	0.0215509	1.36386	0.172768	0.532751	0.594206	0.172938	0.239747	0.153021	0.856992	0.175276	35	294	194	273	309	86	28
CTSB	0.281744	0.923372	-6.65709	4.24521e-11	-4.28001	1.86886e-05	2.74151e-13	-1.24231	0.19883	0.694915	2.27416e-11	552	36	34	36	42	22	29
IFITM3	0.372189	0.9601	-6.9528	5.87481e-12	-3.52292	0.000426817	5.21623e-14	-1.35227	0.167641	0.75	3.91054e-12	558	35	43	33	38	26	30
CCL5	0.926413	0.999995	-8.98731	1.17145e-18	-4.20354	2.62774e-05	3.45957e-25	-1.54288	0.402534	0.527542	5.62748e-20	567	24	37	19	24	17	31
APOE	4.68742e-05	0.00162906	-0.823792	0.410186	1.99852	0.0456602	0.400935	-0.150663	0.231969	0.838983	6.84172e-06	28	438	72	358	81	51	32
HNRNPU	0.0143522	0.203673	1.53627	0.124633	0.737543	0.460792	0.12477	0.251722	0.173489	0.842161	0.195417	253	263	161	249	320	94	33
LGALS1	0.479188	0.98838	-8.33382	1.86603e-16	-5.85341	4.81603e-09	2.39815e-18	-1.27539	0.17154	0.682203	7.09334e-17	565	27	23	27	28	31	34
HSP90AB1	0.00325887	0.0648057	1.54668	0.122102	1.2965	0.194804	0.121933	0.161551	0.18616	0.860169	0.267922	47	260	104	244	346	53	35
CD53	0.00134205	0.0315978	1.56166	0.118529	1.69922	0.0892772	0.118026	0.147449	0.205653	0.846398	0.285367	39	254	86	240	352	45	36
THY1	0.655824	0.998035	-11.1942	5.36251e-28	-8.97059	2.94926e-19	2.19455e-30	-1.36137	0.209552	0.574153	4.67185e-29	566	12	12	15	14	16	37
CD3D	0.454483	0.980056	-10.8459	1.6234e-26	-9.6055	7.57886e-22	3.33464e-28	-1.11901	0.280702	0.490466	5.08488e-28	559	15	11	16	15	13	38
CORO1A	0.00170106	0.0380215	2.23675	0.0254141	2.07535	0.0379543	0.0255636	0.125422	0.351852	0.710805	0.033187	41	180	69	180	224	34	39
CMTM7	0.0251262	0.300105	1.52083	0.128465	0.08753	0.93025	0.130406	0.205685	0.220273	0.772246	0.000150745	392	266	399	254	107	67	40
LY6C2	0.479188	0.98838	-7.14434	1.43943e-12	-4.86782	1.12834e-06	7.42311e-14	-1.09348	0.203704	0.677966	2.05401e-12	564	34	28	34	35	36	41
PTPRC	0.299574	0.92989	-3.58533	0.000345206	-3.08448	0.00203909	0.000316463	-0.452319	0.220273	0.694915	9.96404e-05	555	104	48	114	102	57	42
RPS19	8.78218e-06	0.000352584	-0.719818	0.471729	0.89187	0.372463	0.467752	-0.0274014	0.833333	0.245763	0.767382	25	450	147	385	520	23	43
LTB	0.000174462	0.00532536	0.810524	0.417739	1.547	0.121864	0.416229	0.060375	0.433723	0.645127	0.70983	31	443	92	367	512	37	44
CD2	0.13924	0.748317	-1.8841	0.059705	-1.43818	0.150383	0.0583685	-0.250162	0.220273	0.739407	0.110888	536	211	100	203	275	59	45
IL16	0.0140558	0.199577	0.61497	0.538646	0.461871	0.644174	0.538445	0.104944	0.160819	0.850636	0.78169	217	462	210	413	522	92	46
MSN	0.0111581	0.165234	0.53228	0.594592	0.31135	0.755535	0.594477	0.074973	0.223197	0.783898	0.855814	126	476	266	439	532	80	47
ATPIF1	0.0388169	0.389213	-0.686526	0.492465	-0.527519	0.597833	0.490687	-0.11396	0.159844	0.823093	0.552845	442	456	195	398	487	76	48
MIF	0.244915	0.895161	-1.69331	0.0905617	-1.01714	0.309087	0.0887913	-0.207525	0.267057	0.707627	0.217815	550	232	132	221	335	60	49
HSPA8	0.479188	0.98838	-3.55178	0.000391774	-3.92168	8.79327e-05	0.000376283	-0.279704	0.489279	0.408898	3.40955e-05	562	106	40	115	94	39	50
B2M	0.998007	1	-12.1556	9.24942e-33	-11.8442	2.30569e-32	1.64365e-33	-0.409901	0.957115	0.0211864	3.98486e-32	568	10	8	11	11	9	51
ATP5B	0.229494	0.883022	-1.3586	0.17443	-1.90497	0.0567845	0.175009	-0.133498	0.35575	0.588983	0.0156513	548	296	79	274	183	48	52
HSPA5	0.0560008	0.490969	0.742328	0.457977	0.201343	0.840431	0.458555	0.108279	0.20078	0.800847	0.34511	483	447	322	380	411	63	53
IL2RG	0.305308	0.934103	-2.00335	0.0452806	-1.65681	0.0975588	0.044388	-0.192716	0.395712	0.560381	0.110363	556	201	87	198	274	49	54
CD47	0.143612	0.756166	-0.959356	0.337499	-1.17642	0.239426	0.337007	-0.123046	0.22807	0.733051	0.0292701	538	412	118	332	218	64	55
HMGB1	0.0499857	0.453992	0.413101	0.679577	-0.273769	0.784262	0.68035	0.0690878	0.154971	0.833686	0.0676208	469	502	281	474	253	101	56
RPL13A	0.0427961	0.414563	-0.264955	0.791072	-0.622303	0.533743	0.791188	-0.0268055	0.152047	0.873941	0.0871986	453	524	178	514	265	54	57
SELL	0.0804559	0.583505	0.565415	0.571856	0.184336	0.85375	0.572302	0.0619629	0.194932	0.830508	0.569663	510	468	328	429	489	58	58
RAC1	0.0448888	0.423862	0.024764	0.980246	-0.649934	0.515735	0.980309	0.00399744	0.168616	0.810381	0.0518074	458	567	172	567	238	83	59
SELPLG	0.468784	0.984409	-13.7494	4.33678e-40	-10.5949	3.14575e-26	1.23525e-50	-2.39268	0.0838207	0.644068	1.1843e-51	560	8	10	7	6	8	60
CD3G	0.479188	0.98838	-13.5515	2.3189e-39	-10.9521	6.49201e-28	1.58566e-45	-1.86792	0.145224	0.582627	5.16815e-45	563	9	9	9	9	10	61
MS4A6B	0.229494	0.883022	-11.2045	5.68812e-28	-8.56029	1.12579e-17	1.44074e-31	-1.69134	0.130604	0.653602	2.32838e-31	549	13	13	13	12	12	62
CD8B1	0.339694	0.95161	-10.6619	1.93407e-25	-7.31846	2.50826e-13	6.44905e-31	-1.83666	0.130604	0.691737	1.63853e-27	557	17	16	14	17	15	63
CD8A	0.0496415	0.452758	-9.8239	5.83357e-22	-6.08262	1.18236e-09	1.78591e-27	-2.40791	0.045809	0.79661	1.13804e-27	468	18	20	18	16	20	64
CD7	0.0525512	0.473675	-9.09327	4.20038e-19	-5.15824	2.4928e-07	8.87773e-25	-2.56038	0.0409357	0.826271	1.70955e-23	478	20	26	20	19	21	65
CD27	0.0907229	0.622846	-9.01717	6.55345e-19	-5.41231	6.22174e-08	8.21409e-22	-2.05395	0.0516569	0.808263	5.06455e-22	514	21	24	22	20	24	66
KLRD1	0.118421	0.707556	-8.62976	1.96115e-17	-4.99305	5.94323e-07	9.82483e-22	-2.27322	0.0467836	0.824153	4.78848e-21	528	26	27	23	21	33	67
CTSD	0.187237	0.824272	-7.43598	1.81184e-13	-5.15991	2.47073e-07	2.77531e-15	-1.28615	0.132554	0.73411	1.96383e-14	545	33	25	30	31	40	68
HCST	0.118421	0.707556	-7.62114	4.2368e-14	-5.96028	2.51802e-09	3.92867e-15	-1.16496	0.137427	0.707627	1.93552e-16	529	30	22	31	29	42	69
CD247	0.0563167	0.492864	-8.13534	9.62153e-16	-4.27014	1.95352e-05	3.83165e-18	-2.24824	0.0331384	0.855932	1.65091e-18	485	28	35	28	26	44	70
CCL6	0.168249	0.800306	-5.15971	2.90612e-07	-2.21211	0.0269588	7.98735e-09	-1.29561	0.121832	0.824153	5.35697e-07	544	60	63	56	68	50	71
ITGB2	0.109849	0.684933	-5.89458	4.54243e-09	-4.16659	3.09187e-05	1.64433e-09	-1.05859	0.104288	0.786017	1.51107e-10	523	45	38	54	46	56	72
IFNGR1	0.097481	0.641376	-5.45914	5.52379e-08	-3.33189	0.000862595	2.43222e-08	-1.07584	0.0877193	0.826271	4.9534e-08	517	55	46	58	58	61	73
BST2	0.0418319	0.408222	-4.50306	7.29134e-06	-2.12664	0.0334496	1.41668e-06	-1.28938	0.0614035	0.883475	1.03832e-05	448	72	65	73	86	65	74
CCND2	0.113018	0.692301	-5.86943	5.27905e-09	-3.97758	6.96207e-05	1.26762e-09	-1.16104	0.0935673	0.804025	3.8499e-10	526	47	39	53	50	66	75
RAMP1	0.247724	0.896477	-6.1259	1.20128e-09	-2.38654	0.0170078	5.78245e-11	-2.27149	0.0185185	0.919492	2.21525e-10	551	40	54	43	49	68	76
PDIA3	0.109849	0.684933	-2.84621	0.00447153	-2.7302	0.00632964	0.00425965	-0.471627	0.128655	0.794492	7.96961e-07	522	134	51	140	70	69	77
CD3E	0.156868	0.7787	-6.01998	2.17723e-09	-3.14961	0.00163488	5.07428e-10	-1.64629	0.0311891	0.885593	1.39375e-13	540	42	47	48	33	70	78
CD6	0.0525512	0.473675	-5.79563	8.48578e-09	-2.26999	0.0232081	8.09203e-10	-2.02776	0.0214425	0.919492	3.9018e-09	477	49	61	49	52	71	79
RETNLG	0.048785	0.441336	-2.49865	0.0126182	0.0616436	0.950847	0.00406434	-0.990628	0.115984	0.886653	0.00821983	464	159	437	136	164	72	80
CSF1R	0.109849	0.684933	-5.83405	7.1441e-09	-2.06675	0.0387581	1.90126e-11	-3.1878	0.00877193	0.9375	3.77084e-11	524	48	70	42	44	73	81
SYK	9.32914e-05	0.00303381	5.58838	2.66902e-08	2.29049	0.0219932	9.62464e-09	1.6689	0.0964912	0.961864	1.0539e-07	30	53	60	57	61	74	82
CTSL	0.0543645	0.483722	-3.83603	0.000131335	-1.22058	0.222244	3.27977e-05	-1.98296	0.0126706	0.955508	5.90984e-05	480	91	112	88	97	75	83
CD48	0.0525512	0.473675	-2.81019	0.00500244	-2.189	0.0285967	0.0047223	-0.443805	0.149123	0.791314	0.00216923	474	135	64	141	141	77	84
CCR7	0.0442458	0.421283	-1.55028	0.121245	-0.606248	0.54435	0.118364	-0.270658	0.143275	0.841102	0.194234	456	259	180	241	319	78	85
TSPAN32	0.0313286	0.342223	1.69069	0.0910561	0.550551	0.581942	0.0922255	0.297022	0.149123	0.862288	0.0420361	423	233	191	223	232	79	86
GRN	0.0494938	0.445748	-1.59225	0.111503	-0.861821	0.388786	0.108059	-0.365847	0.0867446	0.889831	0.213984	466	249	151	236	334	81	87
ANXA5	0.0141884	0.202766	-3.98415	7.04746e-05	-2.30971	0.0209041	5.47877e-05	-0.887387	0.0662768	0.872881	2.04252e-05	240	83	59	94	90	82	88
ITGAX	0.056908	0.495171	-4.07394	4.94568e-05	-1.10998	0.267007	4.20265e-06	-2.99576	0.00389864	0.967161	1.87528e-06	486	77	125	76	73	84	89
BTLA	9.32914e-05	0.00303381	5.91489	4.08636e-09	2.64072	0.00827289	1.02917e-09	1.73538	0.104288	0.963983	5.35306e-09	29	44	52	51	54	87	90
BSG	0.162251	0.791213	-2.19121	0.0285554	-2.08669	0.0369166	0.0281249	-0.380101	0.122807	0.818856	0.000103067	541	183	68	181	103	88	91
CD209A	0.0496415	0.452758	-3.27508	0.00109278	-1.02982	0.303092	4.5787e-06	-3.46672	0.00389864	0.96928	5.81465e-06	467	120	129	77	80	89	92
CD82	0.0530681	0.476634	-3.03655	0.00242771	-1.89422	0.0581954	0.00214627	-0.522428	0.138402	0.8125	0.0077338	479	129	80	131	163	90	93
LAMP1	0.0276616	0.320613	-2.3611	0.0183284	-1.57336	0.115636	0.0168655	-0.472319	0.109162	0.848517	0.0200947	407	171	90	174	190	91	94
M6PR	0.128988	0.728203	-1.76937	0.0769923	-1.44575	0.148247	0.0753591	-0.331671	0.117934	0.842161	0.0227461	532	220	98	216	195	93	95
CD81	1.79797e-05	0.000690227	3.84232	0.000125768	2.35546	0.0184998	0.00010641	0.815278	0.14425	0.916314	0.000119171	26	90	56	99	105	95	96
FCGR2B	0.00111563	0.0266091	3.84888	0.000122828	1.47041	0.141451	0.000110893	1.11226	0.0808967	0.956568	0.000617086	37	88	96	100	124	96	97
ERP44	0.0550006	0.486732	0.940219	0.347221	0.403954	0.686247	0.347283	0.205087	0.105263	0.904661	0.626715	481	416	229	338	502	97	98
KLRA8	0.141203	0.751233	-5.1145	3.78403e-07	-1.58042	0.114012	7.34535e-11	-3.89861	0.00779727	0.951271	4.81976e-09	537	62	89	45	53	98	99
ITGAL	0.0945285	0.633416	-4.68165	3.12035e-06	-1.9163	0.0553265	7.94612e-07	-1.64412	0.0263158	0.923729	1.48048e-06	516	71	78	68	72	99	100
KLRB1C	0.224262	0.865764	-6.24743	5.98162e-10	-2.10326	0.0354434	1.44179e-12	-3.30773	0.00779727	0.9375	8.1914e-12	546	39	66	38	39	100	101
IGHG2C	0.0055284	0.0975035	-0.162946	0.870593	1.16401	0.244418	0.865564	-0.117487	0.105263	0.923729	0.0550312	52	541	120	533	242	102	102
CD4	0.162251	0.791213	-5.49375	4.81273e-08	-1.93383	0.0531346	1.21262e-09	-2.78366	0.00779727	0.941737	1.77614e-10	542	54	76	52	47	103	103
HSP90AA1	0.0322676	0.350728	-0.194388	0.845893	-0.356264	0.721643	0.845617	-0.0408141	0.104288	0.884534	0.408849	426	535	250	527	443	104	104
GPI1	0.0736262	0.561286	-0.0812154	0.935279	-0.726958	0.467251	0.93543	-0.0149243	0.131579	0.846398	0.0282486	505	556	162	555	213	105	105
P4HB	0.13924	0.748317	-1.38063	0.167555	-1.17666	0.239331	0.166328	-0.272582	0.104288	0.863347	0.0361881	535	293	117	269	227	106	106
IL2RB	0.227183	0.868406	-5.97336	3.07165e-09	-3.0096	0.00261596	5.05261e-12	-2.15292	0.0272904	0.894068	2.8539e-12	547	43	49	40	36	107	107
CD200	0.000485513	0.0129518	3.82833	0.000133058	1.76919	0.076862	3.86455e-05	1.40624	0.0721248	0.973517	1.26534e-05	34	92	84	90	89	108	108
ITGB7	0.0736262	0.561286	-3.7066	0.000216587	-2.34432	0.0190618	0.000171577	-0.733897	0.0925926	0.845339	0.000142947	504	100	57	106	106	109	109
SLC3A2	0.0058337	0.103235	0.438037	0.661408	-0.077778	0.938005	0.661412	0.0999963	0.0896686	0.90678	0.287266	54	494	418	464	354	110	110
C1QBP	0.0185581	0.23986	2.10549	0.0353759	1.06923	0.284966	0.0356215	0.412811	0.135478	0.89089	0.109131	312	192	126	190	273	111	111
HSPD1	0.0128833	0.18729	1.06826	0.285534	0.372002	0.709891	0.286961	0.231017	0.103314	0.90572	0.447818	205	340	240	316	450	112	112
HSPA9	0.0408544	0.398288	1.1673	0.243233	0.309685	0.756801	0.244595	0.303209	0.0721248	0.935381	0.285779	446	327	267	306	353	113	113
PGLYRP1	0.014542	0.205228	-1.25432	0.209884	-0.705155	0.480714	0.207028	-0.267281	0.0925926	0.887712	0.35084	254	315	164	292	412	114	114
CKLF	0.0244228	0.287891	1.73563	0.0827883	0.427184	0.669245	0.0842347	0.424828	0.0818713	0.927966	0.0316074	379	226	219	218	222	115	115
CD5	0.0835774	0.593346	-5.67231	1.7764e-08	-1.78255	0.0746595	8.81281e-10	-2.80911	0.00877193	0.944915	3.46934e-09	513	51	83	50	51	116	116
IL21R	0.0230246	0.275815	2.24888	0.0246309	0.948202	0.343027	0.0240552	0.628087	0.0760234	0.948093	0.0748469	375	178	137	178	258	117	117
CXCR5	3.09018e-08	1.75984e-06	6.54027	8.48113e-11	2.80813	0.00498295	1.03588e-11	2.11381	0.0974659	0.975636	2.18263e-11	21	37	50	41	41	118	118
CLEC2D	0.00745477	0.125488	1.16856	0.242724	0.0501077	0.960037	0.244613	0.232685	0.110136	0.887712	0.00308691	61	326	446	307	145	119	119
PEBP1	0.0287814	0.327177	0.881309	0.378258	0.351824	0.72497	0.378817	0.169521	0.125731	0.882415	0.573087	414	425	252	351	491	120	120
S1PR1	0.00201565	0.0441261	2.43904	0.0148145	1.31925	0.187085	0.0148141	0.496228	0.126706	0.90678	0.0485854	42	166	103	170	235	121	121
CCR2	0.286932	0.925249	-5.63933	2.16481e-08	-2.05184	0.0401852	6.94865e-11	-3.1046	0.00682261	0.939619	1.21566e-11	553	52	71	44	40	122	122
KLRK1	0.16446	0.793753	-5.72895	1.34566e-08	-1.93232	0.0533202	3.54344e-13	-4.40432	0.00487329	0.944915	3.71004e-12	543	50	77	37	37	123	123
TREML2	0.00708589	0.119094	3.99562	6.76316e-05	1.03867	0.298961	4.95934e-05	1.69224	0.045809	0.980932	0.00021442	59	82	128	93	111	124	124
CD164	0.0304853	0.338046	-1.08238	0.279218	-1.27176	0.203458	0.279204	-0.20934	0.104288	0.85911	0.00122402	417	336	107	313	132	125	125
STX4A	0.0235017	0.279158	0.400534	0.688807	0.0688188	0.945134	0.688673	0.104485	0.0711501	0.930085	0.772879	376	505	430	476	521	126	126
KLRE1	0.152937	0.771399	-6.06883	1.80011e-09	-1.9829	0.0473783	2.74558e-12	-3.45867	0.00779727	0.940678	2.60003e-11	539	41	73	39	43	127	127
SPN	0.12858	0.727397	-4.9429	8.60023e-07	-2.34424	0.0190659	2.11942e-07	-1.66796	0.0253411	0.913136	6.34353e-09	531	63	58	66	56	128	128
FCGR3	0.0447075	0.423324	-4.89947	1.08635e-06	-1.88205	0.0598289	9.53384e-08	-2.07805	0.0165692	0.934322	8.6604e-08	457	65	81	62	60	129	129
ITGB1	0.109849	0.684933	-4.83993	1.45091e-06	-1.87825	0.0603474	1.1451e-07	-2.26235	0.0136452	0.9375	2.53289e-08	521	68	82	64	57	130	130
ITGA4	0.0809089	0.584733	-3.27723	0.00107157	-1.12215	0.261798	0.000726938	-1.0843	0.0380117	0.933263	0.00354938	511	119	124	119	150	131	131
PGP	0.0489371	0.442439	0.831647	0.405712	-0.272064	0.785573	0.409647	0.279148	0.0419103	0.950212	0.00242361	465	435	282	362	143	132	132
ISG20	0.0371014	0.378967	-2.35008	0.0188729	-1.49701	0.134391	0.0178405	-0.744317	0.0321637	0.927966	3.21702e-06	435	174	95	175	75	133	133
CD68	0.040448	0.396326	-4.19045	2.95551e-05	-1.60004	0.10959	1.10752e-05	-1.50083	0.0272904	0.931144	4.11758e-05	445	75	88	83	96	134	134
PDIA4	0.000278956	0.00805077	4.82016	1.55963e-06	1.9678	0.0490912	1.10295e-06	1.35212	0.0945419	0.955508	8.42158e-06	33	69	74	71	83	135	135
CR1L	0.0120069	0.178707	-1.30607	0.191683	-1.01964	0.307901	0.190867	-0.312042	0.0711501	0.901483	0.030256	130	307	130	282	220	136	136
IL7R	0.298331	0.929407	-4.46546	8.60242e-06	-1.93569	0.0529059	3.29232e-06	-1.42303	0.0321637	0.917373	5.47597e-06	554	73	75	75	78	137	137
CD9	0.0239491	0.284607	-1.82873	0.0675942	-1.2404	0.214826	0.0666834	-0.474333	0.0594542	0.907839	0.0098533	378	217	109	207	173	138	138
CD28	0.112325	0.690188	-4.89446	1.10628e-06	-1.7598	0.0784424	2.18659e-07	-2.01803	0.0155945	0.938559	2.95916e-07	525	66	85	67	64	139	139
IL1B	0.0525512	0.473675	-3.80313	0.000150583	-1.0175	0.308917	1.69864e-05	-1.7582	0.0302144	0.943856	0.000285368	473	93	131	85	112	140	140
CLPTM1	0.0525512	0.473675	-0.444456	0.656763	-0.428651	0.668177	0.655991	-0.133694	0.0506823	0.9375	0.253943	476	491	218	461	342	141	141
TLN1	0.134978	0.739848	-1.53291	0.125463	-1.20381	0.228661	0.123908	-0.362043	0.0721248	0.895127	0.00947501	534	264	114	247	169	142	142
PDLIM2	0.0010743	0.025727	3.4713	0.000529951	1.28373	0.199235	0.00052554	0.916149	0.088694	0.943856	0.00189916	36	109	106	116	139	143	143
CMTM6	0.0383163	0.385709	0.821537	0.41144	0.132286	0.894758	0.413241	0.22885	0.0633528	0.939619	0.388894	441	441	366	365	439	144	144
RALA	0.026688	0.311169	0.500497	0.616781	-0.3058	0.759757	0.618234	0.127081	0.0721248	0.918432	0.0255287	403	481	270	446	209	145	145
CD38	0.000250068	0.00725989	5.38647	8.20559e-08	2.3817	0.0172328	4.32371e-08	1.59969	0.0935673	0.96822	6.23027e-08	32	57	55	59	59	146	146
AAMP	0.02749	0.319259	-0.836706	0.40286	-0.855915	0.392045	0.403081	-0.187626	0.0847953	0.891949	0.0629438	406	434	152	360	252	147	147
CD69	0.0055778	0.0980574	2.06787	0.038783	1.01607	0.309597	0.0373265	0.705012	0.0594542	0.967161	0.0120816	53	197	133	192	178	148	148
FERMT3	0.0214416	0.264691	0.580655	0.56154	-0.130542	0.896138	0.562359	0.130842	0.0935673	0.901483	0.139708	345	467	371	427	291	149	149
LSM1	0.0503026	0.456337	0.375014	0.707691	-0.0420604	0.966451	0.708376	0.102322	0.0643275	0.934322	0.533729	470	507	461	484	480	150	150
PSEN2	0.02589	0.304864	0.513557	0.60762	0.029137	0.976755	0.608581	0.173762	0.042885	0.957627	0.546157	401	479	527	444	484	151	151
SYNJ2BP	0.0364402	0.374935	-0.115944	0.907709	-0.30029	0.763956	0.907977	-0.0420137	0.0331384	0.958686	0.117351	433	551	272	546	277	152	152
ICAM2	0.026955	0.315553	-0.362341	0.717136	-0.306157	0.759485	0.717431	-0.0791531	0.0916179	0.900424	0.7509	404	510	269	489	517	153	153
ATP6AP2	0.0728122	0.558434	-2.52288	0.0117271	-1.28865	0.19752	0.0106265	-0.687124	0.0506823	0.915254	0.00919174	502	155	105	163	168	154	154
CD40	0.0011361	0.0269695	5.29789	1.33691e-07	2.09299	0.0363502	7.86794e-08	1.67672	0.0838207	0.970339	4.15675e-07	38	58	67	61	66	155	155
LY9	0.0685922	0.540893	0.159333	0.873423	0.0251331	0.979949	0.873757	0.0401492	0.0750487	0.925847	0.975063	498	545	529	534	565	156	156
IL4RA	0.00310945	0.0622283	2.60191	0.00934288	0.88521	0.376043	0.00908464	0.885556	0.0555556	0.967161	0.0334895	45	151	148	155	225	157	157
CXCR3	0.108375	0.668077	-4.238	2.40065e-05	-1.55826	0.119173	9.1849e-06	-1.6975	0.0175439	0.941737	6.97952e-06	520	74	91	81	82	158	158
CXCR6	0.1149	0.696974	-4.80487	1.75125e-06	-1.50228	0.133025	1.13386e-07	-2.50374	0.0107212	0.950212	4.85901e-07	527	70	94	63	67	159	159
LY6C1	0.0781983	0.57748	-3.73825	0.000193086	-1.22768	0.219568	7.71675e-05	-1.51387	0.0243665	0.943856	0.000441659	509	99	110	98	119	160	160
FLT3	0.031247	0.341844	-1.68115	0.0929317	-0.434439	0.66397	0.0845403	-1.11579	0.00877193	0.979873	0.0979237	421	234	217	219	269	161	161
STK10	0.125511	0.721506	-1.07783	0.281245	-0.522127	0.601582	0.279812	-0.313707	0.0477583	0.938559	0.365366	530	339	198	314	432	162	162
TNFRSF18	0.074327	0.563661	-2.61127	0.00909826	-1.12663	0.259899	0.00814964	-0.74886	0.0448343	0.925847	0.0213393	507	150	123	152	192	163	163
SDC4	0.00325511	0.0647792	5.1688	2.69844e-07	1.46878	0.141892	1.21113e-07	2.44867	0.0487329	0.989407	7.06343e-07	46	59	97	65	69	164	164
SLAMF7	0.0278631	0.322206	0.451639	0.651579	0.173197	0.862497	0.652449	0.150317	0.0448343	0.959746	0.88044	412	489	336	459	535	165	165
VCAM1	0.0327613	0.353267	-3.4267	0.000633446	-0.671856	0.501675	0.000162154	-1.77391	0.0263158	0.956568	0.000762984	427	111	167	105	127	166	166
IL17RA	0.0726914	0.558127	-1.27022	0.204165	-0.783013	0.43362	0.201348	-0.316052	0.0711501	0.907839	0.207439	501	311	157	288	329	167	167
NCKAP1L	0.00959332	0.149609	2.08924	0.0368182	0.555189	0.578765	0.0375999	0.593356	0.0643275	0.949153	0.0224182	77	194	188	193	194	168	168
CD96	0.0633386	0.518724	-3.74854	0.000184272	-1.39402	0.163312	0.000111268	-1.47624	0.0175439	0.945975	2.78995e-05	493	98	102	101	91	169	169
SBDS	0.10402	0.659004	-0.556948	0.577626	-0.616832	0.537345	0.578828	-0.167018	0.045809	0.9375	0.023149	519	469	179	432	196	170	170
TNFRSF1A	0.129389	0.729372	-3.84886	0.000124013	-1.2249	0.220611	5.54974e-05	-1.75495	0.0136452	0.954449	9.60721e-05	533	89	111	95	100	171	171
SIVA1	0.0370615	0.378677	-0.614337	0.539065	-0.663808	0.506813	0.538584	-0.180909	0.0506823	0.931144	0.0416695	434	463	169	414	231	172	172
FLT3L	0.0913988	0.624328	-1.41568	0.157035	-0.623136	0.533195	0.15476	-0.427455	0.042885	0.940678	0.234583	515	279	177	264	338	173	173
CD84	0.0525512	0.473675	-2.80851	0.00503388	-1.24052	0.214782	0.00418403	-0.902405	0.0341131	0.933263	0.00333987	475	136	108	138	149	174	174
CSF3R	0.0617509	0.512799	-3.87218	0.000113954	-0.964019	0.335037	1.79719e-05	-2.47604	0.00779727	0.967161	0.000109095	491	87	136	86	104	175	175
PSTPIP1	0.0625419	0.516359	-2.09716	0.03612	-0.881444	0.378078	0.0338982	-0.82585	0.0224172	0.954449	0.00838754	492	193	149	186	165	176	176
TGFB1	0.0273361	0.31849	2.16396	0.0305928	0.552097	0.580882	0.0312558	0.635802	0.0633528	0.950212	0.0283161	405	188	190	184	214	177	177
CD1D1	0.00167185	0.0376579	3.94541	8.28542e-05	1.4088	0.158893	7.02433e-05	1.2462	0.0721248	0.963983	0.000415612	40	85	101	97	118	178	178
DPP4	0.0109883	0.163679	-0.841993	0.399897	-0.386432	0.699177	0.399648	-0.301085	0.0321637	0.957627	0.381053	105	432	233	357	437	179	179
TNIP1	0.0399306	0.393907	-0.473247	0.636091	-0.232898	0.815841	0.635227	-0.168562	0.0360624	0.957627	0.705514	444	486	304	451	511	180	180
PECAM1	0.0110265	0.164089	2.78616	0.00538675	0.920492	0.357316	0.00505997	0.91761	0.0604288	0.962924	0.0203969	106	140	143	145	191	181	181
USP14	0.0266155	0.310488	-1.25796	0.208562	-0.481375	0.63025	0.206208	-0.428078	0.0350877	0.952331	0.370663	402	314	204	291	434	182	182
PDE4B	0.0180475	0.236876	2.18262	0.0291895	0.567161	0.570605	0.0296972	0.713388	0.0536062	0.960805	0.0524746	309	185	187	182	239	183	183
CCL9	0.0774392	0.57463	-3.15727	0.00162216	-1.21218	0.225444	0.00120597	-1.18086	0.0233918	0.944915	0.00108036	508	124	113	125	130	184	184
ENTPD5	0.0162637	0.221744	0.829453	0.40695	0.0114566	0.990859	0.4109	0.395046	0.0224172	0.977754	0.182645	278	436	538	363	312	185	185
NUP85	0.0171324	0.228099	0.993309	0.320682	0.0928024	0.926061	0.321754	0.401124	0.0360624	0.966102	0.341942	282	408	394	328	409	186	186
CD244	0.0723704	0.556614	-3.48078	0.00051776	-0.79768	0.425056	0.000155524	-2.40231	0.00682261	0.972458	0.000673432	500	107	156	104	125	187	187
CAST	0.0462284	0.430034	-2.52516	0.0116588	-0.75011	0.453189	0.0100865	-1.10158	0.0175439	0.962924	0.0264045	460	154	159	158	211	188	188
CD2AP	0.0409438	0.398724	-0.694392	0.487522	-0.255771	0.798127	0.48601	-0.230271	0.0409357	0.952331	0.765848	447	454	288	394	518	189	189
CD44	0.0561537	0.491736	-2.88904	0.00391398	-1.16988	0.242049	0.00326615	-0.943746	0.0341131	0.935381	0.0068452	484	132	119	135	160	190	190
SEMA4D	0.0308753	0.34005	0.840789	0.40057	-0.0518123	0.958678	0.403734	0.236654	0.0604288	0.9375	0.0694387	419	433	443	361	255	191	191
LAMP2	0.0193907	0.246627	0.522544	0.601351	-0.407839	0.683392	0.603828	0.177376	0.0360624	0.952331	2.79887e-05	319	477	225	442	92	192	192
CD160	0.0737334	0.561615	-3.77976	0.000164245	-0.930323	0.352204	6.05747e-05	-2.10266	0.00974659	0.966102	0.000331689	506	95	141	96	115	193	193
NFAM1	0.0423854	0.41149	-3.28161	0.00105553	-1.13135	0.257908	0.000655046	-1.57189	0.0116959	0.958686	6.76404e-05	450	118	121	118	98	194	194
CD36	0.00308271	0.061909	3.35063	0.000824013	1.03958	0.298537	0.000758645	1.4896	0.0419103	0.985169	0.0011585	44	114	127	120	131	195	195
CLEC2I	0.0135011	0.195185	1.24173	0.214487	0.375848	0.70703	0.216465	0.41746	0.0467836	0.962924	0.462245	206	318	237	297	454	196	196
CLCF1	0.00708589	0.119094	1.00661	0.314247	0.319992	0.748975	0.315508	0.371698	0.0380117	0.970339	0.588263	58	349	265	327	494	197	197
IL12A	0.00271891	0.055551	3.13967	0.00172554	0.623572	0.532909	0.00153239	2.28774	0.0204678	0.995763	0.00331958	43	125	176	128	148	198	198
SLAMF1	0.0139674	0.198974	1.30549	0.191884	0.352498	0.724465	0.195121	0.597565	0.0282651	0.980932	0.400609	207	308	251	284	442	199	199
TLR1	0.003776	0.072484	0.947871	0.343312	0.344173	0.730716	0.344173	0.32963	0.042885	0.966102	0.582158	49	415	253	336	492	200	200
MMP8	0.0292679	0.330427	-2.0093	0.0447047	-0.405183	0.685343	0.03558	-1.00454	0.0233918	0.966102	0.106613	415	200	227	189	272	201	201
SCARB2	0.0351043	0.367319	-0.441798	0.658684	-0.444587	0.656618	0.659471	-0.163083	0.0282651	0.959746	0.00983018	432	493	215	462	172	202	202
GPR65	0.0654141	0.528926	-3.09778	0.00198426	-1.12861	0.259061	0.00138523	-1.24955	0.0214425	0.949153	0.00181855	495	126	122	126	138	203	203
LTA	0.00688505	0.116577	3.6695	0.000251919	0.900036	0.368101	0.000175482	1.82825	0.037037	0.986229	0.00103151	57	101	146	107	129	204	204
IL6RA	0.0228157	0.27421	-2.07785	0.0378795	-0.52625	0.598714	0.0341299	-1.12067	0.0116959	0.974576	0.0731023	372	196	197	187	256	205	205
PLAUR	0.00383816	0.0736818	3.332	0.000881161	0.850047	0.395299	0.00084364	1.41742	0.039961	0.981992	0.00326323	50	116	153	123	147	206	206
CCL3	0.0200713	0.253453	-4.04161	5.74126e-05	-0.772785	0.43965	5.05781e-06	-14.1564	0	0.979873	2.08922e-07	335	80	158	79	63	207	207
ICAM1	0.0393296	0.391315	-0.591753	0.554085	-0.456282	0.648187	0.55389	-0.211979	0.0321637	0.955508	0.080072	443	466	212	424	262	208	208
AIMP1	0.0638811	0.520939	-0.423804	0.671756	-0.362012	0.717343	0.671632	-0.122675	0.0526316	0.9375	0.377621	494	500	249	469	436	209	209
ENTPD1	0.0205201	0.257518	-1.0491	0.29427	-0.332122	0.739797	0.297927	-0.556624	0.0146199	0.976695	0.32927	342	344	260	319	365	210	210
B4GALT1	0.0462601	0.430385	-0.313387	0.75402	-0.192542	0.847318	0.755118	-0.149917	0.0214425	0.973517	0.626464	461	518	324	502	501	211	211
ICOSL	0.00943041	0.147029	1.48546	0.137584	0.554237	0.579416	0.137697	0.566746	0.0409357	0.973517	0.18968	76	268	189	257	316	212	212
AXL	0.0349752	0.366495	-3.62334	0.000304015	-0.92287	0.356075	3.96374e-05	-2.5604	0.00779727	0.96822	0.000186043	430	102	142	91	109	213	213
GPR174	0.0299722	0.33497	0.0857327	0.931688	-0.0061049	0.995129	0.932038	0.0362553	0.0263158	0.973517	0.960995	416	554	545	553	562	214	214
GOLPH3	0.0189725	0.242642	-0.373586	0.708753	-0.124358	0.901032	0.708625	-0.138061	0.0360624	0.960805	0.930394	318	508	379	485	538	215	215
IFITM1	0.0224856	0.271322	-1.55791	0.119481	-0.252798	0.800424	0.103711	-0.96869	0.0146199	0.978814	0.262702	366	256	291	232	345	216	216
TGFBR2	0.0419118	0.408568	0.537678	0.59086	0.0770644	0.938572	0.592558	0.184265	0.039961	0.961864	0.615845	449	473	419	436	497	217	217
APP	0.0349752	0.366495	-3.21522	0.00133681	-0.741111	0.458626	0.000807318	-2.62215	0.00292398	0.977754	0.000169533	429	122	160	122	108	218	218
PGRMC1	0.0256886	0.303148	0.750962	0.452766	-0.066361	0.94709	0.456852	0.34145	0.0224172	0.975636	0.0303111	400	446	434	378	221	219	219
CLIC4	0.0113073	0.166618	1.55087	0.121103	0.248675	0.803612	0.125089	0.766787	0.0243665	0.981992	0.203707	129	258	296	250	327	220	220
CD302	0.0550904	0.487136	-3.96966	7.65226e-05	-0.944594	0.344866	1.36929e-05	-3.13224	0.00292398	0.972458	9.1578e-06	482	84	139	84	84	221	221
ROCK1	0.0186915	0.240944	-0.699064	0.484599	-0.295929	0.767284	0.484216	-0.358344	0.0165692	0.975636	0.340878	313	453	274	392	408	222	222
CD2BP2	0.0601582	0.508035	-0.985301	0.324599	-0.674036	0.500288	0.324538	-0.324664	0.0360624	0.945975	0.02567	488	409	166	330	210	223	223
NCR1	0.0986174	0.644932	-5.11916	3.62402e-07	-1.50882	0.131344	6.09822e-09	-2.81346	0.0107212	0.950212	1.06938e-07	518	61	93	55	62	224	224
TRPV2	0.0473482	0.434926	-1.76723	0.0773577	-0.670746	0.502382	0.074691	-0.62257	0.0311891	0.951271	0.134807	463	222	168	215	290	225	225
SCARB1	0.0669017	0.534958	-2.79653	0.00522721	-0.913158	0.36116	0.00412848	-1.61701	0.00682261	0.96928	2.83089e-05	497	138	144	137	93	226	226
FLOT2	0.0247797	0.289788	-1.63991	0.1012	-0.474517	0.635131	0.0992731	-0.975281	0.00877193	0.978814	0.0337857	380	241	206	226	226	227	227
EBAG9	0.0225277	0.271688	0.909007	0.363459	0.151235	0.87979	0.366469	0.3868	0.0292398	0.974576	0.516682	369	421	356	346	467	228	228
ADAM17	0.0431782	0.415652	-0.536838	0.59144	-0.408433	0.682955	0.592967	-0.215306	0.0272904	0.961864	0.152073	455	474	224	437	295	229	229
CCR6	0.00443	0.083148	3.77286	0.000167648	0.9949	0.319785	0.000116097	2.39305	0.0302144	0.995763	5.79107e-06	51	96	134	102	79	230	230
IL27RA	0.0423854	0.41149	-2.35053	0.0188683	-0.601531	0.547487	0.0165711	-1.30342	0.00974659	0.974576	0.024341	451	173	181	173	202	231	231
EBI3	0.0223215	0.270067	-1.24438	0.213517	-0.471861	0.637026	0.211352	-0.55226	0.0204678	0.967161	0.187005	361	317	207	294	314	232	232
NR3C1	0.0167571	0.225655	-0.461824	0.644261	-0.0420604	0.966451	0.643632	-0.208646	0.0243665	0.974576	0.750334	280	488	460	453	516	233	233
ADGRE1	0.0617509	0.512799	-3.48145	0.000518357	-0.86753	0.385652	4.7189e-05	-3.03904	0.00389864	0.973517	6.8535e-05	490	108	150	92	99	234	234
LRPAP1	0.0349752	0.366495	-0.815005	0.415175	-0.330893	0.740725	0.41278	-0.336734	0.0272904	0.963983	0.515046	431	442	262	364	465	235	235
FAS	0.0167571	0.225655	-1.39425	0.16343	-0.0592651	0.952741	0.156977	-0.623672	0.0263158	0.972458	0.0180791	281	289	439	267	187	236	236
IL10RA	0.0510091	0.458802	-2.04621	0.0408844	-0.719664	0.471732	0.0360331	-1.14217	0.00974659	0.971398	0.00243288	471	198	163	191	144	237	237
NCOR2	0.0203699	0.256664	-0.497728	0.618735	-0.0300091	0.97606	0.624002	-0.36547	0.00877193	0.990466	0.718074	339	482	526	449	513	238	238
CD226	0.0203699	0.256664	-3.58571	0.000351047	-0.701905	0.482739	0.000128711	-3.13077	0.00292398	0.978814	0.000320104	338	105	165	103	114	239	239
KIT	0.0224856	0.271322	-2.55685	0.0107181	-0.366056	0.714323	0.0142709	-12.514	0	0.990466	0.000462226	367	152	247	166	121	240	240
ENTPD6	0.0188756	0.241994	0.315242	0.752611	-0.0472931	0.96228	0.754191	0.128484	0.0282651	0.970339	0.475632	316	516	448	501	457	241	241
NAMPT	0.0186964	0.240955	0.932497	0.351196	0.0508213	0.959468	0.35596	0.431151	0.0233918	0.977754	0.153393	314	417	445	341	296	242	242
REEP4	0.0238221	0.283622	-0.947904	0.343303	-0.435707	0.663049	0.340422	-0.425608	0.0224172	0.966102	0.230394	377	414	216	334	336	243	243
ACE	0.0160199	0.22002	-3.32923	0.000900719	-0.657188	0.51106	0.000194147	-3.40869	0.00194932	0.980932	0.000301802	272	117	171	109	113	244	244
PRKCA	0.0429594	0.414999	-2.91396	0.00362618	-0.633403	0.526471	0.00266659	-1.88433	0.00682261	0.976695	0.00765815	454	131	173	133	162	245	245
GYPC	0.031909	0.346138	-0.65101	0.515117	-0.377156	0.706058	0.515789	-0.249823	0.0292398	0.960805	0.283623	425	459	236	402	351	246	246
TNFRSF4	0.0377517	0.38184	-1.04055	0.298222	-0.339971	0.733878	0.295982	-0.487416	0.0175439	0.973517	0.327516	437	345	255	318	364	247	247
IFNAR1	0.020671	0.258578	0.601096	0.547845	0.21494	0.829814	0.550728	0.31662	0.0204678	0.985169	0.505421	344	464	308	421	461	248	248
PLXNC1	0.0111065	0.164799	1.45404	0.146097	0.362092	0.717283	0.146916	0.713202	0.0263158	0.983051	0.337262	114	274	248	259	407	249	249
ITGB3	0.0223215	0.270067	-1.00925	0.313001	-0.13851	0.889838	0.322142	-0.888896	0.00487329	0.991525	0.596826	365	348	360	329	496	250	250
PRR3	0.0182863	0.238338	-1.43537	0.151365	-0.270439	0.786823	0.150108	-0.982219	0.00779727	0.985169	0.324041	311	277	283	261	363	251	251
ART2B	0.0691788	0.54244	-3.03811	0.00241956	-1.192	0.233261	0.00169307	-1.26248	0.0185185	0.950212	0.000350331	499	128	116	129	117	252	252
RPS6KB1	0.0199228	0.251977	-0.651451	0.514833	-0.332915	0.739198	0.516188	-0.329944	0.0155945	0.975636	0.14024	323	458	259	403	292	253	253
ADAM10	0.0255109	0.302231	-0.294613	0.768321	0.032348	0.974195	0.768568	-0.136793	0.0253411	0.975636	0.690442	398	520	522	505	507	254	254
SERPINB10	0.0126906	0.18538	-0.878351	0.379864	-0.258982	0.795649	0.390179	-0.688551	0.00487329	0.988347	0.0515763	201	426	287	354	237	255	255
CAP1	0.0255053	0.302189	-0.327588	0.743259	-0.247367	0.804624	0.743754	-0.130515	0.0272904	0.966102	0.366157	397	514	297	498	433	256	256
ICOS	0.081586	0.586826	-2.49973	0.0125373	-0.573702	0.56617	0.00988582	-1.3581	0.0126706	0.972458	0.0363043	512	158	185	157	228	257	257
XCL1	0.0659645	0.53069	-3.3525	0.000825622	-0.806639	0.419874	0.000265389	-2.09204	0.00974659	0.96928	0.00137366	496	115	155	112	134	258	258
GABARAPL1	0.0379388	0.383207	-1.06406	0.287438	-0.393092	0.694252	0.295903	-0.658032	0.00877193	0.980932	0.0403405	438	341	231	317	230	259	259
RTN4RL1	0.0142173	0.202865	-0.982361	0.326046	-0.252798	0.800424	0.342915	-0.900682	0.00292398	0.990466	0.0176259	247	410	292	335	186	260	260
SMPD1	0.0141084	0.199836	0.215523	0.829382	0.0501077	0.960037	0.830381	0.10164	0.0214425	0.979873	0.977446	233	533	447	521	567	261	261
CXCR4	0.0221764	0.269012	-0.186859	0.851791	-0.0549044	0.956215	0.853046	-0.0973435	0.0165692	0.981992	0.963803	350	536	440	529	563	262	262
PTPN11	0.0180157	0.236638	0.410996	0.68112	0.0120512	0.990385	0.689195	0.309119	0.00877193	0.991525	0.71989	308	503	537	477	514	263	263
SCO1	0.0111316	0.164943	-0.0914185	0.92717	-0.0128441	0.989752	0.932791	-0.102235	0.00389864	0.995763	0.992643	123	553	534	554	568	264	264
TIMP2	0.0251262	0.300105	-2.72251	0.00655864	-0.625474	0.53166	0.00489303	-1.91556	0.00487329	0.978814	0.00318029	389	145	175	142	146	265	265
ADAM8	0.0158988	0.218227	-2.54993	0.0109193	-0.291925	0.770344	0.0103384	-3.31634	0.00194932	0.990466	0.019396	271	153	276	161	188	266	266
KLRC1	0.0728232	0.558479	-4.01194	6.44047e-05	-0.91292	0.361285	5.7914e-06	-3.13356	0.00487329	0.971398	3.42576e-05	503	81	145	80	95	267	267
MYO9B	0.0256886	0.303148	-1.57056	0.116463	-0.526409	0.598604	0.113217	-0.818577	0.0126706	0.973517	0.0456099	399	253	196	239	234	268	268
FASL	0.0228157	0.27421	-0.0340445	0.972845	-0.0741309	0.940906	0.973078	-0.0216393	0.0107212	0.987288	0.584969	371	566	426	564	493	269	269
CLEC7A	0.0278562	0.322139	-2.21391	0.0269796	-0.59935	0.548939	0.0229565	-1.26907	0.00974659	0.974576	0.0236963	409	181	182	177	198	270	270
STX2	0.00871658	0.139779	-0.466371	0.641004	-0.0601768	0.952015	0.647548	-0.388642	0.00584795	0.992585	0.900791	72	487	438	455	536	271	271
LAP3	0.0380705	0.383888	-0.922559	0.356353	-0.52181	0.601803	0.360467	-0.509342	0.0116959	0.974576	0.00676239	440	419	199	342	159	272	272
IL1RN	0.0251411	0.300199	-2.66519	0.00779634	-0.380248	0.703761	0.00625823	-2.33109	0.00389864	0.986229	0.0150849	395	147	235	147	182	273	273
KLRA7	0.0513456	0.459957	-3.61718	0.000311401	-0.842436	0.399544	3.52423e-05	-2.5299	0.00779727	0.970339	0.000335377	472	103	154	89	116	274	274
OSM	0.019775	0.250964	-1.5541	0.120358	-0.230559	0.817657	0.119763	-1.10384	0.00779727	0.986229	0.282467	321	257	305	243	350	275	275
TNFRSF9	0.00753645	0.126339	-1.02915	0.303564	-0.185327	0.852972	0.298769	-0.828322	0.00682261	0.988347	0.525163	62	347	327	320	479	276	276
TMX3	0.0253607	0.301513	-1.47111	0.141436	-0.591858	0.553946	0.138336	-0.645391	0.0204678	0.963983	0.0792327	396	272	183	258	261	277	277
ABCB1A	0.0141084	0.199836	-1.8283	0.0677356	-0.247169	0.804777	0.0846675	-2.48384	0.000974659	0.992585	0.0540485	225	218	299	220	241	278	278
SLC11A2	0.0145465	0.205276	-0.368714	0.712382	-0.132682	0.894445	0.714634	-0.204286	0.0155945	0.980932	0.798976	256	509	365	486	523	279	279
ITGAM	0.03081	0.339817	-3.79616	0.000154769	-0.988518	0.322899	2.09781e-05	-2.89237	0.00389864	0.970339	1.23081e-05	418	94	135	87	88	280	280
TFRC	0.0316875	0.344414	0.254437	0.799185	-0.26703	0.789446	0.804703	0.18666	0.00779727	0.985169	0.00608119	424	527	285	517	158	281	281
KLHL20	0.0160199	0.22002	0.0542586	0.956735	-0.0315552	0.974827	0.957595	0.0368079	0.00974659	0.989407	0.819416	275	562	523	560	527	282	282
ARSA	0.00878665	0.140466	1.58127	0.114015	0.140294	0.888428	0.135592	1.72204	0.00682261	0.996822	0.255771	74	252	359	256	343	283	283
PTPRO	0.0347343	0.3654	-2.43977	0.0148404	-0.534456	0.593026	0.00732634	-2.58115	0.00194932	0.98411	0.00163903	428	167	193	149	137	284	284
IL18R1	0.0456127	0.426826	-3.94594	8.45423e-05	-0.941343	0.346529	1.05586e-05	-3.49079	0.00194932	0.973517	2.69778e-06	459	86	140	82	74	285	285
IL1F9	0.0223215	0.270067	-2.74367	0.00618022	-0.336285	0.736656	0.00424392	-3.07956	0.00292398	0.988347	0.0072988	359	143	256	139	161	286	286
ENOX2	0.0143266	0.203427	-0.519865	0.603218	-0.137558	0.890589	0.623552	-0.444315	0.00487329	0.991525	0.400476	250	478	362	448	441	287	287
CD151	0.0251262	0.300105	-1.59715	0.110413	-0.480899	0.630588	0.108358	-0.880186	0.0107212	0.976695	0.0503576	391	248	205	237	236	288	288
IL6ST	0.0143266	0.203427	-1.20757	0.227369	-0.386749	0.698942	0.231736	-0.813272	0.00682261	0.983051	0.0284145	249	322	232	303	215	289	289
KLRA1	0.0613289	0.51178	-3.40985	0.000672547	-0.660042	0.509227	0.000209661	-2.86031	0.00292398	0.979873	0.000705234	489	112	170	111	126	290	290
TNF	0.010654	0.160657	0.843906	0.398825	0.268615	0.788226	0.402528	0.526077	0.0165692	0.990466	0.235407	102	431	284	359	339	291	291
CCRL2	0.0223215	0.270067	-1.76795	0.0772995	-0.213671	0.830803	0.0980919	-1.81393	0.00292398	0.991525	0.209818	363	221	309	225	332	292	292
CCR1	0.0229818	0.275083	-0.021866	0.982557	0.0902653	0.928076	0.982617	-0.0116061	0.0204678	0.981992	0.703399	374	568	397	568	510	293	293
IRAK2	0.00871658	0.139779	3.25767	0.00115028	0.580005	0.561911	0.00106001	2.04816	0.0224172	0.992585	0.00207409	73	121	184	124	140	294	294
LAG3	0.031247	0.341844	-3.39197	0.000722759	-0.56942	0.569071	0.000207445	-13.6186	0	0.985169	9.66948e-06	422	113	186	110	85	295	295
TNFSF8	0.0142173	0.202865	-2.44329	0.0146982	-0.372478	0.709537	0.0100977	-2.59903	0.00194932	0.988347	0.0219656	241	165	239	159	193	296	296
CIITA	0.00722308	0.121202	3.06808	0.00219497	0.625911	0.531374	0.00179352	2.43062	0.0194932	0.996822	0.00147981	60	127	174	130	135	297	297
CXCR2	0.0143266	0.203427	-2.79298	0.00532686	-0.491841	0.622832	0.000283441	-5.18869	0.000974659	0.986229	0.00101752	252	139	202	113	128	298	298
ABCG1	0.0142173	0.202865	-1.91746	0.0553721	-0.309051	0.757283	0.0534631	-1.33228	0.00682261	0.985169	0.144334	242	208	268	201	293	299	299
ACVR1B	0.0142173	0.202865	-0.93211	0.351405	-0.182037	0.855554	0.360782	-0.7581	0.00584795	0.989407	0.486409	244	418	329	343	459	300	300
NT5E	0.0202203	0.254704	-1.94099	0.0524433	-0.385322	0.699999	0.0483163	-1.43546	0.00584795	0.98411	0.0900392	337	205	234	199	266	301	301
IL18	0.0223215	0.270067	-2.35448	0.0186925	-0.507499	0.611805	0.0129712	-1.77778	0.00584795	0.980932	0.024333	357	172	201	165	201	302	302
SLC37A4	0.0205201	0.257518	1.5118	0.130791	0.227784	0.819814	0.12567	1.0223	0.0175439	0.988347	0.324	341	267	306	251	362	303	303
HAVCR2	0.0178812	0.235219	-1.08012	0.280274	-0.131691	0.895228	0.283852	-1.26277	0.00292398	0.993644	0.513652	302	337	368	315	464	304	304
CCL4	0.0278562	0.322139	-2.44639	0.0145842	-0.467223	0.64034	0.00570506	-2.19786	0.00584795	0.981992	0.0234682	410	163	208	146	197	305	305
AGTRAP	0.0147683	0.206958	-0.042266	0.966291	-0.0509006	0.959405	0.966732	-0.0227241	0.0155945	0.983051	0.870022	257	563	444	563	533	306	306
CCL27A	0.00871658	0.139779	2.76461	0.00579626	0.333867	0.73848	0.00763663	4.18653	0.00974659	0.998941	0.012687	71	141	258	150	179	307	307
CD86	0.0165094	0.223892	0.538621	0.590212	-0.0673124	0.946333	0.593962	0.273744	0.0214425	0.976695	0.355269	279	472	432	438	414	308	308
CMTM3	0.0282556	0.324425	-1.15775	0.247122	-0.24594	0.805729	0.247073	-0.667893	0.0126706	0.980932	0.499162	413	328	301	308	460	309	309
CCR5	0.019775	0.250964	-3.21615	0.00134343	-0.447402	0.654585	0.00079212	-13.3122	0	0.988347	9.77995e-05	322	123	213	121	101	310	310
PEAR1	0.0125926	0.183957	0.821649	0.411392	0.062159	0.950436	0.423944	0.840618	0.00584795	0.995763	0.654861	199	440	436	369	505	311	311
C5AR1	0.0178812	0.235219	-1.52614	0.127212	-0.209707	0.833896	0.128703	-1.83693	0.00194932	0.992585	0.184354	304	265	313	253	313	312	312
ALCAM	0.012789	0.186655	0.632448	0.527172	-0.10521	0.916209	0.541651	0.480677	0.00779727	0.989407	0.0240815	204	460	389	416	199	313	313
GYPA	0.0200713	0.253453	-0.137141	0.890934	-0.0941106	0.925021	0.899641	-0.145779	0.00389864	0.993644	0.50695	333	548	393	544	462	314	314
LY6G	0.0142173	0.202865	-1.11021	0.267101	-0.181878	0.855678	0.24985	-1.05172	0.00584795	0.989407	0.474778	246	331	330	309	456	315	315
LDLR	0.00997752	0.15408	-0.16148	0.871732	-0.0664403	0.947027	0.874577	-0.122478	0.00779727	0.990466	0.813523	100	543	433	536	525	316	316
TIRAP	0.00772255	0.128623	0.596665	0.5508	0.0895913	0.928612	0.559011	0.470831	0.00974659	0.992585	0.838775	63	465	398	426	531	317	317
MFGE8	0.0251262	0.300105	-0.845924	0.397702	-0.237932	0.811934	0.399609	-0.510625	0.0107212	0.983051	0.414351	393	430	303	356	445	318	318
IDE	0.0182863	0.238338	-0.33515	0.737548	-0.196268	0.8444	0.740576	-0.207634	0.0107212	0.98411	0.259753	310	512	323	497	344	319	319
GSS	0.0161415	0.220682	-0.0700495	0.944162	0.0547855	0.956309	0.948288	-0.0586241	0.00779727	0.993644	0.64628	277	558	441	557	504	320	320
SDC1	0.018728	0.241107	0.278861	0.780383	-0.177478	0.859133	0.794029	0.24469	0.00487329	0.990466	0.0090775	315	523	332	516	167	321	321
LPAR2	0.00784793	0.130302	2.272	0.0232217	0.401575	0.687997	0.0248087	1.92314	0.0136452	0.996822	0.0286925	65	177	230	179	216	322	322
FCGR4	0.0423854	0.41149	-1.62402	0.104555	-0.404033	0.686188	0.100709	-0.872732	0.0116959	0.977754	0.178834	452	243	228	227	311	323	323
KLRC2	0.046538	0.431789	-4.06177	5.24845e-05	-0.946497	0.343895	1.05868e-06	-3.9328	0.00292398	0.972458	5.40275e-06	462	79	138	70	76	324	324
CD33	0.0223215	0.270067	-2.37905	0.0175038	-0.372557	0.709478	0.0144236	-2.41139	0.00194932	0.988347	0.02008	362	170	238	167	189	325	325
ECE1	0.0223215	0.270067	-1.58407	0.113385	-0.340725	0.733311	0.103463	-1.31335	0.00487329	0.986229	0.100734	360	250	254	231	270	326	326
EPCAM	0.0278562	0.322139	-1.38649	0.165796	-0.253433	0.799934	0.180498	-1.36389	0.00292398	0.990466	0.128155	411	292	289	276	278	327	327
PTGER2	0.014	0.199165	-0.872808	0.382899	-0.0844775	0.932677	0.470549	-1.40312	0.000974659	0.996822	0.523405	210	427	407	386	478	328	328
ITGA6	0.0199228	0.251977	0.425669	0.670398	-0.0155794	0.98757	0.691585	0.406034	0.00487329	0.994703	0.393566	329	499	533	478	440	329	329
KLRB1F	0.00989888	0.15328	-1.41668	0.156795	-0.169114	0.865707	0.155911	-1.67731	0.00194932	0.993644	0.296548	99	278	339	266	358	330	330
XPOT	0.00772255	0.128623	0.162681	0.870787	-0.103268	0.91775	0.873934	0.135776	0.00682261	0.990466	0.312721	64	542	390	535	361	331	331
CXCL16	0.0200713	0.253453	-0.104599	0.916705	-0.0905031	0.927887	0.921645	-0.112294	0.00292398	0.994703	0.161794	332	552	396	550	305	332	332
IGSF8	0.0572755	0.496481	-1.36178	0.17344	-0.370575	0.710954	0.171588	-0.728445	0.0136452	0.976695	0.272402	487	295	241	272	348	333	333
GCNT1	0.0112193	0.165791	1.44763	0.147915	0.131136	0.895667	0.15506	1.223	0.00974659	0.993644	0.24402	128	276	370	265	341	334	334
PROCR	0.014	0.199165	-1.62931	0.103581	-0.122019	0.902884	0.228109	-11.1189	0	0.996822	0.056034	215	242	384	302	247	335	335
CD3EAP	0.0377517	0.38184	-1.3024	0.192942	-0.366175	0.714235	0.192178	-0.683878	0.0126706	0.977754	0.205728	436	309	245	283	328	336	336
IGF2R	0.0251262	0.300105	-2.80899	0.00506841	-0.410336	0.681559	0.00215922	-4.396	0.000974659	0.988347	0.00388246	390	137	222	132	152	337	337
TLR4	0.0178812	0.235219	0.430892	0.666598	0.0244989	0.980455	0.675087	0.464974	0.00487329	0.995763	0.870044	306	496	530	472	534	338	338
ENPP1	0.0125926	0.183957	-1.55889	0.119229	-0.300964	0.763442	0.119009	-1.28316	0.00487329	0.987288	0.159895	197	255	271	242	303	339	339
CD163	0.0158988	0.218227	-1.99269	0.0465185	-0.287723	0.773559	0.039062	-2.71675	0.000974659	0.991525	0.0301334	267	203	277	194	219	340	340
ABCA1	0.00682931	0.115993	2.18792	0.0288397	0.252679	0.800516	0.033539	2.15405	0.00974659	0.996822	0.0787271	55	184	293	185	260	341	341
TNFRSF12A	0.00871658	0.139779	1.05268	0.292654	0.102673	0.918222	0.302776	1.25885	0.00584795	0.996822	0.588792	70	343	391	322	495	342	342
LRP1	0.0158988	0.218227	-2.7086	0.00686249	-0.40994	0.68185	0.00502339	-3.4573	0.000974659	0.988347	0.00506096	269	146	223	144	155	343	343
LY75	0.0145465	0.205276	0.95459	0.339906	0.133475	0.893818	0.352672	0.779391	0.00877193	0.994703	0.641957	255	413	364	339	503	344	344
IL2	0.0380122	0.38348	-0.428051	0.668664	-0.0703252	0.943935	0.67783	-0.314214	0.00877193	0.989407	0.912156	439	497	429	473	537	345	345
PTPRJ	0.010654	0.160657	1.64072	0.101038	0.274007	0.784079	0.108364	1.13728	0.0155945	0.991525	0.271388	103	240	280	238	347	346	346
HEG1	0.0189662	0.242557	1.70459	0.088466	0.174862	0.861188	0.101024	1.58669	0.00877193	0.995763	0.190894	317	231	334	228	318	347	347
GFRA2	0.0247797	0.289788	-2.04049	0.0415125	-0.250697	0.802048	0.0426001	-2.44014	0.00194932	0.991525	0.0976957	384	199	294	197	268	348	348
MRC1	0.0278562	0.322139	-2.42029	0.0156559	-0.456757	0.647845	0.0105544	-2.3588	0.00292398	0.985169	0.0128214	408	168	211	162	180	349	349
ITGAE	0.0247797	0.289788	-2.65386	0.00807999	-0.328832	0.742283	0.00853265	-3.74938	0.000974659	0.990466	0.0148823	385	148	263	153	181	350	350
DDR1	0.0200713	0.253453	-2.47988	0.0133164	-0.28471	0.775866	0.0145527	-12.6201	0	0.992585	0.00221571	334	162	278	168	142	351	351
LRP6	0.012495	0.183134	-0.264427	0.791479	-0.131295	0.895542	0.806378	-0.289146	0.00292398	0.993644	0.197593	151	525	369	518	322	352	352
CNRIP1	0.0126906	0.18538	1.18068	0.237887	0.136884	0.891122	0.253571	1.06247	0.00779727	0.995763	0.508808	203	324	363	311	463	353	353
PSEN1	0.015658	0.215842	0.418502	0.675626	0.000634275	0.999494	0.680694	0.250792	0.0126706	0.987288	0.44797	258	501	568	475	451	354	354
SULF2	0.02496	0.292501	-1.9933	0.0464456	-0.24709	0.804839	0.0559726	-2.65267	0.000974659	0.992585	0.0578034	387	202	300	202	249	355	355
CD80	0.0224856	0.271322	0.257295	0.796979	-0.00955377	0.992377	0.816964	0.330225	0.00292398	0.996822	0.800315	368	526	542	519	524	356	356
NR4A2	0.014	0.199165	-0.679599	0.49686	-0.0439235	0.964965	0.54844	-1.22582	0.000974659	0.997881	0.521094	211	457	453	419	471	357	357
CXCL10	0.0111316	0.164943	-0.4508	0.652188	-0.00987091	0.992124	0.707642	-0.574752	0.00292398	0.996822	0.823409	115	490	539	483	529	358	358
MUC1	0.0141084	0.199836	-0.43254	0.665415	-0.0032903	0.997375	0.767875	-0.959679	0.000974659	0.998941	0.954654	237	495	552	504	547	359	359
IL4	0.012495	0.183134	-1.00505	0.315078	-0.0440028	0.964902	0.439095	-2.01307	0.000974659	0.997881	0.521094	158	350	451	373	473	360	360
FURIN	0.00885702	0.141051	-0.0343931	0.972567	-0.143029	0.886267	0.973358	-0.0257859	0.00682261	0.989407	0.0969377	75	564	358	565	267	361	361
ABCG2	0.0223215	0.270067	-2.49609	0.0127075	-0.491127	0.623337	0.0091215	-3.48016	0.000974659	0.986229	0.00131778	355	160	203	156	133	362	362
NRP1	0.0247797	0.289788	-2.62062	0.00891832	-0.366056	0.714323	0.00489868	-13.0512	0	0.990466	0.000462226	381	149	246	143	120	363	363
ART1	0.0177472	0.233774	-1	0.317567	-0.0406729	0.967557	0.548701	-9.96677	0	0.998941	0.329756	298	374	478	420	387	364	364
TNFRSF22	0.0160199	0.22002	-0.154775	0.877014	-0.0970044	0.922723	0.879491	-0.13964	0.00487329	0.992585	0.376783	274	546	392	538	435	365	365
CD200R1	0.0223215	0.270067	-1.39979	0.161802	-0.132088	0.894915	0.169379	-1.59672	0.00292398	0.993644	0.352112	356	288	367	270	413	366	366
CD5L	0.02496	0.292501	-2.38453	0.0172248	-0.510552	0.609665	0.0157816	-1.52625	0.00682261	0.979873	0.0317077	388	169	200	172	223	367	367
IL5RA	0.00688505	0.116577	3.43225	0.000622188	0.446331	0.655358	0.000567294	5.42306	0.0126706	0.998941	0.000535445	56	110	214	117	122	368	368
ANPEP	0.0157782	0.216561	-0.895897	0.37043	-0.125111	0.900436	0.428505	-1.32592	0.000974659	0.995763	0.20894	263	424	377	370	330	369	369
FCGR1	0.0223215	0.270067	-1.73698	0.0826066	-0.331409	0.740336	0.0830431	-1.89631	0.00194932	0.989407	0.0268295	358	225	261	217	212	370	370
SP1	0.0228157	0.27421	-0.184113	0.853944	-0.155239	0.876633	0.85722	-0.114051	0.0107212	0.985169	0.294564	373	537	355	530	357	371	371
FPR2	0.00989888	0.15328	-1.21489	0.224623	-0.169034	0.86577	0.220034	-1.59937	0.00194932	0.993644	0.294338	97	320	340	298	356	372	372
KLRB1A	0.0199228	0.251977	-3.01355	0.0026459	-0.410336	0.681559	0.00149135	-4.01988	0.000974659	0.988347	0.00362572	326	130	221	127	151	373	373
TNFSF9	0.012495	0.183134	-1.10654	0.268655	-0.125111	0.900436	0.302131	-1.59873	0.000974659	0.995763	0.230922	177	333	378	321	337	374	374
SLC46A2	0.0177472	0.233774	-1	0.317567	-0.0406729	0.967557	0.489684	-10.2592	0	0.998941	0.329756	292	370	477	397	399	375	375
TRIP10	0.0141084	0.199836	1.23835	0.21581	0.0717127	0.942831	0.367878	2.17807	0.00292398	0.998941	0.551783	227	319	427	348	486	376	376
IRAK1BP1	0.0247797	0.289788	-0.232726	0.816005	-0.00963305	0.992314	0.82585	-0.336567	0.00292398	0.996822	0.967432	383	529	541	520	564	377	377
IL2RA	0.0141084	0.199836	-1.85651	0.0636416	-0.16951	0.865396	0.0611576	-2.56093	0.00194932	0.993644	0.130154	239	212	337	205	279	378	378
CCL17	0.0111316	0.164943	0.477553	0.633026	0.0341716	0.97274	0.729517	0.874285	0.00194932	0.998941	0.616058	121	485	520	496	499	379	379
CX3CR1	0.0125926	0.183957	-0.911965	0.361908	-0.175456	0.860721	0.373965	-0.842517	0.00389864	0.991525	0.342268	200	420	333	349	410	380	380
HYAL2	0.0110442	0.164266	1.76623	0.0776403	0.109175	0.913064	0.148388	3.61589	0.00389864	0.998941	0.209653	109	223	387	260	331	381	381
CD14	0.0125926	0.183957	-1.93576	0.0530819	-0.328277	0.742702	0.0686469	-2.2849	0.000974659	0.990466	0.00513775	198	206	264	210	156	382	382
SLC44A1	0.022158	0.268935	-2.50408	0.0124302	-0.369386	0.71184	0.0102849	-3.66305	0.000974659	0.989407	0.00956971	348	156	242	160	170	383	383
SCNN1A	0.0158988	0.218227	-1.20191	0.229602	-0.144932	0.884765	0.216246	-1.04691	0.00682261	0.989407	0.461576	268	323	357	296	453	384	384
BMPR2	0.0177472	0.233774	-1.68138	0.0930211	-0.122019	0.902884	0.185097	-11.324	0	0.996822	0.056034	291	235	385	279	243	385	385
NOTCH2	0.0126906	0.18538	2.1731	0.0299545	0.215693	0.829227	0.0354571	2.22962	0.00877193	0.996822	0.0442822	202	187	307	188	233	386	386
GABBR1	0.0199228	0.251977	-1.07949	0.280526	-0.128441	0.8978	0.305592	-1.30204	0.00194932	0.994703	0.437683	324	338	373	324	449	387	387
NOTCH1	0.0228157	0.27421	-2.30175	0.0215082	-0.463576	0.642952	0.0147777	-1.8659	0.00487329	0.983051	0.0287334	370	175	209	169	217	388	388
CTLA4	0.0141084	0.199836	-1.3527	0.176339	-0.253353	0.799995	0.18107	-1.29593	0.00292398	0.990466	0.103015	218	298	290	277	271	389	389
REEP2	0.012495	0.183134	1	0.317547	0.0374222	0.970148	0.716392	9.11467	0.000974659	1	0.364695	131	353	515	488	418	390	390
ITGAV	0.00816672	0.134198	-0.159373	0.873391	-0.0661232	0.94728	0.876765	-0.115245	0.00779727	0.990466	0.721429	67	544	435	537	515	391	391
RC3H2	0.0180157	0.236638	0.136365	0.891547	-0.0223186	0.982194	0.894876	0.114399	0.00682261	0.992585	0.822622	307	549	532	542	528	392	392
NOTCH4	0.00843926	0.137583	1.32821	0.184403	0.0748445	0.940338	0.45176	10.3037	0.00194932	1	0.159629	68	304	420	374	299	393	393
P2RX7	0.0158988	0.218227	-2.17495	0.029825	-0.295017	0.767981	0.0297366	-2.19133	0.00292398	0.989407	0.0776584	266	186	275	183	259	394	394
IL18RAP	0.0177472	0.233774	-2.50091	0.0125136	-0.36891	0.712195	0.0107868	-2.91517	0.000974659	0.989407	0.00457879	290	157	244	164	153	395	395
KLRA2	0.0142173	0.202865	-2.28726	0.0223303	-0.412913	0.67967	0.0209699	-2.27697	0.00194932	0.987288	0.00845241	243	176	220	176	166	396	396
IFNG	0.0110442	0.164266	-1.74565	0.0811159	-0.334382	0.738091	0.0617333	-1.8701	0.00292398	0.988347	0.0607214	110	224	257	206	250	397	397
LYST	0.012495	0.183134	0.313851	0.753672	-0.00321102	0.997438	0.843839	0.667509	0.000974659	0.998941	0.954654	153	517	562	526	552	398	398
WNT6	0.012495	0.183134	0.220997	0.825124	-0.0438443	0.965029	0.889534	0.41713	0.000974659	0.997881	0.521094	150	532	456	541	475	399	399
OLFM1	0.012495	0.183134	-1.61286	0.106996	-0.206457	0.836434	0.134049	-2.16957	0.000974659	0.993644	0.0835274	165	244	315	255	264	400	400
ADA	0.0158988	0.218227	-1.6682	0.0955555	-0.209786	0.833834	0.123972	-2.32205	0.00194932	0.992585	0.172296	270	239	312	248	308	401	401
FN1	0.0205201	0.257518	-1.79917	0.0722381	-0.264176	0.791645	0.0526275	-1.60666	0.00584795	0.987288	0.169586	343	219	286	200	306	402	402
TLR2	0.0143266	0.203427	0.443716	0.657297	0.0124476	0.990068	0.663184	0.323786	0.00877193	0.991525	0.541574	248	492	536	465	481	403	403
IL15	0.00989888	0.15328	-1.32683	0.184753	-0.209628	0.833958	0.202376	-1.52435	0.00194932	0.992585	0.148967	96	305	314	289	294	404	404
SERPINF2	0.012495	0.183134	-1	0.317567	-0.0406729	0.967557	0.463903	-10.3931	0	0.998941	0.329756	181	371	479	382	395	405	405
IL1R2	0.0160199	0.22002	-1.84954	0.0646	-0.250618	0.80211	0.0686261	-2.0395	0.00194932	0.991525	0.111344	273	214	295	209	276	406	406
PRNP	0.0199228	0.251977	-1.54062	0.123692	-0.209786	0.833834	0.123296	-2.24898	0.00194932	0.992585	0.177756	328	262	311	246	310	407	407
SEZ6	0.00982057	0.152137	0.0838565	0.933179	-0.00321102	0.997438	0.947765	0.17144	0.000974659	0.998941	0.954654	84	555	558	556	550	408	408
GAB2	0.0110442	0.164266	-1.12049	0.262702	-0.0846361	0.932551	0.339236	-1.84971	0.000974659	0.996822	0.544238	108	330	402	333	482	409	409
ACVRL1	0.0177472	0.233774	-2.48613	0.013066	-0.369307	0.711899	0.00875017	-3.45178	0.000974659	0.989407	0.00981192	294	161	243	154	171	410	410
IL17RB	0.012495	0.183134	-1.67925	0.0934347	-0.122019	0.902884	0.18736	-11.3121	0	0.996822	0.056034	161	237	382	281	245	411	411
CD274	0.00989888	0.15328	0.303637	0.761437	0.0244196	0.980518	0.788348	0.302135	0.00487329	0.995763	0.955425	95	519	531	511	561	412	412
ENG	0.0203699	0.256664	-0.200693	0.84096	-0.137638	0.890527	0.846317	-0.180773	0.00487329	0.991525	0.243993	340	534	361	528	340	413	413
TNFSF12	0.0199228	0.251977	-1.59984	0.109893	-0.165903	0.868234	0.102827	-2.43854	0.000974659	0.994703	0.202036	325	247	343	229	326	414	414
ADRB1	0.0247797	0.289788	-2.15201	0.0316501	-0.203364	0.83885	0.105367	-11.5619	0	0.994703	0.0108805	382	189	320	234	175	415	415
CDH5	0.0177472	0.233774	-1.41397	0.157702	-0.0813458	0.935167	0.353714	-10.6471	0	0.997881	0.131994	299	281	416	340	284	416	416
IL12RB2	0.0223215	0.270067	-1.33341	0.182582	-0.206377	0.836496	0.224279	-1.78747	0.000974659	0.993644	0.0538468	354	303	317	299	240	417	417
GRIN1	0.00997752	0.15408	1.34894	0.177536	0.174346	0.861593	0.19868	1.19995	0.00877193	0.995763	0.420416	101	299	335	286	446	418	418
EPS8	0.00982057	0.152137	1.0613	0.288719	0.0685017	0.945386	0.36081	1.38427	0.00389864	0.997881	0.570889	87	342	431	344	490	419	419
L1CAM	0.0110442	0.164266	0.29283	0.769684	-0.0126459	0.98991	0.789218	0.316408	0.00389864	0.995763	0.681801	113	521	535	512	506	420	420
CD59A	0.0199228	0.251977	-0.825851	0.409009	-0.12519	0.900373	0.566499	-1.33236	0.000974659	0.995763	0.291811	330	437	376	428	355	421	421
IL18BP	0.0160199	0.22002	-1.2477	0.21232	-0.212641	0.831607	0.250391	-1.22157	0.00292398	0.991525	0.201779	276	316	310	310	325	422	422
CD40LG	0.012495	0.183134	-1.12593	0.260356	-0.12852	0.897737	0.30783	-1.41241	0.00194932	0.994703	0.453579	188	329	372	326	452	423	423
P2RY12	0.02496	0.292501	-1.46182	0.144038	-0.165903	0.868234	0.179839	-2.25033	0.000974659	0.994703	0.197869	386	273	344	275	323	424	424
TNFSF14	0.012495	0.183134	-1.54148	0.123427	-0.169233	0.865614	0.126955	-1.87787	0.00194932	0.993644	0.281385	175	261	338	252	349	425	425
LPL	0.0310281	0.340766	-2.85973	0.0043098	-0.535011	0.592642	0.0032126	-2.69302	0.00194932	0.98411	0.0015107	420	133	192	134	136	426	426
ICAM4	0.0110442	0.164266	0.720045	0.471592	0.0278685	0.977767	0.519834	0.925999	0.00389864	0.996822	0.698006	112	449	528	406	509	427	427
SERPINE2	0.00809934	0.133653	2.149	0.0318676	0.187111	0.851573	0.073453	11.9483	0.00487329	1	0.0170142	66	190	326	213	184	428	428
ITGA5	0.019775	0.250964	-1.84273	0.0656546	-0.247328	0.804655	0.090421	-3.26722	0.000974659	0.992585	0.062047	320	215	298	222	251	429	429
CXCL9	0.0111316	0.164943	-0.139706	0.888908	-0.0032903	0.997375	0.9155	-0.287108	0.000974659	0.998941	0.954654	116	547	553	547	546	430	430
TNFSF11	0.0141084	0.199836	-1.2588	0.208363	-0.0847154	0.932488	0.432202	-2.38454	0.000974659	0.996822	0.515194	238	313	400	372	466	431	431
VPREB1	0.014	0.199165	-0.690221	0.490151	-0.0845568	0.932614	0.555868	-1.15998	0.000974659	0.996822	0.482218	214	455	404	425	458	432	432
TNFSF10	0.014	0.199165	-1.60762	0.108186	-0.165903	0.868234	0.162125	-2.52633	0.000974659	0.994703	0.201304	213	245	346	268	324	433	433
ARHGEF5	0.00982057	0.152137	0.408912	0.682661	-0.00321102	0.997438	0.786417	0.89839	0.000974659	0.998941	0.954654	92	504	557	508	548	434	434
PAQR4	0.012495	0.183134	-0.483339	0.628911	-0.0844775	0.932677	0.724894	-0.809524	0.000974659	0.996822	0.430401	168	484	405	493	447	435	435
CCL24	0.0177472	0.233774	-0.908949	0.363503	-0.128361	0.897863	0.398503	-1.10261	0.00194932	0.994703	0.384918	285	422	374	355	438	436	436
ITGA3	0.012495	0.183134	-1	0.317567	-0.0406729	0.967557	0.485011	-10.2831	0	0.998941	0.329756	154	380	464	393	383	437	437
CD99L2	0.012495	0.183134	-2.24562	0.0249591	-0.244037	0.807202	0.0411557	-12.1554	0	0.993644	0.00489052	190	179	302	196	154	438	438
GDF11	0.00982057	0.152137	2.13266	0.0331896	0.187111	0.851573	0.0588334	12.1527	0.00487329	1	0.0170142	89	191	325	204	185	439	439
HSPB1	0.012495	0.183134	1	0.317547	0.0374222	0.970148	0.747576	8.92152	0.000974659	1	0.364695	171	364	504	499	417	440	440
CEACAM10	0.012495	0.183134	0.546097	0.585089	-0.00321102	0.997438	0.722224	1.285	0.000974659	0.998941	0.954654	194	471	566	491	542	441	441
ULBP1	0.0223215	0.270067	-1.48082	0.138899	-0.165903	0.868234	0.213542	-2.23026	0.000974659	0.994703	0.19752	351	269	345	295	321	442	442
SPP1	0.00982057	0.152137	1.33734	0.181409	0.0748445	0.940338	0.750545	8.87404	0.00194932	1	0.159629	80	302	421	500	302	443	443
IFNK	0.0141084	0.199836	1	0.317547	0.0374222	0.970148	0.527499	10.1204	0.000974659	1	0.364695	222	357	507	410	415	444	444
PDGFB	0.0157782	0.216561	-0.352105	0.724799	-0.0472535	0.962311	0.766119	-0.471599	0.00194932	0.996822	0.816527	260	511	449	503	526	445	445
CD320	0.00989888	0.15328	0.068177	0.945652	-0.0532791	0.95751	0.949209	0.0704483	0.00389864	0.994703	0.519851	98	559	442	558	468	446	446
LY6G5B	0.0111316	0.164943	-1.45395	0.146222	-0.125269	0.90031	0.209987	-2.3869	0.000974659	0.995763	0.330154	125	275	375	293	406	447	447
CD200R4	0.0178812	0.235219	-1.47461	0.140503	-0.29692	0.766528	0.150955	-1.22737	0.00389864	0.988347	0.0824245	303	271	273	263	263	448	448
LEFTY1	0.0199228	0.251977	-2.08149	0.0376581	-0.203364	0.83885	0.0685085	-11.9284	0	0.994703	0.0108805	327	195	319	208	177	449	449
BOC	0.012495	0.183134	-1	0.317567	-0.0406729	0.967557	0.458492	-10.4219	0	0.998941	0.329756	133	389	483	379	369	450	450
CMTM8	0.0111316	0.164943	1.67269	0.0946944	0.112267	0.910612	0.105824	12.1998	0.00292398	1	0.0738924	117	238	386	235	257	451	451
GPR162	0.0157782	0.216561	-1.41457	0.157525	-0.0813458	0.935167	0.361877	-10.6115	0	0.997881	0.131994	264	280	415	345	280	452	452
TNFRSF23	0.0141084	0.199836	1	0.317547	0.0374222	0.970148	0.720243	9.09162	0.000974659	1	0.364695	228	358	512	490	431	453	453
TRAF3	0.0112193	0.165791	1.72405	0.0848712	0.283323	0.776929	0.093111	1.3143	0.0126706	0.994703	0.212053	127	230	279	224	333	454	454
STAB2	0.0177472	0.233774	-1.17505	0.240272	-0.0813458	0.935167	0.226626	-11.7381	0	0.997881	0.131994	286	325	408	301	283	455	455
CEP290	0.0157782	0.216561	-1.72611	0.0846548	-0.162692	0.870761	0.20282	-11.1956	0	0.995763	0.0244816	259	229	353	290	206	456	456
IL15RA	0.0143266	0.203427	-1.33776	0.181171	-0.179381	0.857639	0.18726	-1.16485	0.00487329	0.990466	0.40991	251	301	331	280	444	457	457
PEMT	0.0110442	0.164266	0.505099	0.613548	0.0341716	0.97274	0.707484	0.866485	0.00194932	0.998941	0.616058	107	480	521	482	500	458	458
KLRC3	0.0141084	0.199836	-1.40584	0.160101	-0.0813458	0.935167	0.236082	-11.2552	0	0.997881	0.131994	226	285	414	304	282	459	459
TGFBR3	0.012495	0.183134	-1.39302	0.163943	-0.0813458	0.935167	0.243647	-11.22	0	0.997881	0.131994	182	290	411	305	281	460	460
C8G	0.012495	0.183134	0.965503	0.334493	-0.00634275	0.994939	0.519613	1.92256	0.00194932	0.997881	0.467798	143	411	544	405	455	461	461
CXADR	0.012495	0.183134	-0.735646	0.462062	-0.0439235	0.964965	0.574946	-1.33031	0.000974659	0.997881	0.521094	178	448	454	431	470	462	462
PVR	0.0251262	0.300105	-0.864202	0.387602	-0.0910581	0.927446	0.415845	-0.957722	0.00292398	0.994703	0.69559	394	428	395	366	508	463	463
HSPA2	0.00982057	0.152137	-0.0342753	0.972661	-0.00321102	0.997438	0.978	-0.0699064	0.000974659	0.998941	0.954654	93	565	556	566	553	464	464
PDGFA	0.012495	0.183134	-1.32574	0.185246	-0.0813458	0.935167	0.452487	-10.2647	0	0.997881	0.131994	173	306	413	375	289	465	465
F5	0.0141084	0.199836	-0.535222	0.592564	-0.0438443	0.965029	0.665925	-0.926008	0.000974659	0.997881	0.521094	221	475	457	466	474	466	466
CCL25	0.0223215	0.270067	-0.712977	0.475974	-0.0472535	0.962311	0.488324	-1.04535	0.00194932	0.996822	0.766183	364	451	450	396	519	467	467
CYSLTR2	0.012495	0.183134	-1.97293	0.0487952	-0.162692	0.870761	0.169421	-11.2573	0	0.995763	0.0244816	146	204	349	271	203	468	468
HMMR	0.0200713	0.253453	-1.1032	0.270123	-0.165823	0.868296	0.551791	-1.73585	0.000974659	0.994703	0.187612	331	334	348	422	315	469	469
FUT4	0.012495	0.183134	-1	0.317567	-0.0406729	0.967557	0.521017	-10.1024	0	0.998941	0.329756	140	384	466	407	381	470	470
GPR84	0.0177472	0.233774	-1.4783	0.139661	-0.122019	0.902884	0.19645	-11.4365	0	0.996822	0.056034	297	270	381	285	248	471	471
TNFSF13B	0.0157782	0.216561	0.391459	0.695524	-0.0844775	0.932677	0.726514	0.771963	0.000974659	0.996822	0.0243087	261	506	406	494	200	472	472
PDCD1	0.022158	0.268935	-1.73112	0.0837014	-0.165982	0.868171	0.103376	-2.73373	0.000974659	0.994703	0.189723	347	228	342	230	317	473	473
ROBO2	0.0177472	0.233774	-1	0.317567	-0.0406729	0.967557	0.486886	-10.2735	0	0.998941	0.329756	300	402	487	395	397	474	474
SEMA7A	0.0141084	0.199836	0.0664041	0.947063	-0.00971234	0.992251	0.962655	0.0889158	0.00292398	0.996822	0.976465	219	560	540	561	566	475	475
CAPN5	0.00864681	0.139343	1.10798	0.268061	0.0311588	0.975143	0.334152	1.75967	0.00292398	0.997881	0.312155	69	332	524	331	360	476	476
CDH1	0.0107844	0.161774	0.253522	0.799894	-0.00321102	0.997438	0.863063	0.531079	0.000974659	0.998941	0.954654	104	528	561	532	544	477	477
VWF	0.0177472	0.233774	-1	0.317567	-0.0406729	0.967557	0.494308	-10.2358	0	0.998941	0.329756	289	394	495	400	366	478	478
ITGA9	0.014	0.199165	-1.90974	0.0564698	-0.162692	0.870761	0.122924	-11.5722	0	0.995763	0.0244816	216	210	351	245	205	479	479
AMN	0.0177472	0.233774	-0.124609	0.900846	-0.0032903	0.997375	0.916089	-0.255705	0.000974659	0.998941	0.954654	296	550	546	548	559	480	480
PDE4D	0.012495	0.183134	-0.221559	0.824683	-0.0032903	0.997375	0.883778	-0.461013	0.000974659	0.998941	0.954654	172	531	549	540	551	481	481
IL12RB1	0.0223215	0.270067	-2.72961	0.00645908	-0.406729	0.684207	0.00791259	-12.6755	0	0.989407	0.000212324	352	144	226	151	110	482	482
POMC	0.0110442	0.164266	-0.32751	0.743317	-0.0438443	0.965029	0.835098	-0.557876	0.000974659	0.997881	0.521094	111	515	459	522	472	483	483
CD46	0.012495	0.183134	-0.0728106	0.941964	-0.0032903	0.997375	0.953147	-0.148758	0.000974659	0.998941	0.954654	189	557	554	559	556	484	484
GPR160	0.0141084	0.199836	-1.58363	0.113487	-0.206377	0.836496	0.15077	-2.07069	0.000974659	0.993644	0.0693038	229	251	316	262	254	485	485
IL21	0.012495	0.183134	-1	0.317567	-0.0406729	0.967557	0.604619	-9.69312	0	0.998941	0.329756	159	368	468	443	402	486	486
MPP3	0.012495	0.183134	-0.281241	0.778561	-0.0032903	0.997375	0.83625	-0.59311	0.000974659	0.998941	0.954654	156	522	550	525	540	487	487
F2R	0.012495	0.183134	-2.20441	0.0277367	-0.203364	0.83885	0.0398147	-12.244	0	0.994703	0.0108805	145	182	318	195	176	488	488
TRPV4	0.0177472	0.233774	-1	0.317567	-0.0406729	0.967557	0.787229	-8.64161	0	0.998941	0.329756	283	372	501	509	380	489	489
EPHB6	0.0177472	0.233774	-1.83242	0.0671557	-0.16614	0.868046	0.0746187	-2.86827	0.000974659	0.994703	0.16161	284	216	341	214	304	490	490
BMP7	0.0111316	0.164943	0.711909	0.476623	0.0342509	0.972677	0.622351	1.27879	0.00194932	0.998941	0.616058	118	452	519	447	498	491	491
CDON	0.012495	0.183134	-1.68019	0.0932523	-0.162692	0.870761	0.105251	-11.9203	0	0.995763	0.0244816	193	236	352	233	207	492	492
LPAR3	0.0141084	0.199836	-1	0.317567	-0.0406729	0.967557	0.61296	-9.65217	0	0.998941	0.329756	223	400	485	445	391	493	493
KDR	0.012495	0.183134	-1	0.317567	-0.0406729	0.967557	0.388293	-10.8367	0	0.998941	0.329756	152	381	470	352	386	494	494
THBD	0.012495	0.183134	-1.40795	0.159474	-0.0813458	0.935167	0.45577	-10.2277	0	0.997881	0.131994	184	284	412	376	286	495	495
IL13RA1	0.014	0.199165	-1.93429	0.053377	-0.162692	0.870761	0.0687683	-12.0843	0	0.995763	0.0244816	208	207	350	211	204	496	496
PLA2G1B	0.012495	0.183134	0.823848	0.410208	-0.00321102	0.997438	0.659864	2.59098	0.000974659	0.998941	0.954654	132	439	565	463	557	497	497
KLRB1B	0.0157782	0.216561	-1.21341	0.225256	-0.0440028	0.964902	0.417934	-2.95788	0.000974659	0.997881	0.521094	265	321	452	368	477	498	498
KISS1R	0.00982057	0.152137	-0.787394	0.431235	-0.0032903	0.997375	0.540391	-2.33675	0.000974659	0.998941	0.954654	82	445	551	415	560	499	499
CLEC5A	0.012495	0.183134	-0.903452	0.366434	-0.0846361	0.932551	0.456096	-1.52875	0.000974659	0.996822	0.545231	186	423	403	377	483	500	500
AGRN	0.0157782	0.216561	0.0611155	0.951274	-0.0438443	0.965029	0.963046	0.111966	0.000974659	0.997881	0.521094	262	561	458	562	476	501	501
TRPM4	0.012495	0.183134	-1.41209	0.158254	-0.0813458	0.935167	0.307813	-10.8577	0	0.997881	0.131994	169	282	417	325	288	502	502
CD1D2	0.012495	0.183134	1	0.317547	0.0374222	0.970148	0.694275	9.24336	0.000974659	1	0.364695	195	363	518	479	428	503	503
BMP1	0.012495	0.183134	-1	0.317567	-0.0406729	0.967557	0.652909	-9.44973	0	0.998941	0.329756	162	377	474	460	372	504	504
TNFRSF11A	0.0141084	0.199836	-1	0.317567	-0.0406729	0.967557	0.59243	-9.75347	0	0.998941	0.329756	220	397	462	435	393	505	505
FZD9	0.012495	0.183134	0.618466	0.536379	-0.00321102	0.997438	0.648767	1.53068	0.000974659	0.998941	0.954654	147	461	555	456	558	506	506
TIGIT	0.0177472	0.233774	-0.425801	0.670303	-0.0439235	0.964965	0.78941	-0.751294	0.000974659	0.997881	0.521094	293	498	455	513	469	507	507
MCAM	0.012495	0.183134	-1	0.317567	-0.0406729	0.967557	0.66695	-9.3761	0	0.998941	0.329756	155	379	471	467	376	508	508
SLC1A3	0.012495	0.183134	-1.34367	0.179377	-0.0813458	0.935167	0.377718	-10.5747	0	0.997881	0.131994	135	300	409	350	285	509	509
CCR4	0.012495	0.183134	-1	0.317567	-0.0406729	0.967557	0.640034	-9.51598	0	0.998941	0.329756	183	395	494	452	385	510	510
GDF3	0.014	0.199165	-1.10112	0.27103	-0.165823	0.868296	0.366972	-1.74443	0.000974659	0.994703	0.1716	212	335	347	347	307	511	511
INTU	0.0141084	0.199836	1.35598	0.175404	0.0748445	0.940338	0.30476	10.9933	0.00194932	1	0.159629	232	297	422	323	300	512	512
HBEGF	0.00982057	0.152137	-0.231449	0.816993	-0.0032903	0.997375	0.880086	-0.482523	0.000974659	0.998941	0.954654	91	530	547	539	541	513	513
ADAM9	0.00982057	0.152137	1.2661	0.20568	0.109016	0.91319	0.263389	1.97629	0.00389864	0.998941	0.435501	79	312	388	312	448	514	514
AQP11	0.012495	0.183134	0.328254	0.742755	-0.00650132	0.994813	0.783576	0.547752	0.00194932	0.997881	0.823653	170	513	543	507	530	515	515
TNFRSF10B	0.012495	0.183134	-0.167992	0.866608	-0.0032903	0.997375	0.918139	-0.346378	0.000974659	0.998941	0.954654	179	540	548	549	554	516	516
NCAM1	0.0141084	0.199836	0.8608	0.389542	-0.00321102	0.997438	0.596319	2.91509	0.000974659	0.998941	0.954654	235	429	563	440	555	517	517
CD200R3	0.022158	0.268935	-1.91507	0.0557855	-0.162692	0.870761	0.0721233	-12.0584	0	0.995763	0.0244816	346	209	354	212	208	518	518
ACVR2A	0.00982057	0.152137	1.28114	0.200435	0.0748445	0.940338	0.466106	10.2597	0.00194932	1	0.159629	81	310	425	383	298	519	519
GDF9	0.012495	0.183134	-1	0.317567	-0.0406729	0.967557	0.542295	-9.99802	0	0.998941	0.329756	134	388	500	417	371	520	520
CSF1	0.012495	0.183134	1	0.317547	0.0374222	0.970148	0.674451	9.35422	0.000974659	1	0.364695	196	356	505	471	422	521	521
TREM2	0.014	0.199165	-1.73379	0.0832815	-0.122019	0.902884	0.198958	-11.2145	0	0.996822	0.056034	209	227	380	287	246	522	522
RYK	0.0177472	0.233774	-1	0.317567	-0.0406729	0.967557	0.493848	-10.2381	0	0.998941	0.329756	288	403	488	399	398	523	523
CFI	0.0141084	0.199836	1	0.317547	0.0374222	0.970148	0.472511	10.4206	0.000974659	1	0.364695	224	355	510	389	425	524	524
PDGFRB	0.012495	0.183134	-1	0.317567	-0.0406729	0.967557	0.836098	-8.24341	0	0.998941	0.329756	174	404	489	523	377	525	525
SERPINC1	0.0141084	0.199836	1.40059	0.16164	0.0748445	0.940338	0.346426	10.7447	0.00194932	1	0.159629	234	287	424	337	297	526	526
GAS6	0.012495	0.183134	-1	0.317567	-0.0406729	0.967557	0.724323	-9.05472	0	0.998941	0.329756	136	387	482	492	368	527	527
PODXL2	0.012495	0.183134	-1	0.317567	-0.0406729	0.967557	0.530357	-10.0564	0	0.998941	0.329756	141	383	467	411	379	528	528
PTPRK	0.012495	0.183134	-1	0.317567	-0.0406729	0.967557	0.787965	-8.63624	0	0.998941	0.329756	144	378	473	510	382	529	529
CCL22	0.012495	0.183134	-1	0.317567	-0.0406729	0.967557	0.51886	-10.1131	0	0.998941	0.329756	138	385	465	404	384	530	530
RAPSN	0.00982057	0.152137	1	0.317547	0.0374222	0.970148	0.527054	10.1227	0.000974659	1	0.364695	86	362	511	408	430	531	531
MS4A2	0.0141084	0.199836	-1	0.317567	-0.0406729	0.967557	0.922819	-7.13683	0	0.998941	0.329756	231	373	481	551	389	532	532
CEACAM2	0.0141084	0.199836	1.40985	0.158886	0.0748445	0.940338	0.389394	10.5423	0.00194932	1	0.159629	236	283	423	353	301	533	533
IL1R1	0.012495	0.183134	-1	0.317567	-0.0406729	0.967557	0.498883	-10.2127	0	0.998941	0.329756	160	392	497	401	388	534	534
OCLN	0.012495	0.183134	1	0.317547	0.0374222	0.970148	0.670927	9.37355	0.000974659	1	0.364695	164	359	503	468	429	535	535
FCER1A	0.0111316	0.164943	-1	0.317567	-0.0406729	0.967557	0.47168	-10.3521	0	0.998941	0.329756	120	390	499	388	404	536	536
LBP	0.022158	0.268935	-1.60541	0.108738	-0.122019	0.902884	0.542669	-9.85208	0	0.996822	0.056034	349	246	383	418	244	537	537
AOC3	0.012495	0.183134	-1	0.317567	-0.0406729	0.967557	0.598808	-9.72216	0	0.998941	0.329756	167	399	484	441	370	538	538
EPHA4	0.012495	0.183134	-1	0.317567	-0.0406729	0.967557	0.729387	-9.0243	0	0.998941	0.329756	137	386	480	495	396	539	539
ANXA9	0.00982057	0.152137	1	0.317547	0.0374222	0.970148	0.650307	9.48481	0.000974659	1	0.364695	83	360	502	457	419	540	540
NRXN1	0.012495	0.183134	1	0.317547	0.0374222	0.970148	0.527054	10.1227	0.000974659	1	0.364695	176	351	513	409	416	541	541
MSR1	0.0177472	0.233774	-1.3926	0.164068	-0.0813458	0.935167	0.430013	-10.3359	0	0.997881	0.131994	287	291	410	371	287	542	542
IL1RL1	0.0111316	0.164943	-1	0.317567	-0.0406729	0.967557	0.47168	-10.3521	0	0.998941	0.329756	119	391	498	387	405	543	543
ACHE	0.0177472	0.233774	-1	0.317567	-0.0406729	0.967557	0.793678	-8.59398	0	0.998941	0.329756	295	398	463	515	400	544	544
TLR3	0.0141084	0.199836	-1	0.317567	-0.0406729	0.967557	0.467076	-10.3763	0	0.998941	0.329756	230	401	486	384	390	545	545
CDH13	0.012495	0.183134	-1	0.317567	-0.0406729	0.967557	0.480292	-10.3074	0	0.998941	0.329756	192	369	472	391	394	546	546
GRK5	0.012495	0.183134	0.554716	0.579153	0.0715542	0.942957	0.651946	0.891648	0.00292398	0.998941	0.547862	149	470	428	458	485	547	547
THSD1	0.00982057	0.152137	1	0.317547	0.0374222	0.970148	0.581639	9.84094	0.000974659	1	0.364695	85	366	508	433	420	548	548
SCUBE1	0.0177472	0.233774	-1	0.317567	-0.0406729	0.967557	0.704943	-9.16768	0	0.998941	0.329756	301	376	475	481	392	549	549
IL13	0.012495	0.183134	-1	0.317567	-0.0406729	0.967557	0.479817	-10.3098	0	0.998941	0.329756	163	393	496	390	403	550	550
C1QTNF4	0.0142173	0.202865	1.03826	0.299318	0.0311588	0.975143	0.45873	1.59827	0.00292398	0.997881	0.568319	245	346	525	381	488	551	551
PAM	0.012495	0.183134	-1	0.317567	-0.0406729	0.967557	0.673134	-9.34316	0	0.998941	0.329756	166	396	493	470	375	552	552
CTF2	0.00982057	0.152137	1	0.317547	0.0374222	0.970148	0.535858	10.0766	0.000974659	1	0.364695	94	361	516	412	421	553	553
FGFBP1	0.012495	0.183134	1	0.317547	0.0374222	0.970148	0.777074	8.72184	0.000974659	1	0.364695	142	354	517	506	424	554	554
PDGFC	0.00982057	0.152137	0.178662	0.858222	-0.00321102	0.997438	0.928384	0.368813	0.000974659	0.998941	0.954654	90	538	560	552	549	555	555
TSLP	0.012495	0.183134	-1	0.317567	-0.0406729	0.967557	0.626875	-9.58246	0	0.998941	0.329756	157	405	490	450	401	556	556
GDF15	0.012495	0.183134	-1	0.317567	-0.0406729	0.967557	0.551856	-9.95139	0	0.998941	0.329756	148	382	469	423	373	557	557
SLC6A1	0.012495	0.183134	1	0.317547	0.0374222	0.970148	0.587965	9.80859	0.000974659	1	0.364695	180	367	506	434	427	558	558
IL17F	0.0111316	0.164943	1	0.317547	0.0374222	0.970148	0.574394	9.87797	0.000974659	1	0.364695	122	352	514	430	423	559	559
CD93	0.0178812	0.235219	-1.40113	0.16147	-0.0847154	0.932488	0.18177	-2.80345	0.000974659	0.996822	0.308911	305	286	401	278	359	560	560
PROM1	0.00982057	0.152137	0.789782	0.429825	-0.00321102	0.997438	0.716068	2.34798	0.000974659	0.998941	0.954654	88	444	564	487	543	561	561
TNFRSF8	0.0111316	0.164943	-1	0.317567	-0.0406729	0.967557	0.645497	-9.488	0	0.998941	0.329756	124	375	476	454	367	562	562
DCBLD2	0.012495	0.183134	-1	0.317567	-0.0406729	0.967557	0.836098	-8.24341	0	0.998941	0.329756	139	407	492	524	378	563	563
SORT1	0.00982057	0.152137	0.490689	0.623722	-0.00321102	0.997438	0.857784	1.11724	0.000974659	0.998941	0.954654	78	483	567	531	545	564	564
HPN	0.0223215	0.270067	-1.85112	0.0644645	-0.203364	0.83885	0.22658	-11.0262	0	0.994703	0.0108805	353	213	321	300	174	565	565
CHRNB2	0.012495	0.183134	1	0.317547	0.0374222	0.970148	0.701485	9.20205	0.000974659	1	0.364695	191	365	509	480	426	566	566
CRLF1	0.012495	0.183134	-1	0.317567	-0.0406729	0.967557	0.907937	-7.39285	0	0.998941	0.329756	185	406	491	545	374	567	567
SELP	0.012495	0.183134	0.168763	0.866001	-0.00321102	0.997438	0.898108	0.348152	0.000974659	0.998941	0.954654	187	539	559	543	539	568	568
