# Supplementary material for: Combinatorial prediction of marker panels from single‐cell transcriptomic data
Source: Mol Syst Biol. 2019 Oct 24;15(10):e9005. doi: 10.15252/msb.20199005 (PMC6811728; doi:10.15252/msb.20199005)
Supplement: Supplementary file 3 — Table EV2 [file MSB-15-e9005-s003.xlsx]

## Sheet: Table Legend
Table EV2
This table contains the rankings and statistical values for various tests in Figure 5 to show how other methods find markers in comparison to COMET. The data is included for each cluster in the B cell population shown in Figure 5A, giving a statistical landscape of the various markers validated.

## Sheet: FIG5cluster0.csv
	mHG_stat	mHG_pval	t_stat	t_pval	w_stat	w_pval	LRT_pval	Log2FoldChange	TP	TN	mast_pval	mHG_rank	t_rank	w_rank	LRT_rank	mast_rank	RF_rank	COMET_rank
CD55	1.84296e-24	1.88671e-22	7.87654	8.16523e-15	9.47309	2.71695e-21	4.25476e-16	1.20831	0.635542	0.64297	4.21241e-21	1	1	2	3	4	2	1
SELL	2.40335e-23	2.45869e-21	6.92138	8.52109e-12	10.1237	4.33625e-24	1.16031e-17	1.2192	0.786145	0.467615	2.24798e-24	2	2	1	2	2	1	2
CXCR4	6.8972e-10	3.98219e-08	3.65273	0.000275126	5.1068	3.27666e-07	1.92786e-05	1.58395	0.224398	0.887836	5.75739e-09	12	36	12	53	23	50	3
FCER2A	9.15412e-23	9.18379e-21	5.31464	1.26015e-07	9.10076	8.97046e-20	2.73123e-08	0.83983	0.743976	0.50079	4.44937e-22	3	10	4	21	3	4	4
ITGB7	1.17296e-06	4.83571e-05	4.05902	5.28158e-05	3.9815	6.84811e-05	2.11484e-05	0.925213	0.39006	0.733017	1.27165e-05	22	23	27	55	66	69	5
CD2	7.09897e-09	3.74019e-07	3.87553	0.000111734	4.8804	1.05869e-06	8.52327e-05	0.594443	0.554217	0.579779	2.77804e-06	14	27	16	74	53	52	6
EPCAM	0.000469067	0.0116878	-2.05201	0.0403751	0.438995	0.660666	0.0353668	-1.16555	0.210843	0.813586	0.0228645	39	168	399	286	271	162	7
CCR7	1.74228e-10	1.04507e-08	2.90472	0.00373819	5.332	9.7135e-08	0.00359121	0.505513	0.564759	0.597156	1.29526e-08	9	64	11	163	27	60	8
CD200	0.000507281	0.0124813	3.24834	0.00119675	1.91563	0.0554119	0.000961393	0.94344	0.289157	0.769352	0.00337169	41	47	112	119	174	98	9
BTLA	4.1429e-05	0.00132512	3.52586	0.00043826	3.45167	0.000557132	0.000392775	0.632641	0.566265	0.535545	0.000127543	28	40	40	102	95	84	10
CD69	0.000453965	0.0112652	2.24992	0.02467	2.05089	0.0402776	0.0185583	0.665651	0.365964	0.698262	0.0187867	38	130	102	238	256	126	11
GPR174	0.00310879	0.0572141	2.71303	0.00678378	1.875	0.0607933	0.00519046	1.14797	0.21988	0.838863	0.00564484	61	79	117	177	194	160	12
PDE4B	0.000105942	0.00310806	3.40209	0.000689865	3.46598	0.000528302	0.00052441	0.563234	0.173193	0.898894	0.00112844	36	46	39	107	136	75	13
IL2RG	3.01434e-08	1.51429e-06	3.99043	7.00653e-05	3.71707	0.000201549	5.82817e-05	0.440785	0.858434	0.257504	5.17935e-07	17	25	32	69	45	18	14
ICAM2	0.000576101	0.0137855	2.70375	0.00695246	1.82605	0.0678421	0.00708635	0.527261	0.334337	0.718799	0.0234453	43	80	125	188	273	124	15
IL16	4.42857e-05	0.00141161	3.60898	0.000319708	2.06083	0.0393195	0.000299723	0.456979	0.27259	0.819905	0.000333728	30	37	101	90	109	48	16
ABCA1	4.42285e-05	0.00140942	1.07262	0.283647	2.11711	0.0342505	0.275588	0.418913	0.162651	0.900474	0.0020371	29	498	98	533	156	200	17
HSP90AB1	0.00230144	0.04456	-4.5881	5.05992e-06	-1.99876	0.0456343	1.65789e-06	-0.529078	0.899096	0.154818	1.675e-06	54	16	110	38	51	25	18
ITGA4	0.00216798	0.042601	-2.30374	0.0214149	-0.245155	0.806337	0.0185426	-0.496999	0.453313	0.565561	0.0123684	53	123	489	237	236	109	19
CTSL	0.0505765	0.431334	-2.05887	0.0397962	-0.936571	0.348979	0.0277591	-1.7084	0.192771	0.781991	0.0873425	825	165	239	260	390	213	20
H2-AA	8.49027e-09	4.46604e-07	3.40453	0.000683241	3.94761	7.8934e-05	0.000607955	0.267495	0.986446	0.0774092	2.71978e-07	15	45	29	111	43	24	21
IL4RA	0.000831362	0.0192831	2.12338	0.0339175	1.75123	0.0799059	0.0337351	0.41986	0.381024	0.668246	0.0754557	46	148	135	282	378	115	22
LY6C1	0.0804963	0.563616	-1.95167	0.0513812	-2.27536	0.0228846	0.0174053	-1.32521	0.245482	0.687204	0.00865635	853	190	86	233	216	186	23
CD84	0.0205161	0.242435	2.19981	0.0280088	0.698239	0.485028	0.0270198	0.560062	0.182229	0.860979	0.0667377	692	137	294	258	368	114	24
TGFBR2	0.000945421	0.0213214	1.947	0.0517643	1.24461	0.213276	0.0511071	0.379154	0.521084	0.510269	0.143389	47	193	191	326	465	85	25
ICOSL	0.000250336	0.00666605	1.44817	0.147816	2.47676	0.0132581	0.1467	0.331388	0.478916	0.593997	0.0275597	37	337	75	435	289	93	26
TREML2	0.00255257	0.0487862	1.95552	0.0507422	1.36541	0.172125	0.0504203	0.405311	0.347892	0.688784	0.138585	56	189	176	324	461	110	27
MSN	3.522e-05	0.00113482	2.40955	0.0161139	2.18422	0.0289461	0.01612	0.264301	0.828313	0.219589	0.0208768	26	105	94	227	267	56	28
EZR	0.000482096	0.0120347	2.27761	0.0229281	1.4819	0.138366	0.0209768	0.328207	0.688253	0.349131	0.0651444	40	126	158	245	366	64	29
CD19	3.34173e-10	1.9634e-08	1.83614	0.0665669	3.49156	0.000480202	0.0729022	0.197004	0.894578	0.230648	1.72537e-08	10	216	38	358	29	21	30
H2-AB1	7.20838e-10	4.15341e-08	2.6976	0.00707535	2.74572	0.00603787	0.0207693	0.201561	0.987952	0.0805687	1.05088e-06	13	82	58	244	49	26	31
CD53	4.62589e-07	2.00153e-05	2.11966	0.0342251	3.05442	0.00225494	0.0424567	0.220159	0.915663	0.173776	3.93577e-05	20	150	49	310	71	20	32
CORO1A	1.11317e-08	5.7514e-07	2.58633	0.00980913	4.35999	1.3007e-05	0.0227161	0.205988	0.908133	0.202212	7.9572e-06	16	86	21	247	60	9	33
HSPD1	0.0515715	0.436034	-3.01384	0.00264985	-2.0107	0.0443573	0.00157664	-0.68448	0.350904	0.592417	0.00693216	828	60	109	136	204	140	34
BST2	0.0627888	0.498409	-2.43572	0.015027	-1.77815	0.0753792	0.0111076	-0.734422	0.171687	0.774092	0.0201476	837	100	131	207	266	197	35
PGLYRP1	0.0411858	0.383284	-1.74525	0.0813034	-0.255981	0.797965	0.0587532	-0.594848	0.268072	0.731438	0.155314	815	243	476	332	477	148	36
RPS19	8.36296e-05	0.00253397	-3.16807	0.00157195	-4.50488	6.6409e-06	0.001352	-0.258665	0.998494	0.0205371	7.59915e-05	34	51	19	128	84	10	37
C1QBP	0.0836288	0.573361	-4.11017	4.28219e-05	-2.94171	0.00326407	2.08213e-05	-0.90604	0.237952	0.674566	7.7386e-05	856	20	53	54	85	101	38
CXCR5	4.93579e-06	0.000188591	1.422	0.155272	2.50145	0.0123685	0.148926	0.2294	0.584337	0.491311	0.0231316	24	345	71	437	272	82	39
RPL13A	4.66727e-05	0.00149636	-2.96549	0.00308181	-2.90804	0.00363699	0.00262746	-0.235416	0.993976	0.0379147	0.00174914	31	61	54	148	151	31	40
IFITM3	0.165227	0.772422	-4.71935	2.91083e-06	-4.17401	2.99288e-05	4.40394e-14	-5.44005	0.215361	0.676145	1.88626e-08	896	14	23	8	30	44	41
CR2	0.0909811	0.595371	-4.6274	4.13056e-06	-4.38431	1.16354e-05	2.1501e-06	-0.789357	0.527108	0.407583	1.8245e-05	863	15	20	39	67	15	42
HSP90AA1	0.00152592	0.0326585	-1.97988	0.0480051	1.48302	0.13807	0.0419635	-0.319765	0.689759	0.388626	0.000986919	50	184	157	309	129	36	43
ATP5B	0.00959854	0.140706	-2.96013	0.00314165	-0.999083	0.317754	0.00259336	-0.349651	0.853916	0.189573	0.000180699	468	62	227	146	102	39	44
FERMT3	0.000727695	0.0168189	-1.64026	0.101216	-1.5637	0.117889	0.0980901	-0.253027	0.513554	0.423381	0.0605919	45	276	151	387	358	94	45
LTB	1.5107e-06	6.2022e-05	1.66854	0.09546	4.1462	3.3804e-05	0.0965128	0.190915	0.86747	0.233807	4.98284e-05	23	267	25	385	76	33	46
LGALS1	0.170678	0.781307	-2.06467	0.0393296	-2.01589	0.0438115	0.00321985	-1.51164	0.171687	0.767773	0.00785265	897	162	108	158	211	172	47
CAST	0.00283958	0.0536124	-1.11709	0.264167	-1.00479	0.314996	0.262706	-0.310993	0.191265	0.780411	0.399991	58	478	225	526	648	194	48
PECAM1	0.0204443	0.241774	1.64188	0.100894	1.44275	0.149091	0.0993397	0.390757	0.361446	0.679305	0.10062	689	275	166	388	404	127	49
S1PR1	3.85072e-05	0.001217	-1.09367	0.274308	2.06676	0.0387568	0.272271	-0.190713	0.667169	0.421801	0.000205039	27	485	100	530	105	49	50
PTPRCAP	2.66095e-12	1.79114e-10	1.263	0.206817	2.13765	0.0325451	0.20997	0.120843	0.944277	0.170616	1.4733e-10	7	423	96	484	18	17	51
HEG1	0.120341	0.689049	-2.84307	0.00454924	-1.32203	0.186159	0.00307099	-0.838837	0.292169	0.682464	0.0157608	880	66	181	153	251	116	52
TNFRSF13C	5.792e-05	0.00179057	1.47191	0.141287	2.63174	0.00849482	0.14031	0.193285	0.710843	0.375987	0.00400816	33	329	62	430	182	41	53
PGRMC1	0.0448072	0.40019	1.30934	0.190658	-0.239593	0.810646	0.18657	0.456806	0.186747	0.802528	0.191759	821	402	490	466	500	201	54
MS4A1	5.07332e-10	2.93412e-08	-1.07742	0.281502	0.850404	0.395101	0.279321	-0.116122	0.930723	0.172196	1.35274e-10	11	494	259	541	17	29	55
CLEC2I	0.00433425	0.074765	0.98055	0.326998	1.30705	0.191197	0.326441	0.246713	0.24247	0.799368	0.191248	67	602	183	568	498	152	56
IL17RA	0.0161615	0.209221	1.29751	0.194715	0.0426388	0.965989	0.194698	0.323153	0.350904	0.647709	0.346247	625	405	769	470	611	136	57
CTSD	0.199224	0.822409	-3.54035	0.000420114	-7.64043	2.16493e-14	0.000113495	-1.01087	0.378012	0.388626	1.72383e-16	903	39	5	80	8	11	58
CD86	0.188405	0.810001	-2.72725	0.00648959	-2.29634	0.0216563	0.00464291	-0.883237	0.207831	0.728278	0.00597741	899	76	84	174	196	112	59
CD79B	1.01915e-18	9.23686e-17	0.905424	0.365415	3.15423	0.0016092	0.36285	0.0773854	0.98494	0.137441	4.50568e-13	4	625	45	579	13	14	60
ITGB2	0.0700482	0.523944	-2.10209	0.035766	-2.21907	0.0264818	0.0329437	-0.464525	0.286145	0.63981	0.0132645	844	153	88	279	244	177	61
ICAM1	0.108265	0.648464	-1.55497	0.120207	-0.868497	0.385122	0.114102	-0.5587	0.197289	0.780411	0.278938	873	303	257	403	548	147	62
HMGB1	0.00128907	0.0276494	-1.52667	0.127127	-0.200514	0.841079	0.121873	-0.20357	0.858434	0.183254	0.0120473	49	312	517	411	235	40	63
HCST	0.119459	0.687709	-2.18237	0.0292903	-2.20862	0.0272013	0.0250182	-0.581372	0.180723	0.748815	0.0074905	879	140	92	255	209	157	64
CTSB	0.23662	0.864003	-5.11016	3.76384e-07	-7.53543	4.86729e-14	9.849e-08	-1.01143	0.402108	0.390205	4.76824e-14	910	11	6	25	10	13	65
ATP6AP2	0.0308832	0.32489	-1.3584	0.174576	-2.29367	0.0218093	0.173067	-0.333653	0.209337	0.71722	0.00780696	775	383	85	453	210	161	66
HSPA8	8.56782e-07	3.63626e-05	-1.00238	0.316369	0.774024	0.438916	1	-0.11954	0.960843	0.109005	0.00803209	21	531	275	918	213	23	67
SYK	0.00531013	0.0891226	1.77196	0.0766376	1.56251	0.118168	0.0777317	0.233257	0.189759	0.864139	0.18958	87	230	153	361	496	66	68
CD97	0.0374102	0.361331	-2.14804	0.0319013	-1.1798	0.238081	0.0306404	-0.332294	0.539157	0.456556	0.0593572	804	145	201	269	348	80	69
CD52	8.39067e-05	0.00256225	-1.56302	0.1183	-1.23059	0.218475	0.116012	-0.146052	0.99247	0.0394945	4.0185e-05	35	301	193	405	72	28	70
MIF	0.336985	0.940566	-4.97648	7.67063e-07	-5.02174	5.12051e-07	6.17319e-08	-1.04912	0.487952	0.402844	2.42889e-07	924	12	13	23	42	30	71
SP1	0.0174284	0.218456	-0.759766	0.447536	-0.114791	0.908611	0.445591	-0.240824	0.224398	0.775671	0.68702	650	657	606	616	764	187	72
CCND2	0.63391	0.996454	-6.34725	3.84281e-10	-6.63193	3.31322e-11	2.52958e-15	-2.63283	0.168675	0.63981	2.40898e-17	951	4	10	4	5	7	73
CD38	0.114603	0.66336	-3.12559	0.00181546	-2.87067	0.00409605	0.00162381	-0.464701	0.516566	0.423381	0.00572497	875	53	55	137	195	71	74
CD24A	0.133887	0.71933	-3.2103	0.00136812	-1.73722	0.0823489	0.000875551	-0.525369	0.618976	0.35545	0.0049243	886	48	137	117	188	68	75
CD72	0.0771602	0.550702	-2.12334	0.0339244	-1.8417	0.065519	0.0318782	-0.36038	0.459337	0.50237	0.0961749	849	149	124	275	399	59	76
LRPAP1	0.0131063	0.173206	-0.666264	0.505369	-1.05611	0.290919	0.502657	-0.21071	0.152108	0.813586	0.244215	557	672	216	631	525	188	77
APOE	0.136405	0.722896	-1.73993	0.0821847	-2.36842	0.0178642	0.0718337	-0.503964	0.266566	0.761453	0.00109445	889	245	81	355	133	86	78
CD9	0.717491	0.998679	-5.79302	9.90314e-09	-6.69585	2.14417e-11	4.01399e-11	-2.4581	0.251506	0.575039	7.91269e-14	955	7	9	12	11	5	79
LY6E	7.30546e-08	3.46825e-06	0.739066	0.460002	1.10898	0.267439	0.465368	0.0623385	0.995482	0.0505529	0.000425732	18	662	207	619	114	22	80
CD74	8.07574e-13	5.6538e-11	0.321159	0.748142	0.672433	0.501308	0.833742	0.0186116	1	0.0600316	1.71227e-06	6	753	303	774	52	42	81
IL10RA	0.0101226	0.146265	0.882032	0.377924	1.27086	0.203779	0.377297	0.195683	0.379518	0.666667	0.221328	475	630	187	589	514	142	82
CLIC4	0.349486	0.944764	-2.32913	0.0200215	-2.45525	0.0140785	0.017352	-0.778345	0.237952	0.690363	0.00646053	929	118	76	232	202	108	83
ADAM17	0.264598	0.896652	-1.98598	0.0472568	-2.60156	0.00928004	0.0446353	-0.597163	0.192771	0.725118	0.00206766	913	181	64	314	157	139	84
GRN	0.933076	0.999994	-5.9438	4.24172e-09	-9.33293	1.0298e-20	1.19101e-14	-2.10125	0.207831	0.513428	9.33917e-27	958	6	3	6	1	6	85
CD37	1.10899e-16	9.14654e-15	-0.0205752	0.983588	2.67119	0.00755823	1	-0.0017484	0.953313	0.191153	1.54915e-07	5	836	59	924	40	3	86
CD36	0.93497	0.999995	-6.06274	1.93206e-09	-6.77357	1.25646e-11	7.97869e-11	-1.98898	0.158133	0.64139	2.50396e-17	959	5	8	14	6	8	87
LY6D	9.83204e-11	6.08516e-09	0.0201091	0.983959	0.690378	0.489956	1	0.00207984	0.962349	0.131122	8.96454e-09	8	837	300	920	24	34	88
CLEC2D	0.102217	0.633494	-1.7314	0.0836251	-1.31795	0.187521	0.0808088	-0.369382	0.311747	0.654028	0.20042	870	253	182	365	505	159	89
PDIA4	0.679612	0.997986	-6.88347	1.05349e-11	-6.81139	9.66632e-12	9.00656e-13	-1.18721	0.353916	0.454976	2.51068e-14	953	3	7	9	9	12	90
CD40	0.0377684	0.366769	-1.13861	0.255087	-1.60151	0.109263	0.251967	-0.243877	0.277108	0.668246	0.101042	805	471	146	519	407	150	91
CMTM6	0.0867316	0.581083	1.38054	0.167671	-0.890818	0.373027	0.168381	0.327456	0.283133	0.677725	0.0126131	857	371	254	448	238	156	92
HSPA9	0.371181	0.953344	-3.1004	0.00197997	-2.62759	0.00859921	0.0015156	-0.668961	0.311747	0.617694	0.00357739	932	55	63	134	176	102	93
TNIP1	0.0633418	0.500641	0.834299	0.404273	-0.0924706	0.926324	0.404624	0.270519	0.150602	0.845182	0.49152	839	638	653	599	682	183	94
ATPIF1	0.564644	0.992787	-3.5103	0.000467467	-3.04849	0.00229994	0.000180395	-0.897687	0.268072	0.64613	0.000320505	948	42	50	86	108	129	95
DPP4	0.00999859	0.145221	-0.561323	0.57468	-0.65953	0.509556	0.576496	-0.163935	0.230422	0.756714	0.815423	474	696	305	691	789	163	96
PTPRJ	0.366978	0.951314	-3.7268	0.000202778	-3.93627	8.27585e-05	0.000148883	-0.62997	0.441265	0.461295	0.000144407	931	33	30	82	97	57	97
ITGAL	0.474226	0.979426	-1.84803	0.0648274	-3.18442	0.00145047	0.0592275	-0.682937	0.176205	0.726698	0.000144247	940	210	44	333	96	130	98
CIITA	0.00677341	0.107908	0.794154	0.427251	1.35703	0.174773	0.426592	0.154389	0.466867	0.578199	0.263345	133	644	177	605	538	119	99
LAMP2	0.330596	0.937383	-1.78026	0.0752789	-3.13073	0.00174374	0.0723594	-0.551468	0.197289	0.703002	0.000162695	923	228	46	356	100	173	100
LY9	0.214528	0.841153	-1.9822	0.0476817	-1.70503	0.0881881	0.0449573	-0.470043	0.201807	0.747235	0.0663749	905	183	141	317	367	178	101
H2-M3	0.0173772	0.218207	-0.813195	0.416265	-0.380857	0.703309	0.413335	-0.17853	0.245482	0.742496	0.715685	649	641	420	603	771	176	102
CD83	0.0154996	0.201646	0.938566	0.348134	0.432395	0.665455	0.397492	0.166889	0.475904	0.548183	0.576482	620	619	400	596	732	92	103
PTPRC	6.695e-06	0.000246453	0.347304	0.72842	1.04758	0.294832	1	0.0328673	0.938253	0.116904	4.53054e-05	25	743	217	919	73	37	104
NOTCH2	0.00576904	0.0938832	-1.19353	0.232882	-1.4056	0.159843	0.232927	-0.144467	0.853916	0.172196	0.11548	92	446	172	510	422	55	105
PDIA3	0.237999	0.876776	-3.02807	0.00251751	-3.95169	7.76005e-05	0.00180871	-0.477565	0.605422	0.268562	3.27461e-06	911	59	28	139	55	51	106
B2M	2.41418e-07	1.08649e-05	0.00359213	0.997134	1.84185	0.0654972	1	0.00032285	1	0.0331754	0.0846225	19	838	123	922	387	16	107
ERP29	0.127227	0.701969	-2.25495	0.0243116	-2.21381	0.026842	0.0229344	-0.343886	0.462349	0.483412	0.0529254	882	128	91	248	338	88	108
CD47	0.0783883	0.557495	-1.99753	0.0459818	-2.21811	0.0265474	0.0447759	-0.246022	0.748494	0.230648	0.133112	850	178	89	316	434	76	109
NCKAP1L	0.00162167	0.0341393	0.315429	0.752489	-1.75116	0.0799187	0.75348	0.0753298	0.375	0.57346	0.0814995	52	756	136	751	384	123	110
CMTM7	0.000576815	0.0138019	0.3702	0.711296	1.45936	0.144466	0.710025	0.0578542	0.486446	0.567141	0.106439	44	739	165	736	412	103	111
CCR6	0.00263902	0.0505304	-0.348071	0.727843	0.347785	0.728002	0.727485	-0.0927091	0.23494	0.777251	0.650917	57	741	435	739	754	198	112
TLR1	0.0632699	0.500449	-0.769159	0.44194	-2.19178	0.0283951	0.442191	-0.210674	0.222892	0.709321	0.0153627	838	653	93	613	250	91	113
TRAF3	0.0638309	0.502939	-0.561275	0.574726	0.158246	0.874263	0.570111	-0.210614	0.215361	0.78831	0.774426	840	697	552	689	783	185	114
IRAK2	0.0261529	0.282252	0.602894	0.546686	-0.0312932	0.975036	0.547335	0.153976	0.251506	0.745656	0.727491	735	688	784	666	775	166	115
PGP	0.0130326	0.172941	0.438954	0.660768	-0.00430096	0.996568	0.661071	0.113246	0.183735	0.815166	0.822543	556	726	817	724	790	218	116
GPI1	0.481181	0.981331	-3.14765	0.0016861	-3.3549	0.000793946	0.00147931	-0.480731	0.493976	0.417062	0.00109537	945	52	43	132	134	77	117
GOLPH3	0.116144	0.680731	0.88896	0.374192	-0.992261	0.32107	0.373984	0.256012	0.204819	0.755134	0.0250752	877	629	228	586	277	175	118
ABCG1	0.270055	0.899321	-2.06548	0.0390761	-2.48536	0.012942	0.0377091	-0.397149	0.347892	0.581359	0.02347	914	161	74	295	274	132	119
STK10	0.0469305	0.413965	-0.791805	0.428622	0.0923965	0.926383	0.427282	-0.171029	0.373494	0.64297	0.374801	824	645	654	606	643	122	120
BSG	0.272495	0.901345	-2.05311	0.0402789	-3.52152	0.000429077	0.0370699	-0.37204	0.453313	0.439179	0.000506964	915	166	36	293	116	83	121
CD2AP	0.197754	0.820641	1.2644	0.206329	-0.907873	0.363945	0.207214	0.326423	0.271084	0.695103	0.036083	901	421	246	482	313	146	122
SEMA4D	0.145033	0.738527	1.20191	0.229621	-0.783813	0.43315	0.229135	0.282443	0.337349	0.625592	0.0437846	890	440	274	495	328	137	123
LY6A	0.480755	0.981242	-2.76395	0.00580618	-2.63656	0.00837508	0.00410195	-0.458554	0.612952	0.322275	0.00638062	943	72	61	171	201	53	124
TNFRSF13B	0.00286718	0.0539014	-0.335445	0.737345	0.535321	0.592428	0.736493	-0.0520197	0.450301	0.567141	0.561725	59	747	352	742	723	99	125
CNP	0.00101848	0.0226029	0.132878	0.894311	1.48042	0.138761	0.893805	0.0166134	0.643072	0.442338	0.407006	48	797	159	794	652	61	126
PLAUR	0.0249269	0.275859	0.599429	0.548993	0.247602	0.804443	0.549762	0.113278	0.504518	0.516588	0.715954	733	690	483	668	772	95	127
PEBP1	0.482908	0.983158	-2.38289	0.0173267	-2.21759	0.0265828	0.0160181	-0.458165	0.338855	0.600316	0.0297684	947	108	90	225	294	117	128
B4GALT1	0.481181	0.981331	-2.35781	0.0185312	-4.89523	9.81889e-07	0.0177581	-0.446202	0.328313	0.516588	6.92218e-08	944	117	15	234	37	47	129
ANXA5	0.0508569	0.433045	0.529133	0.596804	-0.234551	0.814558	0.596156	0.147174	0.266566	0.725118	0.69552	826	706	491	697	765	204	130
HSPA5	0.930158	0.999992	-3.10378	0.00195634	-3.79589	0.000147113	0.00150754	-0.47764	0.703313	0.192733	1.20365e-05	957	54	31	133	64	43	131
HNRNPU	0.0887979	0.588621	-1.47776	0.139722	-1.41487	0.157107	0.138151	-0.184566	0.698795	0.271722	0.274672	859	326	170	428	544	65	132
SELPLG	0.363951	0.950456	-1.42516	0.154382	-3.58782	0.000333459	0.149165	-0.339723	0.314759	0.554502	5.61037e-06	930	343	34	438	58	96	133
TMEM123	0.278767	0.905552	-2.41209	0.0160039	-1.37987	0.167628	0.0153898	-0.324544	0.631024	0.363349	0.0324812	917	104	175	223	302	74	134
H2-K1	0.0114606	0.158318	-0.55516	0.578882	-0.553934	0.579624	1	-0.0504779	0.99247	0.0221169	0.061551	533	699	336	921	360	32	135
AAMP	0.0056689	0.0923918	0.139462	0.889107	-0.806356	0.420038	0.889143	0.0274517	0.334337	0.64139	0.480904	90	793	268	790	680	135	136
CKLF	0.026928	0.289155	-0.319945	0.749065	0.30826	0.757884	0.747571	-0.0888842	0.198795	0.812006	0.662509	740	754	446	748	757	184	137
PSEN2	0.0249217	0.275767	0.269995	0.787207	-0.127472	0.898567	0.787596	0.0639215	0.260542	0.736177	0.907593	732	765	601	760	796	168	138
AIMP1	0.64802	0.996919	-1.28028	0.20068	-2.5475	0.0108497	0.198114	-0.399719	0.180723	0.734597	0.00100392	952	413	69	474	130	192	139
IFNAR1	0.0927001	0.600753	0.597221	0.550466	0.0359649	0.97131	0.548922	0.158192	0.317771	0.671406	0.627596	867	691	780	667	751	153	140
MFGE8	0.0437713	0.39694	-0.150703	0.880234	-0.0668873	0.946671	0.880472	-0.0975469	0.173193	0.826224	0.988667	817	789	672	786	831	222	141
IL27RA	0.0291679	0.310633	0.206738	0.836247	-0.446187	0.655462	0.83636	0.0648279	0.162651	0.823065	0.610267	770	779	396	776	747	191	142
P4HB	0.738099	0.999185	-2.1829	0.0292301	-4.59231	4.38361e-06	0.0274573	-0.400665	0.402108	0.442338	1.28248e-07	956	139	18	259	39	54	143
CAP1	0.219799	0.846036	-0.986662	0.323993	-1.76095	0.0782475	0.323269	-0.234042	0.331325	0.619273	0.175732	906	601	133	566	488	121	144
RPS6KB1	0.106305	0.643428	-0.608752	0.542796	-1.58757	0.112383	0.542362	-0.156814	0.221386	0.725118	0.0639694	872	686	149	661	363	167	145
PSEN1	0.0342761	0.34463	0.215472	0.829435	0.232548	0.816112	0.830207	0.0711629	0.185241	0.823065	0.927259	799	776	492	771	799	214	146
GDI2	0.128659	0.709775	-1.47629	0.14011	-2.55306	0.010678	0.13924	-0.18623	0.63253	0.28594	0.00738404	883	327	68	429	207	67	147
IL21R	0.0411624	0.383165	0.399191	0.689818	0.702317	0.482481	0.689694	0.0718454	0.394578	0.631912	0.606331	814	735	292	733	746	138	148
ROCK1	0.029778	0.315509	-0.363631	0.716193	-1.56318	0.118011	0.715885	-0.0575364	0.552711	0.404423	0.277931	773	740	152	738	546	87	149
RALA	0.0232395	0.262446	-0.113991	0.909262	-0.538732	0.590072	0.909326	-0.0303809	0.194277	0.78831	0.670962	708	800	349	797	759	181	150
CD22	0.0919837	0.599392	-1.06382	0.287613	-0.495945	0.619933	0.286597	-0.131144	0.712349	0.308057	0.216638	866	502	370	547	510	45	151
CD48	0.0330789	0.338339	0.268574	0.7883	0.176414	0.859969	0.788382	0.0447769	0.412651	0.593997	0.958984	797	766	544	761	808	113	152
FCGR2B	0.0913497	0.596484	-0.551797	0.581183	-0.966974	0.333557	0.580356	-0.119177	0.277108	0.690363	0.425461	864	700	232	693	661	134	153
LAMP1	0.482618	0.983126	-1.78517	0.0744804	-3.39628	0.000683097	0.0714766	-0.322154	0.503012	0.398104	0.00151625	946	227	41	354	145	73	154
PDLIM2	0.109156	0.64987	-0.580196	0.561884	-1.89761	0.0577471	0.560941	-0.14031	0.212349	0.718799	0.00634788	874	693	114	686	200	128	155
CALR	0.131945	0.715904	-0.968381	0.333042	-0.0717815	0.942776	0.329218	-0.154885	0.524096	0.505529	0.596641	885	607	670	569	744	58	156
CD164	0.115996	0.680456	-0.785702	0.432186	-1.85401	0.0637377	0.432048	-0.124061	0.512048	0.432859	0.136079	876	650	120	608	437	81	157
TLN1	0.10412	0.639075	-0.411612	0.680694	-3.00518	0.0026542	0.681837	-0.0742905	0.493976	0.413902	0.00227037	871	730	52	729	163	78	158
TRPV2	0.126471	0.70045	-0.417891	0.676096	-1.60114	0.109345	0.675957	-0.109684	0.158133	0.78673	0.0104782	881	728	147	726	221	209	159
SBDS	0.4338	0.968674	0.881589	0.378178	-2.27269	0.0230451	0.380661	0.196371	0.263554	0.657188	6.67064e-05	936	631	87	591	81	90	160
CLPTM1	0.199092	0.821858	-0.562923	0.573585	-2.12616	0.0334902	0.57403	-0.134549	0.216867	0.71248	0.00509672	902	695	97	690	189	154	161
CD81	0.714149	0.998644	-1.86205	0.0628273	-3.00904	0.00262074	0.0618014	-0.22795	0.673193	0.233807	0.000881322	954	209	51	340	127	62	162
SDC4	0.151123	0.747831	-0.750151	0.4533	-0.886591	0.375299	0.453165	-0.0933479	0.760542	0.225908	0.714099	892	659	255	618	770	70	163
M6PR	0.477566	0.980917	-0.892775	0.372144	-2.6462	0.00814011	0.371355	-0.175865	0.322289	0.586098	0.00153325	942	628	60	585	146	125	164
SYNJ2BP	0.340335	0.941462	-0.607848	0.543395	-2.30116	0.0213825	0.543819	-0.136457	0.243976	0.680885	0.0042387	927	687	83	662	184	141	165
ERP44	0.398509	0.96138	-0.442487	0.658212	-1.85824	0.0631354	0.659182	-0.0883746	0.290663	0.647709	0.0301877	934	725	119	723	296	120	166
IFNGR1	0.200333	0.823769	0.135467	0.892264	-2.493	0.0126669	0.892461	0.0248486	0.38253	0.519747	0.000149353	904	796	73	793	98	100	167
TSPAN32	0.192262	0.813551	-0.0699935	0.94421	-0.569655	0.568912	0.94415	-0.0129321	0.432229	0.546603	0.701353	900	807	331	804	767	106	168
ADAM10	0.603199	0.994973	-0.523971	0.600388	-2.49545	0.0125799	0.600638	-0.0987164	0.387048	0.526066	0.00337664	950	710	72	700	175	107	169
CD82	0.301069	0.921612	0.179111	0.857879	-1.60811	0.10781	0.858232	0.0347917	0.349398	0.589258	0.0200755	920	782	145	779	265	145	170
RAC1	0.220391	0.846501	-0.102232	0.918589	-2.35774	0.0183865	0.918937	-0.0148256	0.578313	0.347551	0.0110602	907	801	82	798	225	72	171
NR3C1	0.438237	0.969666	-0.180897	0.856477	-0.837278	0.402436	0.856647	-0.0398001	0.379518	0.593997	0.594792	937	781	265	778	739	131	172
CSF1R	0.477566	0.980917	-3.84881	0.000130756	-4.74922	2.04199e-06	1.31696e-12	-7.62591	0.0542169	0.796209	1.50482e-16	941	29	17	10	7	19	173
HPX	0.0898089	0.591005	-4.11596	4.34806e-05	-2.42011	0.015516	2.96912e-12	-4.09857	0.0060241	0.916272	1.4587e-12	861	21	78	11	14	27	174
CX3CR1	0.393067	0.960235	-2.06203	0.039613	-3.51648	0.00043731	8.41117e-15	-5.39577	0.0286145	0.8594	2.72248e-13	933	164	37	5	12	35	175
CD44	0.570913	0.993196	-4.31523	1.74699e-05	-4.89768	9.69744e-07	5.66192e-06	-1.40521	0.143072	0.707741	1.86658e-10	949	18	14	44	19	38	176
P2RY12	0.294489	0.918838	-2.3256	0.0203533	-4.14991	3.3261e-05	4.32965e-11	-2.64791	0.0858434	0.781991	7.91276e-11	919	119	24	13	16	46	177
IAPP	0.0686476	0.519711	-4.32213	1.71518e-05	-2.03591	0.0417593	1.12763e-06	-2.35844	0.0135542	0.921011	2.38707e-08	842	17	104	37	31	63	178
PLXNC1	0.442367	0.970484	-3.4199	0.000646348	-4.03074	5.56013e-05	0.00033921	-1.09378	0.126506	0.747235	3.49338e-08	938	44	26	96	33	79	179
ITGB1	0.252461	0.888149	-4.10045	4.51186e-05	-4.34367	1.4012e-05	5.07469e-06	-1.9839	0.144578	0.726698	5.14742e-09	912	22	22	42	22	89	180
SLC3A2	0.116906	0.682848	1.25448	0.2099	-1.25892	0.208059	0.210412	0.254456	0.149096	0.875197	0.00528489	878	426	188	485	190	97	181
FCER1G	0.0901137	0.591984	-5.51264	5.15369e-08	-3.06451	0.00218028	9.69423e-18	-8.12281	0.0481928	0.85782	2.36038e-11	862	9	48	1	15	104	182
APP	0.321223	0.933041	-3.91466	0.000100369	-3.6728	0.00023991	3.02614e-14	-5.95136	0.121988	0.767773	1.3558e-08	922	26	33	7	28	105	183
CD1D1	0.33926	0.941173	-3.05533	0.00229821	-3.53116	0.000413738	0.00153544	-1.02523	0.0963855	0.789889	6.24634e-08	925	57	35	135	36	111	184
FGB	0.0237044	0.265862	-4.80536	1.90018e-06	-1.98319	0.0473465	3.78801e-10	-3.63362	0.00753012	0.92891	1.5975e-09	727	13	111	15	21	118	185
FGG	0.0233692	0.263091	-5.56748	3.65916e-08	-2.0176	0.0436335	4.31976e-10	-2.89334	0.0180723	0.917852	1.02364e-08	722	8	107	16	26	133	186
NRP	0.0424442	0.388663	-1.84155	0.0657699	-1.84726	0.0647091	0.0624731	-0.616916	0.115964	0.827804	0.015032	816	215	121	341	248	143	187
USP14	0.344895	0.942652	-3.46407	0.0005531	-2.84657	0.00441933	0.000367062	-1.12001	0.123494	0.78831	4.71845e-05	928	43	56	99	75	144	188
ENTPD1	0.290244	0.913073	-2.36921	0.0179815	-3.36735	0.00075893	0.0143268	-1.24888	0.0768072	0.816746	5.57648e-08	918	114	42	220	35	149	189
SEMA7A	0.0233692	0.263091	-2.56794	0.0104513	-2.39356	0.0166858	0.000189964	-2.92754	0.0286145	0.894155	5.18898e-08	715	90	79	87	34	151	190
PDE4D	0.0513466	0.434826	-2.71556	0.00672107	-2.55803	0.0105266	0.00386243	-1.70611	0.0271084	0.890995	9.2124e-09	827	78	66	166	25	155	191
LYST	0.233233	0.861497	-1.32818	0.184364	-2.59652	0.00941737	0.179557	-0.422595	0.14759	0.766193	0.000256326	908	397	65	464	107	158	192
MYO9B	0.173987	0.790826	-2.70412	0.00695551	-2.03124	0.0422307	0.00323096	-1.2302	0.111446	0.827804	0.00238729	898	81	105	159	165	164	193
TGFB1	0.0602344	0.487561	1.90316	0.057273	-1.71831	0.0857405	0.0522498	0.9384	0.141566	0.797788	7.50489e-05	835	203	140	327	83	165	194
IDE	0.159318	0.76269	-1.49032	0.136459	-2.38755	0.016961	0.115715	-0.739653	0.0948795	0.827804	0.000197638	893	325	80	404	104	169	195
BACE1	0.33985	0.941382	-1.63689	0.101905	-1.1603	0.245929	0.0979823	-0.679246	0.0948795	0.868878	0.0982166	926	277	203	386	401	170	196
CR1L	0.0735858	0.537043	1.88095	0.0602218	0.229508	0.818474	0.060908	0.419182	0.149096	0.879937	0.0868074	845	206	494	337	389	171	197
SLAMF7	0.129848	0.712236	-1.64906	0.0994099	-2.01856	0.0435331	0.0916067	-0.603709	0.0873494	0.846761	0.000922175	884	273	106	375	128	174	198
ENTPD6	0.145916	0.741064	-1.52703	0.127001	-1.7344	0.0828473	0.124704	-0.504915	0.100904	0.843602	0.00992479	891	311	138	416	218	179	199
EBI3	0.0517551	0.436577	-2.79128	0.00533337	-1.84237	0.0654213	0.00406945	-1.23867	0.0391566	0.902054	0.000111197	829	71	122	169	93	180	200
AMICA1	0.0189284	0.230968	-2.39726	0.0166772	-1.77593	0.0757452	0.0138635	-1.1962	0.0331325	0.909953	6.40463e-05	661	106	132	219	80	182	201
NAMPT	0.275286	0.902868	-3.80545	0.000149422	-3.11456	0.00184218	4.10371e-05	-1.68718	0.0813253	0.821485	3.5771e-07	916	30	47	65	44	189	202
LSM1	0.23662	0.864003	-0.580674	0.561563	-1.53841	0.123949	0.562779	-0.157849	0.13253	0.816746	0.0128029	909	692	155	688	241	190	203
STX4A	0.0829661	0.571033	-0.688225	0.491435	-1.81842	0.0690006	0.490454	-0.228466	0.129518	0.810427	0.00628792	855	668	128	627	199	193	204
PTPN11	0.0593144	0.484093	-2.01307	0.0443177	-1.87433	0.0608851	0.0401634	-0.81938	0.111446	0.830964	0.00929423	832	175	118	302	217	195	205
NCOR2	0.0676549	0.516815	0.157646	0.874761	-1.07116	0.284097	0.8751	0.0782597	0.137048	0.827804	0.145324	841	787	213	784	467	196	206
ENTPD5	0.0291679	0.310633	1.53177	0.125838	-0.281639	0.778221	0.122941	0.647045	0.106928	0.879937	0.053339	771	309	458	414	339	199	207
1600029D21RIK	4.74647e-05	0.00151534	-0.4976	0.618916	2.10258	0.0355028	0.607823	-0.320515	0.14759	0.921011	4.60148e-05	32	714	99	703	74	202	208
LTA	0.020613	0.2428	-0.632158	0.527399	-0.508551	0.611067	0.525512	-0.193391	0.11747	0.865719	0.659256	693	679	363	635	756	203	209
PSTPIP1	0.0742612	0.538566	-0.899588	0.368507	-1.1947	0.232203	0.367589	-0.313519	0.115964	0.846761	0.136854	847	626	199	582	438	205	210
ITGAV	0.161128	0.766559	-0.780858	0.435029	-2.17013	0.0299969	0.433693	-0.354508	0.0993976	0.830964	0.000636801	894	652	95	610	122	206	211
CLCF1	0.000538723	0.013015	2.44683	0.0145617	1.61271	0.106807	0.0125634	0.984478	0.14006	0.909953	0.0108259	42	99	144	212	223	207	212
CCR1	0.0786006	0.557911	-3.73364	0.000202717	-1.60011	0.109575	1.00587e-05	-3.36498	0.0105422	0.938389	8.53438e-07	851	32	148	48	48	208	213
SERPINE2	0.0358076	0.352615	-2.37006	0.0179718	-2.52437	0.0115907	0.0111182	-1.59074	0.064759	0.85624	1.18771e-05	800	113	70	208	63	210	214
CD3EAP	0.0224781	0.256291	-3.72253	0.000210975	-1.79884	0.0720441	3.00477e-05	-2.36833	0.0331325	0.909953	1.88126e-05	699	34	130	59	68	211	215
CD2BP2	0.135428	0.721739	-0.474532	0.635203	-1.89109	0.0586127	0.636549	-0.152705	0.10994	0.827804	0.000790402	887	719	115	716	126	212	216
LAP3	0.012323	0.167112	-2.44904	0.014471	-2.83915	0.00452335	0.0115652	-1.18253	0.0527108	0.85624	1.17626e-07	554	98	57	210	38	215	217
NUP85	0.314284	0.927553	0.145672	0.884203	-1.18566	0.235758	0.884522	0.0451912	0.115964	0.843602	0.0130793	921	791	200	788	243	216	218
CD68	0.0369757	0.359089	-4.29141	2.05194e-05	-2.55336	0.0106689	1.65981e-09	-5.14138	0.0496988	0.870458	3.31029e-08	802	19	67	18	32	217	219
PTGDS	0.0742612	0.538566	-1.35475	0.175982	-1.80025	0.0718214	5.60555e-05	-4.21043	0.0858434	0.85782	0.00336255	846	384	129	68	173	219	220
TIMP2	0.0306587	0.324154	-2.07186	0.0386835	-1.82094	0.0686164	5.07961e-07	-5.20339	0.0813253	0.862559	0.00131884	774	159	127	35	139	220	221
SERPINC1	0.0329078	0.336957	-1.73362	0.0834586	-1.42206	0.155009	0.0309464	-3.01258	0.0316265	0.922591	0.000713069	795	251	168	271	124	221	222
SMPD1	0.0315341	0.329178	-2.05284	0.0403181	-1.20887	0.226714	0.0369728	-0.73371	0.0813253	0.879937	0.0538565	778	167	195	292	340	223	223
ECE1	0.16158	0.767133	-1.87705	0.0607879	-2.45244	0.0141892	0.0543744	-0.997592	0.0843373	0.837283	8.60103e-05	895	208	77	328	87	224	224
PVR	0.0166242	0.212269	-2.4213	0.0157211	-0.460129	0.645424	0.00389271	-2.39678	0.0331325	0.952607	0.0400681	640	103	384	167	321	225	225
ISG20	0.0257559	0.280911	-1.49255	0.135849	-1.19567	0.231827	0.122005	-0.718394	0.0753012	0.886256	0.0569707	734	320	198	412	343	226	226
LRP6	0.0816103	0.567703	0.530854	0.595632	-1.68753	0.0915008	0.598186	0.275732	0.0707831	0.873618	0.000153229	854	704	142	698	99	227	227
TMX3	0.091969	0.599291	-2.01984	0.0436745	-1.25781	0.208461	0.0363657	-0.922691	0.0993976	0.8594	0.0413476	865	174	189	289	323	228	228
SCARB2	0.419805	0.965552	0.410586	0.681446	-1.34019	0.180182	0.682087	0.19027	0.0768072	0.878357	0.00223515	935	731	178	730	161	229	229
LILRB4	0.0273613	0.292322	-4.06577	5.37918e-05	-1.8813	0.0599312	1.12225e-07	-5.2827	0.00451807	0.935229	4.75292e-10	743	24	116	26	20	230	230
TFRC	0.0996224	0.627085	-2.23353	0.025771	-1.39054	0.164364	0.0117325	-1.40626	0.0798193	0.876777	0.0138177	869	134	174	211	246	231	231
GPR65	0.0282421	0.305039	-1.89442	0.0584648	-1.24809	0.211997	0.0463385	-1.02814	0.0798193	0.881517	0.0414083	767	205	190	322	324	232	232
CD34	0.0592003	0.483409	-1.43234	0.152541	-1.46767	0.142195	0.00205223	-5.56334	0.108434	0.845182	0.0219467	831	340	164	142	269	233	233
RC3H2	0.0992769	0.626059	0.450463	0.652452	-0.544813	0.585882	0.651776	0.219213	0.111446	0.870458	0.365104	868	722	346	717	639	234	234
AMBP	0.0164789	0.211423	-3.85526	0.000126265	-0.940575	0.346922	1.26071e-05	-3.71239	0.00301205	0.966825	5.26933e-05	639	28	238	51	78	235	235
ACVR2A	0.0064663	0.102383	-0.972664	0.330906	-1.06486	0.28694	0.32257	-0.803278	0.0240964	0.941548	0.0054835	126	605	214	565	193	236	236
BGN	0.0461482	0.410939	-2.04546	0.0410658	-1.49036	0.13613	0.0312562	-0.613295	0.111446	0.840442	0.0362253	822	172	156	272	314	237	237
NFAM1	0.0101243	0.146315	-2.19016	0.0287356	-1.10312	0.269974	0.024869	-0.959448	0.0692771	0.895735	0.0452701	476	138	209	254	331	238	238
MS4A6B	0.0119906	0.163851	-2.42708	0.0153993	-1.57504	0.115247	0.0104816	-1.09609	0.0813253	0.868878	0.00790109	550	102	150	202	212	239	239
XPOT	0.00462975	0.0799949	-0.60213	0.547193	-0.526868	0.598286	0.546426	-0.270049	0.0768072	0.906793	0.570205	69	689	355	665	724	240	240
EBAG9	0.0366433	0.356712	-0.147582	0.882697	-0.739765	0.459443	0.883341	-0.0625323	0.0918675	0.884676	0.288217	801	790	283	787	551	241	241
REEP4	0.0261788	0.282384	-1.01533	0.310141	-1.29422	0.19559	0.307264	-0.421926	0.063253	0.894155	0.0128795	736	520	186	556	242	242	242
ALCAM	0.0390989	0.373069	-0.212849	0.831479	-0.907725	0.364024	0.83119	-0.10462	0.0963855	0.873618	0.183476	811	777	247	772	492	243	243
VCAM1	0.0194283	0.235015	-2.31601	0.0208769	-1.47797	0.139415	3.27402e-07	-8.37783	0.0225904	0.93049	7.24852e-05	671	120	160	31	82	244	244
BCAM	0.00621143	0.0990569	-1.70492	0.0886872	-0.899346	0.368469	0.00310294	-1.98322	0.0361446	0.935229	0.0356089	116	259	251	155	310	245	245
IL5RA	0.00572264	0.0932871	0.485382	0.627492	-0.343854	0.730956	0.628695	0.203559	0.0978916	0.890995	0.473394	91	716	442	712	677	246	246
CD274	0.462208	0.975304	0.0598342	0.952297	-1.30045	0.193448	0.952222	0.0236382	0.112952	0.842022	0.0189867	939	811	185	808	257	247	247
IL33	0.0319465	0.331908	-1.46653	0.143001	-1.32366	0.185617	3.22189e-05	-4.76319	0.0240964	0.933649	0.0006398	779	334	180	62	123	248	248
TNFRSF18	0.0321467	0.333005	-2.06257	0.039402	-1.47352	0.14061	0.0308346	-0.783714	0.0707831	0.881517	0.0127337	780	163	161	270	240	249	249
GYPC	0.0883472	0.587478	-3.17724	0.00153523	-1.41109	0.158219	0.000892442	-1.43307	0.063253	0.892575	0.00280019	858	50	171	118	171	250	250
FBLN1	0.0616351	0.494402	-1.83146	0.0672704	-1.46796	0.142115	0.0608346	-0.507097	0.128012	0.824645	0.0566816	836	217	163	336	342	251	251
FLT3L	0.0067488	0.107367	-0.176383	0.860027	0.363728	0.716061	0.858364	-0.104241	0.0963855	0.914692	0.681715	132	783	424	780	763	252	252
LRP1	0.0591019	0.483213	-2.94618	0.00333574	-1.91311	0.0557338	4.31095e-09	-7.70915	0.0180723	0.921011	2.38426e-07	830	63	113	19	41	253	253
CD1D2	0.0329078	0.336957	-1.07233	0.283982	-0.95333	0.340423	0.00216114	-5.03305	0.0120482	0.957346	0.00200319	794	499	235	144	155	254	254
PRKCA	0.0464964	0.412558	-1.47137	0.141494	-0.957631	0.338249	0.127786	-0.755182	0.0888554	0.879937	0.142753	823	331	233	419	464	255	255
FURIN	0.0118767	0.162429	0.416438	0.677166	-0.840022	0.400896	0.678986	0.20246	0.0753012	0.897314	0.0637938	549	729	263	727	361	256	256
ARSA	0.0261788	0.282384	-0.697504	0.48562	-1.04232	0.297265	0.48169	-0.393395	0.0527108	0.913112	0.041442	737	666	219	625	325	257	257
IGSF8	0.00755269	0.116545	0.0447868	0.964284	-0.495426	0.620299	0.964253	0.0318749	0.0391566	0.944708	0.266342	158	818	371	813	539	258	258
SCARB1	0.044275	0.398394	-3.7886	0.00016552	-1.7539	0.0794473	1.04858e-06	-4.2966	0.0286145	0.916272	3.85386e-06	819	31	134	36	57	259	259
SLC44A1	0.0228437	0.259626	-0.760113	0.447326	-1.54271	0.122901	0.442499	-0.819711	0.0316265	0.919431	0.000441817	703	656	154	614	115	260	260
CD93	0.00914784	0.135987	-1.58972	0.11221	-0.532726	0.594223	0.101571	-1.16201	0.0481928	0.935229	0.224929	416	294	353	393	519	261	261
CD14	0.00478464	0.081576	-1.52813	0.126956	-1.65869	0.0971788	0.0360417	-3.27115	0.0406627	0.906793	0.00042203	70	310	143	288	113	262	262
CRYAB	0.0111611	0.154952	-1.38249	0.167199	-0.714849	0.474702	0.128073	-1.97288	0.0361446	0.941548	0.107763	498	369	289	420	415	263	263
GCNT1	0.00455164	0.0776355	0.24784	0.804298	-0.804873	0.420893	0.804522	0.147401	0.0572289	0.916272	0.0691192	68	770	269	766	372	264	264
TIRAP	0.00577239	0.0939073	0.225489	0.821635	-0.72486	0.468538	0.822071	0.115917	0.0587349	0.917852	0.0920663	93	774	287	770	392	265	265
TNFRSF1A	0.0219067	0.252651	-2.7426	0.00626811	-2.04125	0.041226	5.38467e-10	-7.55198	0.0271084	0.908373	7.97899e-07	698	74	103	17	46	266	266
SIVA1	0.136199	0.722615	-1.77064	0.0768555	-1.82576	0.0678868	0.0727896	-0.629623	0.0843373	0.85782	0.0038423	888	232	126	357	179	267	267
IL6RA	0.0329766	0.337591	-0.264107	0.791742	-0.484674	0.627908	0.790679	-0.108197	0.129518	0.853081	0.648014	796	768	377	762	753	268	268
GPIHBP1	0.0226475	0.256874	-2.55855	0.0107268	-1.21131	0.225775	0.000109936	-2.32268	0.0180723	0.943128	0.000580966	702	92	194	79	120	269	269
FERMT2	0.0325351	0.335172	-2.30962	0.0212167	-0.955703	0.339222	0.000249847	-2.68359	0.0120482	0.957346	0.00170643	785	122	234	88	148	270	270
HBEGF	0.0122137	0.166555	-1.9294	0.0541269	-0.393612	0.693868	0.00743105	-3.15435	0.0527108	0.935229	0.125422	552	198	416	189	426	271	271
FCGR3	0.0182253	0.223435	-3.03628	0.00249374	-1.73047	0.0835465	5.06697e-09	-7.85515	0.0376506	0.908373	3.35985e-05	651	58	139	20	69	272	272
S100A8	0.00478464	0.081576	-1.80327	0.0718215	0.732869	0.463639	0.000100454	-10.5884	0.0993976	0.92575	0.0250128	71	222	285	77	276	273	273
ITGA6	0.0065936	0.106085	1.00518	0.31503	-0.0832755	0.933632	0.313814	0.735352	0.0512048	0.946288	0.451215	129	527	663	562	670	274	274
ENPP1	0.00486138	0.0831747	1.4727	0.141114	0.176265	0.860086	0.135826	0.973745	0.063253	0.941548	0.31214	72	328	545	424	561	275	275
PEAR1	0.0197485	0.237527	-0.326582	0.744037	-0.555417	0.578609	0.744186	-0.202911	0.0481928	0.933649	0.328308	679	749	335	746	568	276	276
RAMP2	0.023197	0.261991	-2.25439	0.0244158	-1.02037	0.307555	0.0096813	-1.28195	0.0256024	0.941548	0.0111732	705	129	223	200	227	277	277
SLC11A2	0.0228437	0.259626	-1.08863	0.276541	-0.457978	0.646968	0.269662	-0.711899	0.0406627	0.944708	0.412594	704	489	386	528	655	278	278
NOTCH1	0.00998836	0.145185	0.094589	0.924656	-0.277041	0.781749	0.924933	0.0454479	0.0903614	0.900474	0.772354	473	802	463	799	782	279	279
PRR3	0.00906171	0.134666	1.44954	0.14744	-0.0568023	0.954703	0.144533	0.707194	0.0707831	0.92575	0.131692	403	336	686	434	431	280	280
CCL25	0.0164789	0.211423	-2.72009	0.00669957	-0.86961	0.384514	0.000274906	-3.25709	0.0165663	0.955766	0.00327043	632	77	256	89	172	281	281
SLAMF1	0.00412466	0.0722508	1.71533	0.0865596	0.740952	0.458723	0.0836819	0.787248	0.0933735	0.93049	0.182475	63	256	281	370	491	282	282
CSF3R	0.0279051	0.302663	-2.69197	0.00729133	-1.23764	0.21585	5.95173e-08	-11.5435	0.00301205	0.957346	8.29102e-07	763	83	192	22	47	283	283
P2RX7	0.0279051	0.302663	-2.28235	0.0227662	-1.09623	0.27298	0.00687703	-2.77844	0.00903614	0.955766	0.000194832	757	125	210	186	103	284	284
IL12A	0.00415262	0.072445	-0.0291329	0.976763	-0.281194	0.778562	0.976723	-0.0158022	0.0587349	0.93207	0.721424	66	835	460	818	774	285	285
LY6C2	0.0896465	0.590436	-2.2514	0.0246776	-1.02163	0.306958	0.00796058	-2.56183	0.0436747	0.924171	0.0136004	860	131	221	191	245	286	286
SFRP1	0.0163315	0.21049	-0.533916	0.593497	-0.0612516	0.951159	0.592053	-0.226514	0.0376506	0.960506	0.522279	627	703	678	695	693	287	287
FAS	0.078952	0.558909	-0.450511	0.652423	-1.42421	0.154385	0.654051	-0.362898	0.0240964	0.93049	9.91179e-05	852	721	167	718	91	288	288
MCAM	0.038028	0.368571	-2.38418	0.0174112	-1.13872	0.254822	3.34781e-07	-8.49267	0.00301205	0.960506	3.39328e-06	807	111	206	32	56	289	289
THBD	0.0185821	0.226873	-2.29785	0.021835	-1.15192	0.249356	0.0114383	-2.57707	0.0346386	0.92891	0.0046201	652	124	204	209	187	290	290
JAM3	0.0195897	0.23642	-1.76561	0.0779433	-0.907058	0.364376	5.36105e-05	-5.16236	0.0105422	0.960506	0.00172223	675	236	248	67	149	291	291
ENG	0.0122397	0.166711	-2.06955	0.0389005	-1.47093	0.141311	0.000307255	-4.65992	0.0512048	0.902054	0.00170019	553	160	162	91	147	292	292
CXCL1	0.0322756	0.33373	-1.37929	0.16806	-0.494759	0.62077	0.164535	-0.399123	0.0843373	0.900474	0.326081	781	372	373	444	567	293	293
PRNP	0.0240276	0.267776	-1.66987	0.0952671	-1.02051	0.307485	0.0801031	-1.67123	0.060241	0.908373	0.0549968	730	266	222	363	341	294	294
ADA	0.0194283	0.235015	-1.18741	0.235315	-0.0826081	0.934163	0.229096	-0.659379	0.0466867	0.951027	0.352189	670	453	664	494	612	295	295
NRP1	0.010392	0.148691	-1.19445	0.232752	-1.41613	0.156738	7.67077e-05	-4.34423	0.0466867	0.908373	0.00394638	477	444	169	72	181	296	296
ADAM9	0.00958346	0.140636	2.05282	0.0404108	0.184793	0.853391	0.0277991	1.64338	0.0527108	0.952607	0.101744	467	169	538	261	408	297	297
HSPB1	0.059824	0.485651	-2.20544	0.0277759	-1.00153	0.31657	0.00115549	-1.96913	0.106928	0.862559	0.0417155	833	136	226	122	326	298	298
LDLR	0.00629713	0.100433	0.0411938	0.967148	-0.182791	0.854962	0.967017	0.0264794	0.0527108	0.941548	0.857984	121	819	540	816	792	299	299
CD27	0.0279051	0.302663	-1.52663	0.127131	-0.652782	0.513897	0.117193	-0.904862	0.0361446	0.943128	0.17675	761	313	306	406	489	300	300
ITGB3	0.00662033	0.106265	0.675862	0.499257	0.0434545	0.965339	0.499442	0.375881	0.0707831	0.93049	0.760118	130	670	768	630	779	301	301
ENOX2	0.00755269	0.116545	0.426034	0.670165	-0.572028	0.567303	0.672263	0.23724	0.0527108	0.92891	0.134763	155	727	329	725	435	302	302
SCO1	0.0187565	0.228466	-0.679095	0.497202	-0.924261	0.35535	0.494339	-0.352854	0.0557229	0.914692	0.0935339	653	669	242	628	393	303	303
LY75	0.0136748	0.184216	-0.409421	0.682302	-0.0310707	0.975213	0.680535	-0.246538	0.0496988	0.949447	0.898972	591	732	785	728	795	304	304
S100A9	0.00368995	0.0662869	-1.77046	0.0771321	0.931751	0.351465	0.000155273	-10.7631	0.0963855	0.935229	0.00846222	62	233	241	83	215	305	305
PAQR4	0.00654972	0.105427	0.131871	0.895111	-0.769501	0.441596	0.896137	0.229479	0.0195783	0.955766	0.0259864	128	798	276	795	278	306	306
KLHL20	0.0098972	0.143475	-1.37517	0.169348	-0.643735	0.519747	0.161182	-0.900138	0.0346386	0.944708	0.179999	472	376	310	442	490	307	307
GAS6	0.0212646	0.247241	-1.92037	0.0551468	-0.386197	0.699351	0.0365983	-0.788862	0.0707831	0.917852	0.100916	697	200	417	291	406	308	308
APOH	0.0267861	0.285926	-3.6009	0.000337607	-0.991371	0.321504	4.52579e-05	-3.02296	0.00451807	0.963665	8.63645e-05	738	38	229	66	88	309	309
TNFRSF12A	0.0072539	0.113039	-0.529226	0.596772	-0.0341852	0.972729	0.587606	-0.716854	0.0662651	0.933649	0.859506	139	705	781	694	793	310	310
CD151	0.0330884	0.338385	0.347769	0.728079	-1.33434	0.182094	0.729845	0.218309	0.0662651	0.890995	0.00599687	798	742	179	740	197	311	311
ULBP1	0.0747778	0.539799	-2.07257	0.0384287	-1.14554	0.251986	0.0323462	-1.46517	0.0105422	0.952607	7.78431e-05	848	158	205	277	86	312	312
OGN	0.00160089	0.0337427	0.898675	0.369143	-0.130957	0.895809	0.333219	1.26444	0.0572289	0.938389	0.579965	51	627	599	570	736	313	313
SPN	0.0112842	0.155944	-2.55697	0.0107516	-1.3921	0.163892	0.00298733	-2.04482	0.0346386	0.921011	0.0011201	521	93	173	151	135	314	314
CEP290	0.0072539	0.113039	-1.84845	0.0649532	-0.843211	0.399111	0.0254369	-2.84893	0.00451807	0.968404	0.000524571	141	212	261	256	117	315	315
FN1	0.0164789	0.211423	-1.74825	0.0808227	-0.557197	0.577393	0.0387653	-1.14172	0.0376506	0.944708	0.169861	633	242	334	298	484	316	316
IL6ST	0.00595004	0.0962705	-1.62909	0.103679	-1.01807	0.308646	0.0829388	-1.35878	0.0512048	0.916272	0.0448624	94	283	224	369	330	317	317
CXCL16	0.0111324	0.154757	-2.03263	0.0425012	-1.16571	0.243732	0.00395346	-3.7661	0.0210843	0.941548	0.00108274	484	173	202	168	132	318	318
CMTM3	0.00508857	0.0858519	-1.27709	0.201814	-0.611404	0.540932	0.194527	-0.904497	0.0391566	0.941548	0.234091	85	415	316	468	523	319	319
IL2RA	0.0325351	0.335172	-1.54258	0.123432	-0.694531	0.487349	0.00264751	-6.41677	0.00301205	0.974724	0.0011889	789	306	296	150	138	320	320
TNF	0.0237044	0.265862	-1.6581	0.0976165	-0.763272	0.445301	0.0827506	-1.53238	0.0150602	0.960506	0.0223023	728	269	277	367	270	321	321
IL24	0.0158075	0.203943	0.447959	0.654267	0.18509	0.853159	0.654305	0.371085	0.0421687	0.963665	0.844661	623	724	537	719	791	322	322
SLC1A3	0.0167672	0.213298	-1.06405	0.287714	-0.66702	0.50476	0.00942742	-4.5554	0.0165663	0.962085	0.0446066	641	503	304	197	329	323	323
PDPN	0.00914784	0.135987	-0.160088	0.872837	-0.200291	0.841253	0.873301	-0.0689762	0.0361446	0.957346	0.524647	406	786	518	783	694	324	324
FGA	0.0233692	0.263091	-3.65652	0.000275046	-0.891337	0.372748	2.3506e-05	-3.71239	0.00301205	0.968404	9.78741e-05	713	35	253	57	90	325	325
SLC37A4	0.0064663	0.102383	-1.04852	0.294603	-0.69112	0.48949	0.290105	-0.682919	0.0301205	0.947867	0.130046	127	509	299	548	429	326	326
IGF2R	0.0194283	0.235015	-0.836637	0.402952	-0.989962	0.322193	0.395352	-0.745552	0.0376506	0.93049	0.0364658	672	637	231	595	315	327	327
TREM2	0.0138083	0.185171	-2.56478	0.0104902	-0.692232	0.488792	0.00648107	-1.28045	0.0286145	0.949447	0.0285809	602	91	298	183	291	328	328
FBLN5	0.0194283	0.235015	-0.271874	0.785763	-0.122132	0.902794	0.785117	-0.103742	0.0512048	0.944708	0.946942	669	764	604	758	804	329	329
OSM	0.0327234	0.336104	-1.4281	0.153708	-0.182717	0.85502	0.100013	-1.78955	0.0210843	0.973144	0.334491	792	341	541	390	570	330	330
C5AR1	0.0277273	0.301715	-2.3702	0.0180777	-1.06367	0.287477	3.79796e-07	-9.19782	0.0120482	0.954186	0.000352959	748	115	215	33	111	331	331
PAM	0.0233692	0.263091	-1.20032	0.230467	-0.949474	0.34238	0.000168375	-4.82625	0.0316265	0.938389	0.024342	721	442	236	84	275	332	332
CCL6	0.0108345	0.152868	-3.53402	0.000439167	-0.727752	0.466765	2.8021e-07	-7.84024	0.0783133	0.900474	0.00104256	481	41	286	29	131	333	333
SCG2	0.0323429	0.333973	-1.67583	0.0940621	-0.380932	0.703254	0.0872403	-0.935684	0.0210843	0.966825	0.219832	782	264	419	372	513	334	334
SDC1	0.00516323	0.0871906	1.89973	0.0578365	0.0186128	0.98515	0.0391854	1.94184	0.060241	0.939968	0.132975	86	204	794	300	433	335	335
CXCL12	0.0308848	0.32494	-1.36782	0.171652	-0.265028	0.790988	0.164902	-0.47663	0.0662651	0.92575	0.196324	776	381	471	446	503	336	336
C3AR1	0.0269085	0.289074	0.516229	0.605783	-0.521306	0.602154	0.602186	0.579612	0.0240964	0.958926	0.0878132	739	711	359	701	391	337	337
CD320	0.00415262	0.072445	-0.116045	0.907635	-0.112789	0.910198	0.907763	-0.0677957	0.0406627	0.955766	0.943505	64	799	609	796	803	338	338
TLR2	0.0199048	0.238559	-1.91962	0.0551975	-0.791747	0.428508	0.0419165	-1.44069	0.0286145	0.946288	0.0506198	684	201	272	308	336	339	339
CD244	0.0116443	0.160359	-2.87539	0.00416364	-0.476813	0.633495	0.000353662	-3.58672	0.0150602	0.969984	0.00711489	540	65	378	98	205	340	340
TRIP10	0.0325351	0.335172	-0.401486	0.688129	-0.630684	0.528247	0.687791	-0.302004	0.0271084	0.952607	0.10983	788	734	313	732	418	341	341
ACVRL1	0.0599171	0.486189	-1.59818	0.110501	-0.838316	0.401853	0.0014427	-5.07963	0.0286145	0.944708	0.0267184	834	292	264	131	287	342	342
CCL27A	0.0282505	0.305115	-1.9487	0.0517125	-0.903053	0.366498	0.0203786	-2.31231	0.0105422	0.960506	0.00244767	768	192	249	243	166	343	343
KDR	0.0115258	0.159416	-1.80879	0.0708868	-0.52976	0.596279	0.039044	-1.40598	0.0240964	0.958926	0.131376	535	221	354	299	430	344	344
GABARAPL1	0.0323429	0.333973	-0.284291	0.776233	-0.689785	0.490329	0.776253	-0.196114	0.0391566	0.938389	0.132252	784	759	301	755	432	345	345
CD99L2	0.0164789	0.211423	-1.46587	0.143121	-0.523753	0.60045	0.0922956	-2.18851	0.0180723	0.965245	0.114455	630	335	358	377	420	346	346
CNRIP1	0.01394	0.186456	-0.760863	0.44688	-0.722116	0.470223	0.444538	-0.48173	0.0240964	0.952607	0.0424347	609	655	288	615	327	347	347
ITGAM	0.044275	0.398394	-2.52731	0.0117133	-1.30497	0.191903	0.00261324	-3.16817	0.0120482	0.946288	5.04273e-05	818	94	184	147	77	348	348
GSS	0.01603	0.205864	-1.5986	0.110174	-0.910765	0.362419	0.102139	-1.06513	0.0376506	0.933649	0.0583893	624	291	245	394	346	349	349
ABCB1A	0.0111611	0.154952	-0.765391	0.444179	-0.922556	0.356239	0.440338	-0.748172	0.0210843	0.949447	0.0125911	493	654	243	612	237	350	350
CD59A	0.00936808	0.137665	-1.83269	0.0673194	-0.80858	0.418757	0.000100317	-6.32758	0.0105422	0.963665	0.00390495	452	218	267	76	180	351	351
CD302	0.0128351	0.171414	-1.65679	0.0979474	-1.10713	0.268239	0.0683259	-1.34478	0.0557229	0.908373	0.0321547	555	272	208	347	300	352	352
FGFR2	0.00936808	0.137665	-1.38543	0.16641	-0.897566	0.369417	3.9e-05	-4.81021	0.0060241	0.965245	0.000525194	448	367	252	64	118	353	353
HSPA2	0.0238584	0.26687	-1.67033	0.095192	-0.602283	0.546986	0.0788698	-1.425	0.0316265	0.949447	0.137275	729	265	322	362	439	354	354
LPL	0.0121148	0.164781	-1.10136	0.271158	-0.0995153	0.920729	0.101179	-2.79688	0.0587349	0.938389	0.526436	551	483	627	392	696	355	355
AGTRAP	0.0131222	0.173456	-0.715729	0.474292	-0.756895	0.449113	0.471548	-0.427878	0.0436747	0.93207	0.147341	561	663	278	621	469	356	356
GPR56	0.0233692	0.263091	-1.84423	0.0656098	-0.931899	0.351389	0.0105083	-4.27018	0.0225904	0.947867	0.00834329	716	214	240	203	214	357	357
CD5	0.00755269	0.116545	-2.82796	0.00483293	-1.04098	0.297885	3.27302e-07	-11.0433	0.00301205	0.963665	9.89849e-06	159	69	220	30	62	358	358
GDF11	0.0206802	0.243157	1.71578	0.0865734	0.2149	0.829846	0.0647635	1.80923	0.0225904	0.984202	0.217345	696	257	498	345	511	359	359
SORT1	0.0403131	0.379065	-2.48726	0.0131298	-1.20308	0.228944	2.10628e-07	-7.81925	0.00903614	0.952607	3.41719e-05	812	96	196	28	70	360	360
CMTM5	0.0072539	0.113039	-1.26398	0.2067	-0.463465	0.643031	0.0130545	-3.70631	0.0120482	0.973144	0.105409	137	422	382	216	410	361	361
TNFRSF14	0.0233692	0.263091	0.701325	0.483286	-0.990778	0.321794	0.482623	0.790987	0.0105422	0.957346	2.93411e-06	719	665	230	626	54	362	362
TGFB3	0.0280795	0.304354	0.209489	0.834105	-0.463762	0.642818	0.835264	0.237237	0.0150602	0.969984	0.0831916	765	778	381	775	386	363	363
CNTN2	0.0164789	0.211423	-1.10429	0.269889	-0.407256	0.68382	0.0101736	-5.35419	0.00753012	0.979463	0.100575	634	481	405	201	403	364	364
CCRL2	0.0117613	0.161514	0.448872	0.653618	-0.425202	0.67069	0.654924	0.540333	0.0210843	0.965245	0.163632	547	723	402	720	480	365	365
FLOT2	0.00292215	0.0547591	0.557213	0.577494	-0.385381	0.699955	0.579907	0.320646	0.0557229	0.93207	0.300274	60	698	418	692	553	366	366
CCL7	0.01394	0.186456	-0.525589	0.599264	-0.179973	0.857174	0.599261	-0.29136	0.0210843	0.973144	0.76603	611	709	543	699	780	367	367
HYAL2	0.0116443	0.160359	-1.22815	0.219641	-0.538213	0.59043	0.210718	-1.0084	0.0256024	0.957346	0.218176	542	435	350	486	512	368	368
CD4	0.0279051	0.302663	-2.16697	0.03061	-0.698906	0.484611	3.00569e-05	-9.75691	0.00451807	0.973144	0.00172508	759	142	293	60	150	369	369
MRC1	0.0224781	0.256291	-1.29492	0.195792	-0.553415	0.579979	0.12469	-3.0753	0.00753012	0.974724	0.0306258	701	407	337	415	297	370	370
GPR116	0.0200584	0.239847	-1.93155	0.0537497	-0.58011	0.56184	0.0315935	-1.19094	0.0240964	0.957346	0.116948	687	196	326	274	423	371	371
SULF2	0.00793788	0.121587	-2.10813	0.0354123	-0.834312	0.404105	0.000442418	-5.53155	0.0240964	0.949447	0.0119099	395	152	266	104	228	372	372
KITL	0.0195897	0.23642	-0.786084	0.432036	0.0556159	0.955648	0.415621	-0.566459	0.0256024	0.976303	0.372797	673	649	690	604	642	373	373
FLT3	0.0167672	0.213298	-1.17793	0.239143	-0.62134	0.534376	0.21664	-1.02474	0.0240964	0.955766	0.129529	642	459	315	488	428	374	374
AXL	0.024058	0.268003	-1.58258	0.114018	-0.548447	0.583385	0.00108728	-7.38484	0.0286145	0.954186	0.107995	731	296	342	121	416	375	375
TNFSF9	0.0164789	0.211423	-1.4209	0.155834	-0.122207	0.902735	0.0960283	-3.25216	0.0150602	0.981043	0.330959	637	346	603	384	569	376	376
CRLF1	0.0138083	0.185171	-2.11946	0.0344401	-0.552599	0.580538	0.00129524	-5.38163	0.0060241	0.976303	0.0120117	606	151	338	126	234	377	377
CEACAM2	0.0206802	0.243157	-2.38333	0.0173661	-0.848995	0.395884	0.0106436	-2.31125	0.00753012	0.965245	0.00180773	695	109	260	204	152	378	378
GPM6A	0.023197	0.261991	0.958509	0.338155	-0.47407	0.63545	0.284981	3.87852	0.0195783	0.965245	0.0990749	707	612	380	546	402	379	379
PCSK6	0.0114057	0.156954	-1.7778	0.0758964	-0.608289	0.542996	0.00605938	-2.52831	0.0105422	0.969984	0.0295594	532	229	317	181	293	380	380
APOD	0.00845916	0.126774	-1.7726	0.0767746	-1.04424	0.296373	0.000592108	-2.97126	0.0557229	0.911532	0.0288315	398	231	218	110	292	381	381
CDH5	0.0233692	0.263091	0.173899	0.861974	-0.212527	0.831696	0.862453	0.320433	0.0105422	0.982622	0.473573	723	784	500	781	678	382	382
L1CAM	0.0117613	0.161514	-0.64737	0.51751	0.149199	0.881397	0.514465	-0.615933	0.0271084	0.977883	0.431944	548	676	579	633	663	383	383
CXCL14	0.0107831	0.152342	-0.276572	0.782153	-0.0846103	0.932571	0.782697	-0.151434	0.0225904	0.974724	0.949879	478	761	662	757	805	384	384
TNFRSF10B	0.00957265	0.140372	1.23629	0.216727	-0.168257	0.866381	0.202639	1.84221	0.0150602	0.979463	0.146905	463	432	546	477	468	385	385
RAMP1	0.0275885	0.300969	-3.19619	0.00146195	-0.920776	0.357167	5.0023e-07	-7.68088	0.0346386	0.936809	0.00147799	747	49	244	34	144	386	386
FCGR1	0.0195897	0.23642	-1.24525	0.2135	-0.799459	0.424024	0.000871836	-5.29121	0.00753012	0.966825	0.00260665	674	429	271	116	170	387	387
EDNRB	0.0114057	0.156954	-1.51264	0.130662	-0.312116	0.754952	0.125138	-1.06892	0.0105422	0.979463	0.310593	523	316	445	417	560	388	388
PLAT	0.00684326	0.108367	-1.50175	0.133552	-0.565057	0.572035	0.0926877	-0.855563	0.0481928	0.933649	0.253935	134	318	333	380	530	389	389
ACVR1B	0.00914784	0.135987	-0.988353	0.323249	-0.0123096	0.990179	0.29825	-1.45724	0.00753012	0.992101	0.4043	412	600	798	549	650	390	390
IL2RB	0.0382251	0.369302	-2.04977	0.0407986	-0.642697	0.520421	0.000331245	-9.12605	0.00150602	0.977883	0.000717478	809	171	312	93	125	391	391
GPR124	0.0136748	0.184216	-0.0725685	0.942161	-0.0252867	0.979826	0.941985	-0.0837742	0.0165663	0.982622	0.993518	586	806	788	803	832	392	392
LPAR2	0.0280795	0.304354	-1.70202	0.089119	-0.274372	0.783799	0.0706857	-1.74053	0.0165663	0.974724	0.209068	766	260	465	351	507	393	393
IL13RA1	0.00936808	0.137665	-1.75446	0.0798358	-0.567504	0.570372	0.000723914	-6.08681	0.0135542	0.968404	0.0395653	450	238	332	112	320	394	394
COL6A2	0.0138083	0.185171	-0.991572	0.321613	-0.443073	0.657713	0.313619	-0.50709	0.0346386	0.951027	0.433305	607	599	398	561	664	395	395
EPS8	0.00936808	0.137665	1.13556	0.256432	0.185312	0.852984	0.248957	1.09206	0.0421687	0.963665	0.529073	449	473	536	516	700	396	396
CCL5	0.0233692	0.263091	-2.59157	0.00977472	-0.49246	0.622394	5.31817e-06	-9.76054	0.0210843	0.963665	0.0179681	710	85	375	43	255	397	397
AQP11	0.0233692	0.263091	-0.804158	0.421529	-0.501581	0.615962	0.397985	-1.57993	0.0060241	0.977883	0.0393968	726	642	368	597	319	398	398
TLR3	0.0136748	0.184216	-1.18486	0.236301	-0.801165	0.423036	0.219707	-1.28071	0.00903614	0.965245	0.00366962	585	455	270	490	177	399	399
TNFRSF22	0.0199048	0.238559	0.704547	0.481257	-0.0846103	0.932571	0.476694	0.856662	0.0240964	0.973144	0.625697	685	664	661	623	750	400	400
CDON	0.0233692	0.263091	-1.4916	0.136069	-0.602283	0.546986	0.119554	-1.48112	0.00753012	0.973144	0.0199771	724	324	323	409	264	401	401
VWF	0.0224781	0.256291	-1.97632	0.0485526	-0.790635	0.429157	2.20036e-05	-9.37636	0.00150602	0.973144	0.000104003	700	185	273	56	92	402	402
SLC46A2	0.0277273	0.301715	-0.322857	0.746856	-0.301215	0.76325	0.746679	-0.382343	0.00451807	0.985782	0.0465549	752	751	450	747	332	403	403
GABBR1	0.0141979	0.188195	-0.293558	0.769144	-0.426981	0.669393	0.768197	-0.331583	0.0240964	0.962085	0.336698	618	758	401	753	607	404	404
CAPN5	0.027546	0.300829	-0.275687	0.782833	-0.180863	0.856475	0.78224	-0.292775	0.0210843	0.973144	0.791982	744	762	542	756	784	405	405
CD8B1	0.01394	0.186456	-1.57496	0.115766	-0.552228	0.580792	0.00141728	-9.7202	0.0060241	0.976303	0.0167718	610	297	340	129	254	406	406
F3	0.00621143	0.0990569	0.386678	0.699064	0.451378	0.651717	0.696607	0.159289	0.0572289	0.957346	0.22364	115	736	392	734	518	407	407
FLT1	0.00556444	0.0915433	-0.327426	0.743405	0.157133	0.87514	0.740877	-0.2389	0.0512048	0.954186	0.738091	89	748	556	744	777	408	408
LBP	0.00958346	0.140636	-1.23522	0.217208	0.00615482	0.995089	0.0958233	-4.68036	0.0256024	0.974724	0.414478	466	434	809	383	657	409	409
C1QTNF7	0.0116443	0.160359	-1.75322	0.0799425	-0.253534	0.799855	0.0651432	-1.94321	0.00451807	0.987362	0.189199	545	240	478	346	495	410	410
VLDLR	0.0277273	0.301715	-1.56687	0.117641	-0.396356	0.691843	0.00678531	-4.52749	0.00150602	0.985782	0.0197712	750	300	414	185	262	411	411
IL18	0.0136748	0.184216	-2.57174	0.0103357	-0.94851	0.34287	0.00119263	-3.77001	0.00753012	0.962085	0.000394693	590	89	237	123	112	412	412
LAG3	0.0172879	0.217614	-1.79971	0.0723836	-0.608215	0.543045	0.000374237	-8.21602	0.00903614	0.971564	0.0162214	648	223	318	101	252	413	413
REG4	0.00238672	0.0454845	1.93857	0.0528105	1.0828	0.278896	0.033128	1.10093	0.0662651	0.968404	0.0140766	55	195	212	280	247	414	414
CD7	0.0327234	0.336104	-2.64026	0.00848891	-0.706766	0.479712	4.75187e-06	-9.59156	0.00753012	0.969984	0.00221382	793	84	291	41	160	415	415
TNN	0.0134021	0.180383	-1.04898	0.294589	-0.201997	0.839919	0.0415074	-7.39493	0.00301205	0.990521	0.258063	579	508	515	306	533	416	416
SCARA5	0.0114057	0.156954	-0.857423	0.391434	-0.123616	0.90162	0.374938	-0.690438	0.0165663	0.979463	0.67453	528	634	602	588	760	417	417
GRK5	0.027546	0.300829	-2.37524	0.0178343	-0.754596	0.450491	8.45541e-05	-5.49521	0.00753012	0.968404	0.00224904	745	112	279	73	162	418	418
GPLD1	0.0138083	0.185171	0.0751469	0.940111	0.0187611	0.985032	0.939598	0.0855992	0.0225904	0.977883	0.996823	605	805	793	802	834	419	419
ITGA1	0.0131222	0.173456	-1.20427	0.228935	-0.501878	0.615754	0.00961341	-3.90164	0.0060241	0.977883	0.0342505	559	439	367	199	308	420	420
CCL3	0.0384178	0.370126	-1.74554	0.0813765	-0.541624	0.588077	0.000403838	-19.089	0	0.982622	0.000118359	810	244	348	103	94	421	421
CTLA4	0.0134021	0.180383	-1.8475	0.0651068	-0.494314	0.621085	0.0242774	-3.38231	0.00150602	0.982622	0.00606977	571	213	374	251	198	422	422
PDGFRA	0.0136748	0.184216	-0.256859	0.79733	-0.0301067	0.975982	0.797143	-0.156434	0.0195783	0.979463	0.93065	587	769	786	765	800	423	423
RYK	0.0325351	0.335172	-1.75066	0.0804893	-0.843136	0.399152	1.22819e-05	-9.43263	0.00301205	0.969984	0.000177485	790	241	262	50	101	424	424
SPOCK3	0.0116443	0.160359	-2.08509	0.037443	-0.398951	0.689929	0.0077237	-3.39047	0.00301205	0.984202	0.0335385	538	156	408	190	305	425	425
DDR1	0.0411624	0.383165	-2.5807	0.0100844	-0.571657	0.567554	3.05926e-05	-6.97976	0.0135542	0.968404	0.0111112	813	88	330	61	226	426	426
NCAM1	0.0112955	0.156134	-1.35043	0.177362	-0.575439	0.564995	0.00408132	-5.40578	0.0180723	0.963665	0.076372	522	385	327	170	379	427	427
TLR4	0.00531083	0.0891439	-0.273999	0.784132	-0.573437	0.566349	0.785449	-0.209993	0.0210843	0.960506	0.0782932	88	763	328	759	383	428	428
PEMT	0.0204648	0.241869	-1.82212	0.068909	-0.593532	0.552825	0.000350014	-9.32305	0.00150602	0.979463	0.0014319	690	219	324	97	142	429	429
STX2	0.0164789	0.211423	-1.61712	0.106172	-0.353494	0.723718	0.0957796	-1.17084	0.0331325	0.955766	0.254096	636	287	428	382	531	430	430
LPAR1	0.0169081	0.214228	-1.3792	0.16832	-0.625122	0.531891	0.00202632	-4.38528	0.0180723	0.962085	0.0573164	646	373	314	141	345	431	431
CCL2	0.038028	0.368571	-1.4697	0.141915	-0.402214	0.687527	0.137626	-0.613284	0.0346386	0.952607	0.262887	806	332	406	427	537	432	432
ITGA9	0.0192642	0.233463	-1.24967	0.211882	-0.39821	0.690476	0.0480728	-4.88893	0.00301205	0.984202	0.0388547	663	427	410	323	318	433	433
ITGAX	0.0294728	0.312909	-2.75365	0.00606295	-1.08688	0.277089	7.7567e-08	-11.364	0.00150602	0.963665	1.58156e-06	772	73	211	24	50	434	434
CAR4	0.00793788	0.121587	-0.829711	0.406974	0.0392277	0.968709	0.374853	-0.776784	0.0361446	0.965245	0.58114	397	639	777	587	737	435	435
TEK	0.0107831	0.152342	-0.784278	0.433021	-0.268736	0.788133	0.433535	-0.483992	0.0150602	0.976303	0.408588	479	651	467	609	653	436	436
CD3G	0.0136748	0.184216	-1.54534	0.122765	-0.272221	0.785452	0.00352432	-6.90036	0.0135542	0.977883	0.208656	597	305	466	162	506	437	437
CSF1	0.0164789	0.211423	-1.24578	0.213234	-0.191467	0.84816	0.160824	-1.64012	0.0256024	0.968404	0.434504	631	428	534	441	665	438	438
IL15RA	0.0116443	0.160359	-1.00996	0.312713	-0.535692	0.592171	0.306052	-0.767236	0.0271084	0.955766	0.246239	539	525	351	554	527	439	439
GHR	0.0233692	0.263091	-1.10893	0.267883	-0.458275	0.646755	0.0126477	-5.1843	0.00903614	0.976303	0.0830562	725	480	385	214	385	440	440
CDH13	0.00936808	0.137665	1.17968	0.238549	0.111677	0.91108	0.121186	2.57867	0.0256024	0.977883	0.504804	447	458	612	410	686	441	441
EGF	0.0138083	0.185171	-1.73336	0.0835146	-0.303144	0.76178	0.0303838	-4.5011	0.00451807	0.985782	0.0971607	601	252	448	268	400	442	442
IL12RB2	0.0371952	0.360056	-2.43751	0.0150502	-0.6972	0.485677	0.00337728	-3.81268	0.00451807	0.973144	0.00213192	803	101	295	161	159	443	443
CLEC7A	0.0136748	0.184216	-2.01422	0.0444093	-0.421791	0.673178	1.15701e-05	-9.54843	0.0120482	0.974724	0.0571749	593	176	403	49	344	444	444
EPHB6	0.0116443	0.160359	-1.14066	0.254444	-0.347191	0.728448	0.00897053	-7.94454	0.00150602	0.987362	0.0356958	546	470	439	194	311	445	445
DCBLD2	0.0114057	0.156954	1.1828	0.237257	-0.359501	0.71922	0.220678	1.48822	0.0120482	0.976303	0.00997419	525	457	425	491	219	446	446
CCR5	0.0192642	0.233463	-2.17379	0.0300917	-0.544516	0.586086	0.000310631	-8.8461	0.00150602	0.981043	0.00238305	665	141	347	92	164	447	447
EMR1	0.06937	0.522104	-0.652688	0.514109	-0.475256	0.634604	0.503939	-0.918545	0.0195783	0.965245	0.237992	843	674	379	632	524	448	448
INTU	0.00914784	0.135987	-0.973571	0.330639	0.275855	0.78266	0.26092	-3.30951	0.0120482	0.99684	0.00433805	404	604	464	523	185	449	449
EGFR	0.00629713	0.100433	1.87946	0.0604661	0.358908	0.719664	0.0575629	1.25288	0.0240964	0.987362	0.152642	120	207	427	330	471	450	450
TJP1	0.0313218	0.328388	-1.9142	0.0560438	-0.508403	0.611171	0.00320985	-4.11322	0.00903614	0.974724	0.0350603	777	202	364	157	309	451	451
CSF3	0.0325351	0.335172	1.09624	0.273367	0.0328504	0.973794	0.183291	2.54237	0.0120482	0.988942	0.527163	787	484	782	465	698	452	452
GPR84	0.0277273	0.301715	-1.63152	0.103278	-0.500617	0.616641	0.00197752	-5.32919	0.00451807	0.979463	0.0190712	753	282	369	140	258	453	453
CXCR6	0.0279051	0.302663	-0.693955	0.487875	-0.210747	0.833085	0.477096	-1.01572	0.00903614	0.984202	0.534911	762	667	502	624	703	454	454
BMP3	0.00892285	0.133918	-0.0816358	0.934949	0.0325538	0.97403	0.935489	-0.0689722	0.0105422	0.990521	0.75687	401	804	783	801	778	455	455
THBS1	0.023197	0.261991	-1.30097	0.193744	-0.524272	0.600089	0.0179798	-6.64986	0.0195783	0.963665	0.110425	706	404	357	235	419	456	456
RETNLG	0.0072539	0.113039	-1.41856	0.156521	0.0523531	0.958247	0.000818794	-10.0172	0.0240964	0.977883	0.269129	136	348	694	114	541	457	457
POMC	0.00914784	0.135987	-0.965239	0.334681	-0.15476	0.87701	0.31577	-1.35667	0.00451807	0.990521	0.533384	415	609	560	563	701	458	458
AREG	0.0115258	0.159416	-0.94064	0.347072	-0.268439	0.788361	0.346052	-0.571452	0.0150602	0.976303	0.484486	534	617	468	572	681	459	459
PTPN3	0.00925856	0.136977	-1.93044	0.053999	-0.396578	0.691679	0.00299846	-8.86568	0.00150602	0.985782	0.0153253	425	197	412	152	249	460	460
CCR2	0.0444784	0.398991	-1.33525	0.182276	-0.502397	0.615389	0.00380527	-8.42898	0.0060241	0.977883	0.030069	820	393	366	165	295	461	461
MME	0.0134021	0.180383	-1.60299	0.109393	-0.201848	0.840035	0.0688087	-2.65354	0.00301205	0.990521	0.216512	566	290	516	348	509	462	462
IRAK1BP1	0.0233692	0.263091	-1.65779	0.0978273	-0.450785	0.652144	0.0348629	-3.29867	0.00451807	0.981043	0.0358397	712	271	394	283	312	463	463
CD3D	0.0138083	0.185171	-1.46976	0.142124	-0.461315	0.644573	0.00828701	-4.95837	0.0105422	0.974724	0.07773	599	333	383	193	381	464	464
SPP1	0.0140388	0.187173	-1.15787	0.247354	-0.349861	0.726443	0.0106944	-8.52588	0.00301205	0.985782	0.0638011	613	464	433	205	362	465	465
IL1R1	0.0189284	0.230968	-1.00363	0.315938	-0.0634762	0.949387	0.236398	-2.84143	0.00903614	0.988942	0.578105	662	529	677	512	734	466	466
DARC	0.0192642	0.233463	-1.20211	0.229772	0.0366323	0.970778	0.0437077	-7.89914	0.00753012	0.993681	0.281005	668	441	779	311	549	467	467
IL1B	0.0287086	0.307823	-2.80919	0.0051202	-1.19567	0.231827	1.54634e-07	-11.8676	0.0060241	0.955766	8.39706e-06	769	70	197	27	61	468	468
PVRL2	0.0072539	0.113039	-1.51556	0.130056	-0.365656	0.714622	0.0763509	-1.50188	0.0135542	0.974724	0.225687	140	315	421	360	520	469	469
CDH1	0.0116443	0.160359	-1.27872	0.20146	-0.277709	0.781236	0.0709777	-2.46582	0.0195783	0.971564	0.335607	543	414	462	352	571	470	470
CD8A	0.0111611	0.154952	-1.18635	0.235928	-0.546222	0.584913	0.0144529	-7.64411	0.00301205	0.979463	0.00734274	501	454	344	221	206	471	471
SLC6A1	0.0197485	0.237527	-2.49654	0.0127906	-0.645441	0.518642	0.000335062	-4.35392	0.00301205	0.976303	0.00184019	678	95	309	95	153	472	472
WNT4	0.0189284	0.230968	-1.00821	0.313738	-0.267179	0.789332	0.2043	-4.81037	0.0135542	0.977883	0.361106	659	526	470	479	635	473	473
EDN3	0.0164789	0.211423	-0.753031	0.451607	-0.0611033	0.951277	0.44948	-0.746972	0.00753012	0.990521	0.62298	635	658	680	617	749	474	474
CMTM4	0.0134021	0.180383	-1.08959	0.276285	-0.208522	0.834821	0.199821	-2.06887	0.00753012	0.985782	0.40284	567	487	504	475	649	475	475
SLC34A1	0.00621143	0.0990569	0.928522	0.353474	-0.299436	0.764608	0.307906	3.64516	0.00301205	0.987362	0.0066538	114	621	453	557	203	476	476
FZD4	0.0167672	0.213298	-1.94302	0.0524103	-0.300326	0.763929	0.0282002	-2.76901	0.00301205	0.987362	0.0942747	645	194	452	263	396	477	477
ANXA9	0.0140388	0.187173	-1.08512	0.278209	-0.400508	0.688782	0.231024	-1.91225	0.00451807	0.982622	0.0711627	614	493	407	502	375	478	478
TRPM4	0.0114057	0.156954	-1.01727	0.309362	-0.15654	0.875607	0.270323	-1.83984	0.0060241	0.988942	0.50347	527	518	557	529	685	479	479
ITGB4	0.00663236	0.106391	-1.00227	0.316524	-0.364321	0.715618	0.284699	-1.88317	0.0120482	0.976303	0.245775	131	532	423	545	526	480	480
ITGAE	0.0111611	0.154952	-0.961729	0.336423	-0.0565799	0.95488	0.320068	-1.44484	0.00451807	0.993681	0.515196	491	611	687	564	690	481	481
EDN1	0.00774722	0.118523	0.468939	0.639213	0.365656	0.714622	0.632304	0.461509	0.0180723	0.993681	0.0338007	392	720	422	713	306	482	482
TNFSF10	0.0189284	0.230968	1.19995	0.230488	-0.0195768	0.984381	0.2191	1.4422	0.0135542	0.985782	0.270661	656	443	792	489	542	483	483
BMPR1A	0.0189284	0.230968	-1.00234	0.316565	-0.107969	0.91402	0.207794	-7.07156	0.0060241	0.990521	0.528531	658	533	614	483	699	484	484
CCL4	0.0140388	0.187173	-1.61257	0.107337	-0.114495	0.908846	0.0198654	-7.7922	0.00903614	0.987362	0.221648	617	289	607	242	515	485	485
RTN4RL1	0.0325351	0.335172	-0.872436	0.383146	-0.216828	0.828343	0.370969	-1.24254	0.0120482	0.981043	0.538796	786	632	497	584	704	486	486
PDGFRB	0.0197485	0.237527	-1.00027	0.317553	-0.0611033	0.951277	0.246225	-2.39075	0.00753012	0.990521	0.576687	680	538	679	515	733	487	487
TGFB2	0.0199048	0.238559	-1.01054	0.312625	-0.0644402	0.94862	0.175123	-5.59688	0.00903614	0.988942	0.571906	683	524	676	456	726	488	488
NR4A2	0.00631222	0.100677	0.143785	0.885695	0.0657009	0.947616	0.886432	0.235415	0.0195783	0.982622	0.956875	123	792	674	789	807	489	489
CD160	0.0134021	0.180383	-1.63513	0.102512	-0.204518	0.837949	0.0413408	-3.48372	0.00451807	0.988942	0.191384	574	278	510	305	499	490	490
NTRK2	0.0206802	0.243157	-1.26831	0.204947	-0.26006	0.794818	0.201488	-0.961996	0.00903614	0.982622	0.413549	694	419	472	476	656	491	491
BMP6	0.0114057	0.156954	-0.0677412	0.946002	-0.00919516	0.992663	0.949034	-0.0689666	0.0060241	0.993681	0.997717	526	808	802	805	836	492	492
LEFTY1	0.0116443	0.160359	-0.525956	0.599015	-0.30166	0.762911	0.595784	-0.677351	0.00451807	0.985782	0.103424	537	708	449	696	409	493	493
ABCG2	0.0136774	0.184281	-1.97077	0.0491851	-0.526274	0.598698	0.00422592	-5.17328	0.0180723	0.965245	0.0511891	598	187	356	172	337	494	494
PAQR3	0.00755269	0.116545	1.32222	0.186547	0.183606	0.854322	0.0607526	4.1653	0.00903614	0.99684	0.278021	154	399	539	335	547	495	495
CD248	0.0072539	0.113039	-1.63178	0.103067	-0.231659	0.816803	0.0919724	-1.01236	0.0195783	0.973144	0.114814	135	281	493	376	421	496	496
SFRP4	0.0277273	0.301715	-0.340121	0.733821	-0.109452	0.912844	0.739642	-0.291341	0.00753012	0.988942	0.509062	755	744	613	743	688	497	497
GAB2	0.00936808	0.137665	-2.0737	0.0384273	-0.694012	0.487675	0.0246214	-2.81184	0.00301205	0.974724	0.00134175	451	157	297	253	140	498	498
TGFBR3	0.0136748	0.184216	-1.6919	0.0911581	-0.511295	0.609144	0.00307115	-5.01723	0.0105422	0.973144	0.0466273	594	261	362	154	333	499	499
GLRB	0.0110366	0.154207	-1.37357	0.170047	-0.349045	0.727055	0.0418406	-3.23862	0.00301205	0.985782	0.0690972	483	378	434	307	371	500	500
C8G	0.0111611	0.154952	-1.54219	0.123529	-0.494907	0.620666	0.00164701	-9.47953	0.00150602	0.982622	0.00533797	489	307	372	138	191	501	501
IL7R	0.0114057	0.156954	-2.2476	0.024946	-0.267475	0.789103	0.000771082	-7.88537	0.0105422	0.981043	0.0482009	530	132	469	113	334	502	502
PLAU	0.0382251	0.369302	-1.1518	0.24984	-0.20919	0.8343	0.07381	-3.89662	0.00753012	0.985782	0.345345	808	465	503	359	610	503	503
IL1RN	0.0136748	0.184216	-1.70884	0.0879707	-0.649	0.516338	0.000175106	-8.69315	0.00451807	0.974724	0.00378652	595	258	307	85	178	504	504
APOC2	0.0277273	0.301715	-2.31247	0.0210722	-0.738579	0.460163	1.52967e-05	-21.7772	0	0.976303	5.75932e-06	754	121	284	52	59	505	505
CXCR3	0.0277273	0.301715	-1.69109	0.0911941	-0.739988	0.459308	0.0606673	-2.46613	0.00150602	0.974724	9.72136e-05	749	262	282	334	89	506	506
PROM1	0.00892285	0.133918	-1.00524	0.315165	0.0215048	0.982843	0.232293	-2.8574	0.0165663	0.984202	0.527038	399	528	790	507	697	507	507
MYOC	0.0072539	0.113039	-0.509684	0.610359	-0.211414	0.832564	0.614135	-0.358461	0.0105422	0.982622	0.144453	138	712	501	709	466	508	508
CLEC5A	0.0167672	0.213298	-1.41042	0.158907	-0.347191	0.728448	0.00960921	-9.89457	0.00150602	0.987362	0.0333061	643	361	438	198	304	509	509
TNFSF13	0.0167672	0.213298	-2.36808	0.0181806	-0.300919	0.763476	0.00333094	-7.59206	0.00301205	0.987362	0.0193841	644	116	451	160	260	510	510
MUC1	0.00755269	0.116545	0.137948	0.890305	-0.0561349	0.955234	0.890891	0.266308	0.00451807	0.993681	0.810503	151	795	688	792	786	511	511
FGFR3	0.0140388	0.187173	-0.526092	0.598916	-0.205556	0.837138	0.604343	-0.48397	0.0060241	0.987362	0.168305	616	707	505	702	483	512	512
FZD1	0.0109106	0.153457	-1.00159	0.316927	-0.0587303	0.953167	0.230584	-4.72696	0.0060241	0.992101	0.573285	482	535	683	496	729	513	513
IFITM1	0.0200584	0.239847	-1.33264	0.183131	-0.75252	0.451739	4.51511e-06	-12.4277	0.0060241	0.969984	0.00255598	688	396	280	40	169	514	514
WFDC1	0.00629713	0.100433	0.0570377	0.954524	0.0704468	0.943838	0.95455	0.0379356	0.0180723	0.984202	0.806918	122	812	671	809	785	515	515
PDGFA	0.0189284	0.230968	-1.05095	0.293664	-0.0663683	0.947085	0.224821	-1.84649	0.0105422	0.987362	0.539856	655	506	673	493	705	516	516
FGFBP1	0.00595004	0.0962705	-1.28531	0.199065	-0.162398	0.870992	0.162358	-1.39081	0.00903614	0.985782	0.409459	96	409	547	443	654	517	517
F2R	0.00760721	0.117068	-1.39268	0.164207	-0.454789	0.649261	0.0355422	-5.62343	0.00753012	0.977883	0.0586614	161	365	389	287	347	518	518
BACE2	0.00914784	0.135987	-1.19336	0.233104	-0.0719298	0.942658	0.195891	-1.22092	0.0135542	0.984202	0.36288	410	447	669	473	638	519	519
BMP2	0.0116443	0.160359	-1.92707	0.0543432	-0.248566	0.803697	0.0506765	-2.87551	0.00150602	0.990521	0.118742	541	199	482	325	424	520	520
BMP4	0.0131222	0.173456	-1.0153	0.31035	-0.359353	0.719331	0.0373065	-6.6002	0.00903614	0.979463	0.171815	558	521	426	294	486	521	521
CD5L	0.00943151	0.138125	-1.14474	0.252739	-0.15921	0.873504	0.164695	-2.60456	0.00753012	0.987362	0.439678	459	468	550	445	669	522	522
IL18BP	0.0197485	0.237527	-1.76362	0.0782782	-0.112122	0.910727	0.0137523	-5.94967	0.00753012	0.988942	0.141802	681	237	610	218	463	523	523
CD209A	0.0112842	0.155944	-1.08619	0.277805	0.0246934	0.980299	0.147673	-4.28519	0.0150602	0.985782	0.472497	519	492	789	436	676	524	524
TRPV4	0.00914784	0.135987	-1.03187	0.302528	-0.15261	0.878706	0.0823406	-7.09641	0.00301205	0.992101	0.37168	418	515	565	366	640	525	525
IDO1	0.0134021	0.180383	0.19187	0.847875	-0.00682221	0.994557	0.851233	0.252914	0.00451807	0.995261	0.883592	577	780	805	777	794	526	526
PROCR	0.00755269	0.116545	-1.41461	0.157675	-0.204296	0.838123	0.0645205	-6.93903	0.00451807	0.988942	0.227606	148	358	512	342	522	527	527
IL17C	0.00621143	0.0990569	0.403675	0.686531	0.0423422	0.966226	0.687276	0.635566	0.00451807	0.99684	0.91753	119	733	771	731	798	528	528
PTPRK	0.0233692	0.263091	-0.998965	0.318183	-0.0171297	0.986333	0.250511	-2.06887	0.0105422	0.988942	0.534422	714	595	796	517	702	529	529
IL6	0.00638209	0.101433	0.155992	0.876064	0.0794936	0.93664	0.877915	0.123657	0.0120482	0.990521	0.590075	125	788	666	785	738	530	530
CD200R1	0.0271731	0.290919	-1.50922	0.131742	-0.347265	0.728392	0.00666607	-8.67165	0.00150602	0.987362	0.0323896	741	317	437	184	301	531	531
TNFRSF11A	0.0192642	0.233463	-1.73816	0.0826659	-0.204444	0.838007	0.0364368	-4.19803	0.00451807	0.988942	0.153156	667	246	511	290	472	532	532
AQP4	0.0116443	0.160359	0.509476	0.610506	0.133478	0.893815	0.620194	0.515916	0.00903614	0.995261	0.323662	544	713	597	710	564	533	533
CD96	0.00925856	0.136977	-1.07364	0.283395	-0.352234	0.724663	0.0169466	-5.95943	0.00451807	0.984202	0.0954004	437	497	432	231	397	534	534
OCLN	0.00979388	0.142747	-1.13808	0.255346	-0.157207	0.875081	0.258298	-1.06885	0.0060241	0.988942	0.509578	469	472	555	521	689	535	535
CD163	0.0164789	0.211423	-2.05013	0.0407639	-0.454715	0.649314	0.000837668	-7.17465	0.0060241	0.979463	0.0264441	628	170	390	115	286	536	536
CX3CL1	0.00914784	0.135987	-1.40007	0.161847	-0.257761	0.796591	0.135943	-1.39081	0.00753012	0.984202	0.325699	414	363	474	425	566	537	537
ISLR2	0.00793788	0.121587	1.98734	0.047296	0.281639	0.778221	0.00624908	18.8919	0.00903614	1	0.0074117	396	182	459	182	208	538	538
GDF10	0.0156005	0.202234	1.7958	0.0728466	0.314044	0.753487	0.0646477	1.37151	0.0210843	0.988942	0.190778	621	225	444	344	497	539	539
EMR4	0.0197485	0.237527	-2.82954	0.00480949	-0.68934	0.490609	9.40035e-06	-22.1811	0	0.977883	1.22423e-05	677	68	302	45	65	540	540
TNFRSF4	0.0164789	0.211423	0.911397	0.362321	-0.257539	0.796763	0.35818	1.19732	0.00903614	0.982622	0.0367386	629	624	475	576	316	541	541
GPC4	0.0114057	0.156954	-1.09197	0.275263	0.0276596	0.977934	0.137455	-4.49211	0.0135542	0.987362	0.457993	529	486	787	426	674	542	542
FZD9	0.0134021	0.180383	-0.314597	0.75313	-0.0066739	0.994675	0.749606	-0.659913	0.00451807	0.995261	0.939324	562	757	807	750	802	543	543
CD33	0.0136748	0.184216	-1.97154	0.0490979	-0.605323	0.544964	0.000332651	-9.15837	0.00753012	0.973144	0.0109461	596	186	320	94	224	544	544
ACE	0.00957265	0.140372	-2.58283	0.0100231	-0.603914	0.545901	2.90856e-05	-9.82404	0.0060241	0.974724	0.00404207	464	87	321	58	183	545	545
CALCA	0.00925856	0.136977	-1.71754	0.0863209	-0.199401	0.841949	0.0646293	-3.06813	0.00150602	0.992101	0.173462	426	255	526	343	487	546	546
CXADR	0.00957265	0.140372	1.58833	0.112671	-0.0806801	0.935696	0.0837912	2.37394	0.0210843	0.976303	0.148092	465	295	665	371	470	547	547
CCR4	0.00755269	0.116545	0.336382	0.736645	-0.00444927	0.99645	0.755609	0.515847	0.00301205	0.99684	0.680228	153	746	816	752	762	548	548
CCL11	0.0233692	0.263091	-1.36487	0.172559	-0.324352	0.745672	0.16862	-0.760825	0.0180723	0.971564	0.384649	711	382	443	449	645	549	549
BMP1	0.0172879	0.217614	-1.65855	0.097702	-0.414449	0.678545	0.00919066	-6.11812	0.0120482	0.974724	0.0939461	647	270	404	196	394	550	550
AGRN	0.0107831	0.152342	-1.12003	0.263127	-0.450933	0.652038	0.00432942	-7.34168	0.00451807	0.981043	0.0368616	480	477	393	173	317	551	551
HAVCR2	0.00936808	0.137665	-2.73702	0.00637432	-0.901867	0.367128	9.72105e-06	-8.84141	0.00753012	0.963665	0.000348045	454	75	250	47	110	552	552
OLFM1	0.0157197	0.203091	-1.3146	0.18912	-0.552599	0.580538	0.00130125	-8.03164	0.0060241	0.976303	0.0191676	622	400	339	127	259	553	553
GPR98	0.00501337	0.0850899	-0.996067	0.319591	-0.00978839	0.99219	0.251162	-2.52821	0.0060241	0.993681	0.492295	83	597	799	518	683	554	554
BOC	0.00914784	0.135987	-1.04358	0.296946	-0.103223	0.917786	0.308894	-1.39061	0.00301205	0.993681	0.573407	417	512	618	559	730	555	555
SELP	0.00914784	0.135987	1.29672	0.195169	0.131624	0.895282	0.129793	3.22868	0.0105422	0.993681	0.404878	411	406	598	421	651	556	556
IL12RB1	0.0134021	0.180383	-1.44281	0.149568	-0.393909	0.693649	0.00218451	-18.8923	0	0.987362	0.00116519	582	339	415	145	137	557	557
TNR	0.00765043	0.117285	-1.05002	0.29411	-0.297953	0.765739	0.0164962	-7.4689	0.00150602	0.988942	0.0648538	298	507	455	229	365	558	558
NLGN1	0.0111611	0.154952	-0.614039	0.539315	-0.0515374	0.958897	0.611004	-1.06848	0.00150602	0.99684	0.540484	497	682	705	706	710	559	559
CD276	0.0111611	0.154952	1.49286	0.13595	0.134665	0.892877	0.0314974	6.41109	0.00903614	0.995261	0.288697	486	323	596	273	552	560	560
IL15	0.0138083	0.185171	-0.616776	0.537521	-0.112047	0.910786	0.527264	-0.970796	0.00903614	0.987362	0.770004	600	680	611	636	781	561	561
ITGA2B	0.00765043	0.117285	-1.37019	0.171115	-0.248714	0.803582	0.0229881	-10.2504	0.00150602	0.990521	0.100797	274	379	480	249	405	562	562
CMTM8	0.00638209	0.101433	-0.239905	0.810449	-0.0183162	0.985387	0.808185	-0.411029	0.0120482	0.987362	0.970994	124	771	795	767	810	563	563
HPN	0.0134021	0.180383	-1.28476	0.199345	-0.204518	0.837949	0.045182	-6.85439	0.00451807	0.988942	0.257389	570	411	508	318	532	564	564
BMP7	0.0199048	0.238559	-1.56317	0.118397	-0.158097	0.87438	0.104216	-1.65378	0.0060241	0.988942	0.135068	686	302	553	395	436	565	565
MMP8	0.0140388	0.187173	-1.19003	0.234481	-0.204518	0.837949	0.0293477	-10.3912	0.00451807	0.988942	0.275492	612	449	509	264	545	566	566
CXCL2	0.00892285	0.133918	-1.72098	0.0857438	-0.506846	0.612263	0.000581792	-7.8632	0.00753012	0.976303	0.0306688	400	254	365	109	298	567	567
C1QTNF4	0.0277273	0.301715	-1.76764	0.0775781	-0.450266	0.652519	0.0302776	-3.34524	0.00451807	0.981043	0.0341816	751	234	395	267	307	568	568
EFNA5	0.0142164	0.188253	0.064065	0.948929	0.113456	0.909669	0.949059	0.0379356	0.0210843	0.982622	0.310016	619	810	608	807	559	569	569
GP1BA	0.00501337	0.0850899	0.239293	0.810925	-0.15654	0.875607	0.812281	0.39771	0.0060241	0.988942	0.396539	73	772	558	768	647	570	570
LAYN	0.00943151	0.138125	-0.745239	0.456348	-0.00949177	0.992427	0.439346	-1.06885	0.0060241	0.993681	0.555376	456	661	800	611	721	571	571
EPHA4	0.0114057	0.156954	-1.42043	0.155897	-0.213417	0.831002	0.122517	-1.52833	0.0105422	0.982622	0.336701	524	347	499	413	608	572	572
PTPRR	0.0111611	0.154952	-1.18772	0.235213	-0.152313	0.87894	0.260909	-1.39061	0.00301205	0.992101	0.47993	499	452	566	522	679	573	573
CCL9	0.0323429	0.333973	-1.64923	0.0995979	-0.713663	0.475436	0.000117393	-8.98324	0.0120482	0.965245	0.0126315	783	274	290	81	239	574	574
PTGER2	0.0197485	0.237527	-1.59434	0.111355	-0.35253	0.724441	0.0126096	-4.33757	0.00451807	0.984202	0.0772367	682	293	431	213	380	575	575
LPAR3	0.00501337	0.0850899	-1.57232	0.116378	-0.199476	0.841891	0.0324706	-8.42557	0.00150602	0.992101	0.139251	75	299	525	278	462	576	576
ANPEP	0.0134021	0.180383	-2.48688	0.0131437	-0.590863	0.554612	9.50277e-05	-18.2029	0	0.981043	5.54813e-05	569	97	325	75	79	577	577
IL1A	0.0134021	0.180383	-0.749594	0.453678	-0.0539845	0.956948	0.471698	-1.06873	0.00301205	0.995261	0.697344	575	660	691	622	766	578	578
HHIP	0.00621143	0.0990569	-0.047826	0.961862	-0.00459758	0.996332	0.96691	-0.0689554	0.00301205	0.99684	0.99888	112	817	811	814	837	579	579
GPR160	0.0233692	0.263091	-1.61699	0.106379	-0.398803	0.690039	0.0070514	-7.26608	0.00301205	0.984202	0.032082	717	288	409	187	299	580	580
WNT5B	0.00925856	0.136977	-1.06124	0.288968	-0.059027	0.952931	0.221887	-2.15625	0.0060241	0.992101	0.518165	435	504	682	492	691	581	581
PDGFB	0.0325351	0.335172	-1.17445	0.240656	-0.258651	0.795905	0.0460577	-4.62341	0.00753012	0.984202	0.261273	791	461	473	321	536	582	582
PTPRG	0.0116443	0.160359	-0.814847	0.415446	0.0373739	0.970187	0.378775	-1.55428	0.00753012	0.993681	0.452659	536	640	778	590	671	583	583
ITGA7	0.00621143	0.0990569	1.10865	0.267877	0.0916549	0.926972	0.299593	1.93035	0.00451807	0.99842	0.557709	101	479	655	553	722	584	584
FOLR2	0.0233692	0.263091	-0.917198	0.359225	-0.15921	0.873504	0.36881	-0.746972	0.00753012	0.987362	0.651928	709	623	549	583	755	585	585
TNFSF12	0.00755269	0.116545	-1.96757	0.0494966	-0.24864	0.803639	0.0405445	-3.06813	0.00150602	0.990521	0.106681	152	188	481	303	413	586	586
NOTCH4	0.00979388	0.142747	1.0678	0.285944	-0.057618	0.954053	0.262182	2.1198	0.0060241	0.992101	0.225774	471	501	685	525	521	587	587
CAV2	0.00774722	0.118523	-2.08641	0.0372599	-0.45783	0.647075	0.0195888	-1.80583	0.00903614	0.976303	0.077795	393	155	387	241	382	588	588
WNT2	0.00595004	0.0962705	-1.2601	0.207972	-0.154835	0.876952	0.195736	-1.48381	0.00451807	0.990521	0.43735	95	424	559	472	667	589	589
KLRK1	0.0279051	0.302663	-1.57361	0.116078	-0.353124	0.723996	0.00315946	-8.07615	0.00451807	0.984202	0.071459	764	298	430	156	376	590	590
GDF15	0.0140388	0.187173	-1.31035	0.190555	0.0777139	0.938056	0.0447658	-6.22368	0.0120482	0.990521	0.209276	615	401	667	315	508	591	591
GPR97	0.00943151	0.138125	-1.98813	0.0472285	-0.451601	0.651557	0.00121095	-9.16493	0.00451807	0.981043	0.0217993	457	180	391	124	268	592	592
C8B	0.00765043	0.117285	-1.41533	0.157463	-0.0984771	0.921553	0.27762	-11.626	0	0.99684	0.137329	336	356	638	539	460	593	593
ACHE	0.00925856	0.136977	-1.79266	0.0735048	-0.396652	0.691624	0.00208191	-9.96889	0.00150602	0.985782	0.0163292	446	226	411	143	253	594	594
CD46	0.00943151	0.138125	1.27396	0.203056	0.128361	0.897863	0.178791	1.911	0.0135542	0.990521	0.437672	460	418	600	463	668	595	595
TSLP	0.00501337	0.0850899	1.30902	0.190829	0.138521	0.889829	0.242339	1.93035	0.0060241	0.99842	0.416748	82	403	592	514	658	596	596
PVRL3	0.0131222	0.173456	-0.0898228	0.928442	-0.0160915	0.987161	0.930155	-0.0689714	0.0105422	0.988942	0.995973	560	803	797	800	833	597	597
ROBO2	0.00755269	0.116545	0.54038	0.589035	0.044641	0.964393	0.659118	0.930588	0.00301205	0.99842	0.595041	144	701	767	721	740	598	598
NDP	0.00765043	0.117285	0.790316	0.429543	0.0447152	0.964334	0.470107	1.51539	0.00301205	0.99842	0.595041	190	646	764	620	742	599	599
FZD5	0.00415262	0.072445	1.21255	0.225716	0.226097	0.821126	0.140629	3.12365	0.0135542	0.993681	0.309867	65	437	496	433	558	600	600
ARHGEF5	0.00943151	0.138125	1.55407	0.120477	0.228025	0.819627	0.126335	1.51579	0.0120482	0.995261	0.305537	458	304	495	418	555	601	601
ITGA2	0.0112842	0.155944	-1.38255	0.167271	-0.150163	0.880636	0.0999036	-3.39004	0.00150602	0.993681	0.28407	520	370	575	389	550	602	602
AMELX	0.00765043	0.117285	-0.225897	0.821318	-0.151868	0.879291	0.821938	-0.293764	0.00301205	0.992101	0.108506	281	773	567	769	417	603	603
CORIN	0.00621143	0.0990569	0.977872	0.328487	-0.00430096	0.996568	0.281127	2.93063	0.00301205	0.99684	0.356374	111	603	818	542	613	604	604
TRPC4	0.00765043	0.117285	-1	0.317693	-0.0492386	0.960729	0.538474	-10.6264	0	0.99842	0.336627	386	586	741	646	603	605	605
ITGA5	0.0138591	0.185536	-1.99011	0.047009	-0.51263	0.60821	0.000534571	-6.12295	0.0105422	0.973144	0.0329359	608	179	361	108	303	606	606
TGFA	0.00621143	0.0990569	-2.24318	0.025231	-0.246193	0.805533	0.035128	-12.9476	0	0.992101	0.0119404	99	133	484	284	233	607	607
AMOT	0.00903593	0.134535	0.490558	0.623844	-0.0066739	0.994675	0.633982	0.667875	0.00451807	0.995261	0.578904	402	715	806	715	735	608	608
IL1F9	0.00914784	0.135987	-1.34875	0.177901	-0.150237	0.880578	0.0379333	-9.33012	0.00150602	0.993681	0.246993	407	386	571	297	528	609	609
CD3E	0.0111611	0.154952	-1.84953	0.0648476	-0.34734	0.728336	0.00527748	-7.59159	0.00150602	0.987362	0.0280089	502	211	436	178	290	610	610
PTGFRN	0.00755269	0.116545	-0.0677412	0.946002	-0.00919516	0.992663	0.949034	-0.0689666	0.0060241	0.993681	0.997717	149	809	801	806	835	611	611
KCND2	0.00765043	0.117285	-0.614039	0.539315	-0.0515374	0.958897	0.611004	-1.06848	0.00150602	0.99684	0.540484	279	684	702	705	708	612	612
THY1	0.00925856	0.136977	-1.23524	0.2172	-0.253979	0.799512	0.0194939	-6.07616	0.00451807	0.987362	0.195289	428	433	477	240	502	613	613
SERPINE3	0.0233692	0.263091	-0.339701	0.734137	-0.0196509	0.984322	0.733578	-0.311727	0.0120482	0.987362	0.908568	718	745	791	741	797	614	614
CEACAM10	0.0134021	0.180383	0.644753	0.519205	0.0869832	0.930685	0.544059	0.667875	0.00753012	0.995261	0.813041	565	677	660	663	787	615	615
MRC2	0.0134021	0.180383	0.316336	0.751799	0.0400434	0.968059	0.768585	0.345995	0.0060241	0.995261	0.951594	564	755	774	754	806	616	616
TNFRSF8	0.00765043	0.117285	-1	0.317693	-0.0492386	0.960729	0.538474	-10.6264	0	0.99842	0.336627	338	566	721	652	600	617	617
ANGPTL3	0.00755269	0.116545	0.803447	0.421988	-0.250346	0.80232	0.399205	2.42439	0.00301205	0.988942	0.0199531	143	643	479	598	263	618	618
OLFM4	0.0112842	0.155944	-1.00014	0.317624	-0.0516115	0.958838	0.230724	-8.37636	0.00150602	0.99684	0.540484	516	539	697	497	717	619	619
IL34	0.00765043	0.117285	0.869961	0.384622	0.0400434	0.968059	0.353515	2.30013	0.0060241	0.995261	0.676466	228	633	775	575	761	620	620
IL17RB	0.00925856	0.136977	-0.32352	0.746361	-0.154167	0.877478	0.743533	-0.559302	0.00451807	0.990521	0.522233	438	750	562	745	692	621	621
NRXN1	0.0111611	0.154952	1.38458	0.166645	-0.158468	0.874088	0.111299	5.9533	0.00753012	0.987362	0.0749061	492	368	551	402	377	622	622
ICOS	0.0279051	0.302663	-1.49301	0.135935	-0.157504	0.874848	0.0398881	-6.86839	0.0060241	0.988942	0.259995	760	321	554	301	535	623	623
CCL12	0.00765043	0.117285	-1	0.317693	-0.0492386	0.960729	0.366088	-11.626	0	0.99842	0.336627	367	593	715	580	586	624	624
MSR1	0.0111611	0.154952	-1.28154	0.200425	-0.204221	0.83818	0.149785	-2.57144	0.00451807	0.988942	0.304371	500	412	513	439	554	625	625
KCNMA1	0.00755269	0.116545	-0.482094	0.629866	0.0421197	0.966403	0.625656	-0.805807	0.00451807	0.99684	0.324325	142	717	773	711	565	626	626
CD80	0.0138083	0.185171	-2.13556	0.03307	-0.455679	0.648621	0.0134976	-3.00036	0.00753012	0.977883	0.040955	604	147	388	217	322	627	627
CD226	0.00765043	0.117285	-1.16044	0.246206	-0.10085	0.919669	0.263037	-2.06825	0.00150602	0.995261	0.508045	313	463	620	527	687	628	628
KLRD1	0.027546	0.300829	-3.09163	0.00207822	-0.607548	0.543488	9.62935e-06	-9.04893	0.00753012	0.973144	0.00144825	746	56	319	46	143	629	629
SULF1	0.00765043	0.117285	2.09916	0.0360916	0.27934	0.779984	0.0459101	2.7376	0.0105422	0.99842	0.0939765	333	154	461	320	395	630	630
KLRE1	0.0112842	0.155944	-1.25907	0.208469	-0.150237	0.880578	0.0411857	-7.60718	0.00150602	0.993681	0.268057	512	425	573	304	540	631	631
CXCL15	0.00914784	0.135987	0.956235	0.33919	0.0872057	0.930508	0.344421	1.15325	0.00753012	0.995261	0.603596	408	613	658	571	745	632	632
PLG	0.00765043	0.117285	-1.63515	0.102515	-0.147716	0.882567	0.109542	-12.6257	0	0.995261	0.0593706	360	279	586	399	356	633	633
BCHE	0.00765043	0.117285	-1.0748	0.282849	-0.149866	0.88087	0.213696	-2.76901	0.00150602	0.993681	0.344206	245	495	578	487	609	634	634
IL17D	0.0134021	0.180383	-1.19296	0.233217	-0.103371	0.917668	0.232237	-1.65361	0.00301205	0.993681	0.394884	580	448	616	506	646	635	635
GRIA1	0.00765043	0.117285	-1.41533	0.157463	-0.0984771	0.921553	0.27762	-11.626	0	0.99684	0.137329	290	355	645	535	455	636	636
LIF	0.00765043	0.117285	1.41528	0.157456	0.0938796	0.925205	0.299455	11.557	0.00301205	1	0.15318	165	351	652	551	474	637	637
SCNN1A	0.0134021	0.180383	-1.625	0.104659	-0.152832	0.87853	0.0331416	-4.59223	0.00301205	0.992101	0.188458	572	284	563	281	494	638	638
CXCL5	0.00755269	0.116545	-0.051044	0.959299	-0.0536137	0.957243	0.961808	-0.0689628	0.00301205	0.995261	0.50124	147	814	692	811	684	639	639
ROBO4	0.00621143	0.0990569	-1.37778	0.168609	-0.150015	0.880753	0.206907	-2.06825	0.00150602	0.993681	0.361984	107	374	576	480	637	640	640
ARNT2	0.00765043	0.117285	-1.33436	0.182566	-0.246193	0.805533	0.0246168	-14.8735	0	0.992101	0.0119404	351	394	488	252	231	641	641
MSLN	0.00765043	0.117285	1	0.317675	0.0469398	0.962561	0.557196	10.5575	0.00150602	1	0.356689	197	554	751	671	634	642	642
FCER1A	0.00765043	0.117285	1	0.317675	0.0469398	0.962561	0.557196	10.5575	0.00150602	1	0.356689	186	556	748	680	627	643	643
ACE2	0.00765043	0.117285	-1.17075	0.242139	-0.196954	0.843863	0.0574121	-14.9475	0	0.993681	0.0264037	306	462	533	329	285	644	644
ADAM8	0.0114057	0.156954	-1.33566	0.181896	-0.851961	0.394236	0.165932	-1.27167	0.00903614	0.963665	0.00184998	531	392	258	447	154	645	645
CFTR	0.00501337	0.0850899	0.280105	0.779445	-0.0066739	0.994675	0.790951	0.345995	0.00451807	0.995261	0.703521	78	760	808	763	768	646	646
NID2	0.00501337	0.0850899	1.02488	0.305793	0.13637	0.891529	0.175996	5.23436	0.00753012	0.99684	0.434841	79	516	593	458	666	647	647
UNC5D	0.0136748	0.184216	-0.0337919	0.973048	-0.00229879	0.998166	0.97986	-0.068933	0.00150602	0.99842	0.973945	588	830	825	828	825	648	648
IFNG	0.00765043	0.117285	-0.940295	0.347422	-0.00474589	0.996213	0.283358	-3.75217	0.00301205	0.99684	0.471626	209	618	810	544	675	649	649
STAB2	0.00914784	0.135987	-1.1882	0.235202	-0.39643	0.691788	0.0054745	-9.26769	0.00150602	0.985782	0.019453	420	451	413	179	261	650	650
TNFRSF9	0.0135394	0.182672	-1.40411	0.160777	-0.19955	0.841833	0.026167	-10.4431	0.00150602	0.992101	0.159589	584	362	523	257	478	651	651
CHRNB2	0.0192642	0.233463	-1.18324	0.237118	-0.154686	0.877069	0.194665	-2.20281	0.00451807	0.990521	0.421495	666	456	561	469	659	652	652
HMMR	0.0277273	0.301715	-2.3848	0.0173822	-0.646479	0.517969	3.45537e-05	-10.0692	0.00301205	0.976303	0.00141455	756	110	308	63	141	653	653
TMC1	0.00621143	0.0990569	0.138991	0.88948	-0.00452342	0.996391	0.889768	0.280962	0.00301205	0.99684	0.968846	113	794	814	791	809	654	654
CNTF	0.00925856	0.136977	-1.14445	0.25287	-0.147716	0.882567	0.0691278	-16.6916	0	0.995261	0.0593706	424	469	580	349	355	655	655
TNFSF13B	0.0134021	0.180383	-1.3469	0.178496	-0.150237	0.880578	0.0612078	-9.04244	0.00150602	0.993681	0.247575	576	388	572	339	529	656	656
NLGN2	0.00765043	0.117285	-1.00046	0.317472	-0.0516115	0.958838	0.231196	-6.38996	0.00150602	0.99684	0.540484	185	537	700	504	714	657	657
ITGA3	0.00943151	0.138125	0.790338	0.429593	-0.058063	0.953698	0.410932	1.51587	0.0060241	0.992101	0.43102	455	647	684	601	662	658	658
VEGFA	0.0134021	0.180383	0.644753	0.519205	0.0869832	0.930685	0.544059	0.667875	0.00753012	0.995261	0.813041	578	678	659	664	788	659	659
PDGFC	0.00765043	0.117285	-1.7348	0.0832641	-0.147716	0.882567	0.140543	-12.2108	0	0.995261	0.0593706	294	247	582	432	349	660	660
MPP3	0.00765043	0.117285	-1.21313	0.225533	-0.0984771	0.921553	0.174533	-12.9476	0	0.99684	0.137329	200	436	634	455	445	661	661
ADAM3	0.00765043	0.117285	-0.0337919	0.973048	-0.00229879	0.998166	0.97986	-0.068933	0.00150602	0.99842	0.973945	175	829	828	821	818	662	662
PLA2R1	0.00621143	0.0990569	0.964568	0.334976	0.0915808	0.927031	0.40605	1.51539	0.00451807	0.99842	0.628847	117	610	656	600	752	663	663
LY6F	0.00925856	0.136977	-1.37778	0.168609	-0.150015	0.880753	0.206907	-2.06825	0.00150602	0.993681	0.361984	436	375	577	481	636	664	664
CHST4	0.00943151	0.138125	-0.938873	0.348154	0.135925	0.89188	0.28314	-3.78765	0.00753012	0.99684	0.085268	461	620	595	543	388	665	665
CD28	0.00925856	0.136977	-1.36946	0.171341	-0.161064	0.872043	0.021807	-6.36891	0.00753012	0.987362	0.318523	423	380	548	246	562	666	666
CD247	0.0192642	0.233463	-1.81186	0.0704815	-0.0721523	0.942481	0.00377427	-5.37008	0.0120482	0.985782	0.120251	664	220	668	164	425	667	667
TNFRSF23	0.00621143	0.0990569	0.377839	0.705637	-0.100553	0.919905	0.706733	0.771236	0.00150602	0.995261	0.010786	103	738	625	735	222	668	668
GLRA1	0.00765043	0.117285	1.27481	0.202824	0.0938796	0.925205	0.109221	15.3115	0.00301205	1	0.15318	196	416	649	398	475	669	669
PF4	0.00914784	0.135987	-1.37511	0.169583	-0.0652559	0.94797	0.0107213	-8.93816	0.00903614	0.988942	0.33607	413	377	675	206	572	670	670
SLC2A4	0.00765043	0.117285	-1.01293	0.311482	-0.150163	0.880636	0.100902	-7.96889	0.00150602	0.993681	0.307499	342	523	574	391	557	671	671
GUCY2G	0.00765043	0.117285	1	0.317675	0.0469398	0.962561	0.557196	10.5575	0.00150602	1	0.356689	287	547	753	669	633	672	672
IL18R1	0.00755269	0.116545	0.0382562	0.96949	-0.105596	0.915903	0.96968	0.0697283	0.00451807	0.992101	0.621389	157	820	615	817	748	673	673
INHBA	0.00765043	0.117285	-0.922844	0.356387	-0.0516115	0.958838	0.349941	-2.06825	0.00150602	0.99684	0.540484	250	622	698	573	715	674	674
PODXL2	0.00925856	0.136977	-1.7348	0.0832641	-0.147716	0.882567	0.140543	-12.2108	0	0.995261	0.0593706	432	248	583	431	354	675	675
PTPRO	0.0273467	0.292229	-2.27771	0.0230768	-0.548002	0.583691	6.47831e-05	-9.70694	0.00301205	0.979463	0.00441544	742	127	343	70	186	676	676
ICAM4	0.00501337	0.0850899	-1.61984	0.105748	-0.152684	0.878647	0.0584631	-3.72717	0.00301205	0.992101	0.19374	77	286	564	331	501	677	677
F5	0.00755269	0.116545	-1.34712	0.178425	-0.246193	0.805533	0.0148608	-18.6311	0	0.992101	0.0119404	160	387	486	222	232	678	678
SLURP1	0.0112842	0.155944	-1	0.317693	-0.0492386	0.960729	0.538474	-10.6264	0	0.99842	0.336627	514	563	724	639	601	679	679
TNFSF4	0.00501337	0.0850899	-1.3383	0.18128	-0.199624	0.841775	0.00805161	-10.9832	0.00150602	0.992101	0.166325	76	391	522	192	481	680	680
DSCAML1	0.0111611	0.154952	-1.49298	0.13594	-0.297953	0.765739	0.0162973	-5.02225	0.00150602	0.988942	0.0608134	487	322	454	228	359	681	681
GYPA	0.00925856	0.136977	-2.16326	0.0308954	-0.295431	0.767664	0.00591876	-23.2048	0	0.990521	0.00545917	422	143	457	180	192	682	682
SHH	0.00765043	0.117285	-1.41533	0.157463	-0.0984771	0.921553	0.27762	-11.626	0	0.99684	0.137329	347	352	631	536	444	683	683
CHRNA1	0.0111611	0.154952	-1.03647	0.300236	-0.100776	0.919728	0.361687	-1.65329	0.00150602	0.995261	0.572848	503	514	623	577	727	684	684
EPHB4	0.0161818	0.20936	-1.04358	0.296946	-0.103223	0.917786	0.308894	-1.39061	0.00301205	0.993681	0.573407	626	511	617	558	731	685	685
IL1R2	0.0164789	0.211423	-2.22843	0.0262027	-0.519007	0.603756	0.000456924	-8.68023	0.0135542	0.969984	0.0271542	638	135	360	106	288	686	686
IGLL1	0.00765043	0.117285	-0.047826	0.961862	-0.00459758	0.996332	0.96691	-0.0689554	0.00301205	0.99684	0.99888	215	816	812	815	838	687	687
CXCL10	0.00914784	0.135987	-1.42775	0.153856	-0.119834	0.904615	0.0180085	-8.64676	0.0120482	0.984202	0.321685	409	342	605	236	563	688	688
LY6G6F	0.00765043	0.117285	-1.13162	0.258223	-0.0984771	0.921553	0.171373	-13.6256	0	0.99684	0.137329	176	474	630	451	447	689	689
NCR1	0.00755269	0.116545	-1.08743	0.277262	0.0886888	0.929329	0.10826	-7.45028	0.0060241	0.99684	0.0954923	146	490	657	397	398	690	690
PDCD1	0.0112842	0.155944	-1.10261	0.270618	-0.196954	0.843863	0.0440469	-19.5651	0	0.993681	0.0264037	517	482	531	313	284	691	691
KLRB1C	0.0134021	0.180383	-1.52621	0.127458	-0.204889	0.837659	0.0168038	-8.42105	0.00451807	0.988942	0.198904	568	314	507	230	504	692	692
KLRA1	0.0136748	0.184216	-0.564676	0.572429	-0.0515374	0.958897	0.561199	-1.16844	0.00150602	0.99684	0.540484	592	694	703	687	718	693	693
NT5E	0.00925856	0.136977	-1.3331	0.182978	-0.199624	0.841775	0.0129348	-8.77883	0.00150602	0.992101	0.167388	439	395	519	215	482	694	694
SERPINF2	0.00925856	0.136977	-1.2667	0.205728	-0.196954	0.843863	0.0440462	-17.9384	0	0.993681	0.0264037	430	420	530	312	281	695	695
CFI	0.00765043	0.117285	-1.02081	0.307735	-0.10085	0.919669	0.192898	-5.74046	0.00150602	0.995261	0.452665	310	517	619	467	672	696	696
BC096441	0.00793788	0.121587	-0.386464	0.699227	-0.00711883	0.99432	0.710426	-0.483924	0.00451807	0.995261	0.703521	394	737	804	737	769	697	697
FAM3B	0.00501337	0.0850899	-0.614039	0.539315	-0.0515374	0.958897	0.611004	-1.06848	0.00150602	0.99684	0.540484	81	683	706	707	709	698	698
KLRA7	0.00755269	0.116545	-1.19442	0.232762	-0.00756376	0.993965	0.110747	-4.87602	0.00451807	0.995261	0.306174	145	445	803	401	556	699	699
GPR125	0.00925856	0.136977	-1.41083	0.158787	-0.199476	0.841891	0.0320782	-6.79595	0.00150602	0.992101	0.16168	442	360	524	276	479	700	700
VPREB1	0.00914784	0.135987	0.955138	0.339817	-0.0533912	0.95742	0.310979	2.264	0.00301205	0.995261	0.107525	405	614	693	560	414	701	701
SCUBE1	0.00765043	0.117285	-0.953622	0.340638	-0.00237294	0.998107	0.272806	-4.46038	0.00150602	0.99842	0.973945	297	615	821	531	817	702	702
PPBP	0.00765043	0.117285	-1.12071	0.262837	-0.147716	0.882567	0.0713323	-18.8398	0	0.995261	0.0593706	358	476	584	353	352	703	703
ADRB1	0.0111611	0.154952	-1.6666	0.096089	-0.443147	0.657659	0.00100301	-18.7954	0	0.985782	0.000542064	494	268	397	120	119	704	704
LY6G5B	0.00914784	0.135987	1.41354	0.157966	0.138817	0.889595	0.0455369	5.95249	0.0060241	0.99842	0.271326	419	359	591	319	543	705	705
CXCR2	0.0138083	0.185171	-1.73373	0.0834544	-0.550152	0.582215	0.000368063	-9.18983	0.00451807	0.977883	0.0104459	603	250	341	100	220	706	706
KLRB1F	0.0279051	0.302663	-0.855464	0.392593	-0.203406	0.838818	0.349949	-2.15436	0.00451807	0.988942	0.372152	758	635	514	574	641	707	707
ADIPOQ	0.00765043	0.117285	-1	0.317693	-0.0492386	0.960729	0.230877	-20.2328	0	0.99842	0.336627	240	574	731	498	606	708	708
CXCL13	0.0204648	0.241869	0.970609	0.332096	-0.0558383	0.955471	0.275604	4.21621	0.00451807	0.993681	0.376534	691	606	689	534	644	709	709
ENPEP	0.006125	0.0980675	-0.0504354	0.959784	0.0421197	0.966403	0.961808	-0.0689628	0.00451807	0.99684	0.525491	97	815	772	812	695	710	710
CAV3	0.00765043	0.117285	-1	0.317693	-0.0492386	0.960729	0.538474	-10.6264	0	0.99842	0.336627	375	589	712	650	573	711	711
IL4	0.00765043	0.117285	-1.20988	0.226779	-0.0984771	0.921553	0.092698	-16.6699	0	0.99684	0.137329	227	438	635	381	451	712	712
WNT7B	0.00621143	0.0990569	0.54038	0.589035	0.044641	0.964393	0.659118	0.930588	0.00301205	0.99842	0.595041	102	702	765	722	743	713	713
FCGR4	0.0189284	0.230968	-2.84399	0.00459863	-0.643142	0.520132	0.000101703	-5.89431	0.00150602	0.977883	0.000587016	660	67	311	78	121	714	714
KCNE2	0.00765043	0.117285	1	0.317675	0.0469398	0.962561	0.557196	10.5575	0.00150602	1	0.356689	283	545	746	682	615	715	715
RTN4RL2	0.00765043	0.117285	-1.00313	0.316184	-0.0984771	0.921553	0.177983	-18.9519	0	0.99684	0.137329	307	530	639	461	440	716	716
FPR2	0.0189284	0.230968	-1.75429	0.0798651	-0.492386	0.622447	0.000453861	-22.0317	0	0.984202	0.000252982	657	239	376	105	106	717	717
CCL17	0.00501337	0.0850899	-1.04856	0.294782	-0.147716	0.882567	0.0806223	-16.6255	0	0.995261	0.0593706	80	510	588	364	357	718	718
XCL1	0.00925856	0.136977	-1.3263	0.185213	-0.0516857	0.958779	0.133077	-4.06808	0.00150602	0.99684	0.540484	431	398	696	423	719	719	719
SCGB3A1	0.00765043	0.117285	1	0.317675	0.0469398	0.962561	0.557196	10.5575	0.00150602	1	0.356689	303	553	754	674	619	720	720
BMP8B	0.00765043	0.117285	-1	0.317693	-0.0492386	0.960729	0.538474	-10.6264	0	0.99842	0.336627	305	567	720	647	590	721	721
IL1F5	0.00765043	0.117285	1	0.317675	0.0469398	0.962561	0.38667	11.557	0.00150602	1	0.356689	233	546	749	593	631	722	722
GREM1	0.00765043	0.117285	-0.0337919	0.973048	-0.00229879	0.998166	0.97986	-0.068933	0.00150602	0.99842	0.973945	291	821	836	819	830	723	723
SLC6A2	0.0111611	0.154952	-1.03647	0.300236	-0.100776	0.919728	0.361687	-1.65329	0.00150602	0.995261	0.572848	495	513	624	578	728	724	724
CD6	0.0134021	0.180383	-1.79704	0.0728066	-0.205185	0.837427	0.00498686	-8.39958	0.00451807	0.988942	0.127894	563	224	506	176	427	725	725
CD40LG	0.0112842	0.155944	-0.966605	0.33411	-0.00237294	0.998107	0.26202	-4.9265	0.00150602	0.99842	0.973945	515	608	820	524	822	726	726
PPFIA2	0.00765043	0.117285	-1	0.317693	-0.0492386	0.960729	0.538474	-10.6264	0	0.99842	0.336627	357	562	725	638	585	727	727
GM12597	0.00765043	0.117285	1	0.317675	0.0469398	0.962561	0.557196	10.5575	0.00150602	1	0.356689	249	541	756	675	621	728	728
BMP8A	0.00765043	0.117285	0.169098	0.865751	-0.0513891	0.959016	0.866824	0.318031	0.00150602	0.99684	0.540484	309	785	708	782	713	729	729
HFE2	0.00765043	0.117285	-1	0.317693	-0.0492386	0.960729	0.538474	-10.6264	0	0.99842	0.336627	282	579	735	659	579	730	730
FUT4	0.0233692	0.263091	-2.15762	0.0313332	-0.307	0.758844	0.00144157	-8.59524	0.0060241	0.984202	0.0486903	720	144	447	130	335	731	731
CD209B	0.00765043	0.117285	-0.0337919	0.973048	-0.00229879	0.998166	0.97986	-0.068933	0.00150602	0.99842	0.973945	381	828	837	822	821	732	732
CXCL9	0.00765043	0.117285	-1.08942	0.276384	-0.10085	0.919669	0.0926417	-9.79982	0.00150602	0.995261	0.423517	371	488	621	379	660	733	733
IL1RL1	0.0111611	0.154952	-1.44887	0.147871	-0.150311	0.880519	0.0351679	-7.71188	0.00150602	0.993681	0.222157	490	338	568	285	516	734	734
IL19	0.00765043	0.117285	-1	0.317693	-0.0492386	0.960729	0.538474	-10.6264	0	0.99842	0.336627	236	592	714	640	598	735	735
AMN	0.00501337	0.0850899	0.321483	0.747899	0.044641	0.964393	0.747776	0.612195	0.00301205	0.99842	0.595041	74	752	766	749	741	736	736
SEZ6	0.0112842	0.155944	-1.63515	0.102515	-0.147716	0.882567	0.109542	-12.6257	0	0.995261	0.0593706	510	280	585	400	351	737	737
IL10	0.00979388	0.142747	-1.9504	0.0515705	-0.34467	0.730342	0.00262844	-19.7929	0	0.988942	0.00251509	470	191	441	149	168	738	738
SLIT2	0.00765043	0.117285	-0.953622	0.340638	-0.00237294	0.998107	0.272806	-4.46038	0.00150602	0.99842	0.973945	340	616	822	532	814	739	739
GDF9	0.00765043	0.117285	-0.0337919	0.973048	-0.00229879	0.998166	0.97986	-0.068933	0.00150602	0.99842	0.973945	174	827	830	824	815	740	740
KLRC1	0.00925856	0.136977	-1.28819	0.19815	-0.199624	0.841775	0.0161	-10.1192	0.00150602	0.992101	0.171166	441	408	521	226	485	741	741
KIT	0.00947639	0.138671	-1.69168	0.0912005	-0.353346	0.723829	0.00125305	-8.53218	0.00451807	0.984202	0.0646841	462	263	429	125	364	742	742
KLRB1B	0.00621143	0.0990569	1.41528	0.157456	0.0938796	0.925205	0.299455	11.557	0.00301205	1	0.15318	104	350	650	550	473	743	743
IFNK	0.0112842	0.155944	-1	0.317693	-0.0492386	0.960729	0.230974	-17.9474	0	0.99842	0.336627	508	580	736	501	605	744	744
TNFSF18	0.00765043	0.117285	-0.0337919	0.973048	-0.00229879	0.998166	0.97986	-0.068933	0.00150602	0.99842	0.973945	324	834	826	827	826	745	745
RGMA	0.00765043	0.117285	-1.08658	0.277635	-0.0984771	0.921553	0.174197	-14.2105	0	0.99684	0.137329	317	491	648	454	446	746	746
THSD1	0.0111611	0.154952	-1.28496	0.199277	-0.34467	0.730342	0.00468492	-17.4835	0	0.988942	0.00251509	485	410	440	175	167	747	747
PTPRU	0.00765043	0.117285	-1.05126	0.293539	-0.0984771	0.921553	0.177501	-14.9475	0	0.99684	0.137329	320	505	640	460	450	748	748
KISS1R	0.00765043	0.117285	0.99422	0.320479	-0.00222463	0.998225	0.254004	7.43791	0.00150602	0.99842	0.973945	286	598	838	520	827	749	749
KLKB1	0.00621143	0.0990569	-2.14192	0.0325224	-0.297804	0.765852	0.0280409	-3.06813	0.00150602	0.988942	0.0674947	105	146	456	262	369	750	750
IL7	0.0135394	0.182672	-1.01583	0.310097	-0.147716	0.882567	0.105792	-17.6255	0	0.995261	0.0593706	583	519	587	396	353	751	751
PLA2G1B	0.00621143	0.0990569	0.786742	0.431694	-0.00459758	0.996332	0.411141	2.30024	0.00301205	0.99684	0.571094	109	648	813	602	725	752	752
CCR8	0.00765043	0.117285	1.73467	0.0832642	0.140819	0.888013	0.158488	12.1418	0.00451807	1	0.0696015	335	249	590	440	374	753	753
IFNA2	0.00765043	0.117285	1	0.317675	0.0469398	0.962561	0.557196	10.5575	0.00150602	1	0.356689	218	548	743	685	626	754	754
SCNN1B	0.00765043	0.117285	-0.0337919	0.973048	-0.00229879	0.998166	0.97986	-0.068933	0.00150602	0.99842	0.973945	300	822	835	820	820	755	755
ADCYAP1R1	0.00755269	0.116545	-2.00476	0.0454143	-0.196954	0.843863	0.0704698	-12.6257	0	0.993681	0.0264037	156	177	528	350	279	756	756
BMP5	0.00765043	0.117285	1.41528	0.157456	0.0938796	0.925205	0.299455	11.557	0.00301205	1	0.15318	319	349	651	552	476	757	757
EPHA5	0.00765043	0.117285	1	0.317675	0.0469398	0.962561	0.38667	11.557	0.00150602	1	0.356689	180	558	745	594	630	758	758
TIGIT	0.00765043	0.117285	-0.052218	0.958364	-0.100553	0.919905	0.958624	-0.0914228	0.00150602	0.995261	0.0690958	332	813	626	810	370	759	759
CYSLTR2	0.0111611	0.154952	-1.47221	0.14146	-0.150237	0.880578	0.0610912	-5.46036	0.00150602	0.993681	0.223003	488	330	569	338	517	760	760
GFRA2	0.0112842	0.155944	-1.01388	0.311027	-0.246193	0.805533	0.0192804	-19.6227	0	0.992101	0.0119404	506	522	487	239	230	761	761
PLA2G2A	0.00765043	0.117285	1	0.317675	0.0469398	0.962561	0.557196	10.5575	0.00150602	1	0.356689	373	543	758	676	614	762	762
TMEM102	0.00621143	0.0990569	-1.06883	0.285556	-0.0984771	0.921553	0.176008	-14.5325	0	0.99684	0.137329	100	500	632	459	456	763	763
KLRB1A	0.00765043	0.117285	-1.23658	0.216703	-0.0516857	0.958779	0.0925256	-9.52335	0.00150602	0.99684	0.540484	252	431	695	378	716	764	764
REEP2	0.0197485	0.237527	0.265272	0.790844	-0.0603617	0.951868	0.791265	0.312585	0.00753012	0.990521	0.662626	676	767	681	764	758	765	765
PRL3B1	0.00765043	0.117285			0	1	1	0	0	1	1	391	959	959	959	959	766	766
CCL21A	0.00765043	0.117285			0	1	1	0	0	1	1	359	941	886	936	885	767	767
CCL19	0.00765043	0.117285			0	1	1	0	0	1	1	364	945	882	940	881	768	768
COL25A1	0.00765043	0.117285	-0.0337919	0.973048	-0.00229879	0.998166	0.97986	-0.068933	0.00150602	0.99842	0.973945	352	832	824	829	824	769	769
GM10591	0.00765043	0.117285			0	1	1	0	0	1	1	204	864	901	857	899	770	770
GM13306	0.00765043	0.117285			0	1	1	0	0	1	1	255	897	899	859	897	771	771
TFF2	0.00765043	0.117285			0	1	1	0	0	1	1	326	929	896	894	896	772	772
SERPINI2	0.00765043	0.117285			0	1	1	0	0	1	1	349	936	891	931	890	773	773
TFF1	0.00765043	0.117285			0	1	1	0	0	1	1	327	930	868	954	867	774	774
CCL21B	0.00765043	0.117285			0	1	1	0	0	1	1	356	940	887	935	886	775	775
ADCYAP1	0.00765043	0.117285	-0.0337919	0.973048	-0.00229879	0.998166	0.97986	-0.068933	0.00150602	0.99842	0.973945	275	824	833	831	819	776	776
CCL28	0.00925856	0.136977	-1.34249	0.179919	-0.0984771	0.921553	0.203857	-12.2108	0	0.99684	0.137329	433	389	636	478	448	777	777
GM13304	0.00765043	0.117285			0	1	1	0	0	1	1	256	898	928	878	944	778	778
CCL27B	0.00765043	0.117285			0	1	1	0	0	1	1	316	927	853	903	854	779	779
ADAMTS20	0.00765043	0.117285			0	1	1	0	0	1	1	168	844	920	845	925	780	780
PRL3D1	0.00765043	0.117285			0	1	1	0	0	1	1	388	957	870	952	869	781	781
OLR1	0.00755269	0.116545	-1.54217	0.123533	-0.196954	0.843863	0.0294026	-16.6255	0	0.993681	0.0264037	150	308	532	265	283	782	782
GPR162	0.00765043	0.117285			0	1	1	0	0	1	1	260	902	863	927	893	783	783
LEP	0.00765043	0.117285			0	1	1	0	0	1	1	164	841	923	842	914	784	784
PLA2G5	0.00765043	0.117285	1	0.317675	0.0469398	0.962561	0.557196	10.5575	0.00150602	1	0.356689	372	551	760	673	629	785	785
ASTN1	0.00765043	0.117285	-0.0337919	0.973048	-0.00229879	0.998166	0.97986	-0.068933	0.00150602	0.99842	0.973945	343	831	829	825	829	786	786
APOA4	0.00765043	0.117285	-1	0.317693	-0.0492386	0.960729	0.538474	-10.6264	0	0.99842	0.336627	181	591	728	660	588	787	787
F11	0.00765043	0.117285	1	0.317675	0.0469398	0.962561	0.325742	12.1418	0.00150602	1	0.356689	182	560	757	567	618	788	788
BGLAP2	0.00765043	0.117285			0	1	1	0	0	1	1	205	865	900	858	898	789	789
EDN2	0.00765043	0.117285			0	1	1	0	0	1	1	177	850	914	833	923	790	790
CTRB1	0.00765043	0.117285			0	1	1	0	0	1	1	380	952	875	947	874	791	791
FASL	0.0111611	0.154952	-1.76763	0.0776046	-0.199624	0.841775	0.0156283	-7.77538	0.00150602	0.992101	0.106218	496	235	520	224	411	792	792
SERPINA5	0.00765043	0.117285			0	1	1	0	0	1	1	325	928	866	956	865	793	793
UCMA	0.00765043	0.117285			0	1	1	0	0	1	1	341	934	893	929	892	794	794
MMP1A	0.00765043	0.117285			0	1	1	0	0	1	1	202	862	898	860	910	795	795
CEL	0.00765043	0.117285	-1	0.317693	-0.0492386	0.960729	0.538474	-10.6264	0	0.99842	0.336627	308	581	737	645	581	796	796
SCNN1G	0.00765043	0.117285			0	1	1	0	0	1	1	299	920	842	914	840	797	797
C8A	0.00765043	0.117285	-1	0.317693	-0.0492386	0.960729	0.366088	-11.626	0	0.99842	0.336627	337	568	726	581	604	798	798
CCL26	0.00765043	0.117285			0	1	1	0	0	1	1	354	938	889	933	888	799	799
CXCL11	0.00765043	0.117285			0	1	1	0	0	1	1	362	943	884	938	883	800	800
HRH1	0.00765043	0.117285	-1	0.317693	-0.0492386	0.960729	0.538474	-10.6264	0	0.99842	0.336627	277	577	733	657	580	801	801
CXCL3	0.00765043	0.117285	-1.41533	0.157463	-0.0984771	0.921553	0.27762	-11.626	0	0.99684	0.137329	369	357	637	540	458	802	802
F7	0.00765043	0.117285	-1.41533	0.157463	-0.0984771	0.921553	0.27762	-11.626	0	0.99684	0.137329	183	353	633	537	442	803	803
FGF10	0.00765043	0.117285	1	0.317675	0.0469398	0.962561	0.557196	10.5575	0.00150602	1	0.356689	191	557	747	679	624	804	804
GRAMD2	0.00765043	0.117285	-1	0.317693	-0.0492386	0.960729	0.230887	-19.4552	0	0.99842	0.336627	292	590	713	499	574	805	805
CCL22	0.00925856	0.136977	-1.07388	0.283286	-0.0984771	0.921553	0.175484	-14.4329	0	0.99684	0.137329	421	496	643	457	459	806	806
ACVR2B	0.0112842	0.155944	-1.23676	0.216635	-0.0984771	0.921553	0.130551	-13.7955	0	0.99684	0.137329	507	430	642	422	457	807	807
CTS7	0.00765043	0.117285			0	1	1	0	0	1	1	366	946	881	941	880	808	808
WNT9A	0.00765043	0.117285			0	1	1	0	0	1	1	377	950	877	945	876	809	809
NEPN	0.00765043	0.117285			0	1	1	0	0	1	1	188	854	910	847	909	810	810
CCL8	0.00765043	0.117285	-0.614039	0.539315	-0.0515374	0.958897	0.611004	-1.06848	0.00150602	0.99684	0.540484	322	681	704	704	707	811	811
GIF	0.00765043	0.117285			0	1	1	0	0	1	1	169	845	919	838	918	812	812
GPRC6A	0.00765043	0.117285	1	0.317675	0.0469398	0.962561	0.557196	10.5575	0.00150602	1	0.356689	273	544	763	681	628	813	813
BMP15	0.00765043	0.117285			0	1	1	0	0	1	1	370	948	879	943	878	814	814
CCL21C	0.00765043	0.117285			0	1	1	0	0	1	1	355	939	888	934	887	815	815
SELE	0.006125	0.0980675	0.67157	0.502015	0.136222	0.891646	0.495053	1.30166	0.00753012	0.99684	0.55334	98	671	594	629	720	816	816
BMP10	0.00765043	0.117285			0	1	1	0	0	1	1	376	949	878	944	877	817	817
KLRC3	0.00765043	0.117285	-1	0.317693	-0.0492386	0.960729	0.538474	-10.6264	0	0.99842	0.336627	254	572	710	648	582	818	818
CRHR2	0.00765043	0.117285			0	1	1	0	0	1	1	384	955	872	950	871	819	819
WNT3A	0.00765043	0.117285			0	1	1	0	0	1	1	304	922	849	907	851	820	820
ADAM2	0.00765043	0.117285			0	1	1	0	0	1	1	203	863	902	856	900	821	821
STRC	0.00765043	0.117285	1	0.317675	0.0469398	0.962561	0.557196	10.5575	0.00150602	1	0.356689	334	542	752	670	617	822	822
SCN5A	0.00765043	0.117285	1	0.317675	0.0469398	0.962561	0.557196	10.5575	0.00150602	1	0.356689	302	559	744	684	622	823	823
PKD2L1	0.00765043	0.117285	1	0.317675	0.0469398	0.962561	0.38667	11.557	0.00150602	1	0.356689	374	552	755	592	616	824	824
TACR1	0.00765043	0.117285	-1	0.317693	-0.0492386	0.960729	0.538474	-10.6264	0	0.99842	0.336627	331	569	719	644	597	825	825
TREML1	0.00765043	0.117285			0	1	1	0	0	1	1	301	921	843	913	845	826	826
ART1	0.00765043	0.117285	-1	0.317693	-0.0492386	0.960729	0.306213	-12.2108	0	0.99842	0.336627	346	561	740	555	575	827	827
ADAMTS7	0.00765043	0.117285	-1	0.317693	-0.0492386	0.960729	0.538474	-10.6264	0	0.99842	0.336627	278	578	734	658	584	828	828
FGF8	0.00765043	0.117285			0	1	1	0	0	1	1	194	858	906	852	904	829	829
VTCN1	0.00765043	0.117285	-1	0.317693	-0.0492386	0.960729	0.538474	-10.6264	0	0.99842	0.336627	345	583	738	654	599	830	830
FOLR1	0.0136748	0.184216	-1.41533	0.157463	-0.0984771	0.921553	0.27762	-11.626	0	0.99684	0.137329	589	354	646	538	443	831	831
IL17A	0.00765043	0.117285	1	0.317675	0.0469398	0.962561	0.557196	10.5575	0.00150602	1	0.356689	244	540	759	672	620	832	832
GRIN2A	0.00765043	0.117285			0	1	1	0	0	1	1	288	917	839	917	841	833	833
GDF7	0.00765043	0.117285			0	1	1	0	0	1	1	172	848	916	835	921	834	834
IL17F	0.00765043	0.117285			0	1	1	0	0	1	1	241	890	937	884	938	835	835
KLRA5	0.00765043	0.117285			0	1	1	0	0	1	1	272	913	852	904	853	836	836
GDF1	0.00765043	0.117285			0	1	1	0	0	1	1	173	849	915	834	922	837	837
PRL7D1	0.00765043	0.117285			0	1	1	0	0	1	1	383	954	873	949	872	838	838
ART2B	0.0112842	0.155944	-1.15109	0.250131	-0.0984771	0.921553	0.171179	-13.433	0	0.99684	0.137329	511	466	628	450	454	839	839
TRPM8	0.00765043	0.117285			0	1	1	0	0	1	1	379	951	876	946	875	840	840
IL13	0.00765043	0.117285			0	1	1	0	0	1	1	247	893	934	887	935	841	841
CHRNA4	0.00765043	0.117285			0	1	1	0	0	1	1	311	923	845	925	859	842	842
PTPRT	0.00765043	0.117285	-1	0.317693	-0.0492386	0.960729	0.538474	-10.6264	0	0.99842	0.336627	323	576	711	649	591	843	843
IL18RAP	0.00765043	0.117285	-1.38915	0.165277	-0.147716	0.882567	0.0379296	-19.6644	0	0.995261	0.0593706	237	366	581	296	350	844	844
KLRA2	0.0189284	0.230968	-2.3887	0.0172007	-0.544813	0.585882	7.37123e-05	-9.66979	0.00150602	0.981043	0.00210976	654	107	345	71	158	845	845
KCNJ3	0.00765043	0.117285			0	1	1	0	0	1	1	285	916	847	909	849	846	846
MS4A2	0.00765043	0.117285	-0.998832	0.318258	-0.00237294	0.998107	0.232525	-9.74221	0.00150602	0.99842	0.973945	198	596	823	509	813	847	847
TRPC1	0.00765043	0.117285	-0.650191	0.515766	-0.00237294	0.998107	0.518715	-1.65329	0.00150602	0.99842	0.973945	321	675	819	634	823	848	848
TDGF1	0.00765043	0.117285			0	1	1	0	0	1	1	330	932	894	896	894	849	849
FSHR	0.00765043	0.117285			0	1	1	0	0	1	1	201	861	903	855	901	850	850
CNTNAP2	0.00621143	0.0990569	0.664951	0.506223	0.0424905	0.966108	0.532172	0.930805	0.00451807	0.99684	0.731084	106	673	770	637	776	851	851
5830411N06RIK	0.00765043	0.117285			0	1	1	0	0	1	1	314	925	844	912	860	852	852
PCSK9	0.00765043	0.117285			0	1	1	0	0	1	1	253	896	931	890	932	853	853
WNT1	0.00765043	0.117285			0	1	1	0	0	1	1	348	935	892	930	891	854	854
WNT5A	0.00501337	0.0850899	-1.62364	0.104905	-0.150237	0.880578	0.0828223	-3.06813	0.00150602	0.993681	0.188414	84	285	570	368	493	855	855
KLRA8	0.00765043	0.117285	-1	0.317693	-0.0492386	0.960729	0.231048	-17.5082	0	0.99842	0.336627	271	573	730	503	602	856	856
SCUBE3	0.00765043	0.117285			0	1	1	0	0	1	1	296	919	841	915	843	857	857
HYAL5	0.00765043	0.117285			0	1	1	0	0	1	1	293	918	840	916	842	858	858
AIPL1	0.00765043	0.117285	-1	0.317693	-0.0492386	0.960729	0.538474	-10.6264	0	0.99842	0.336627	276	575	732	656	583	859	859
P2RX2	0.00765043	0.117285	1	0.317675	0.0469398	0.962561	0.557196	10.5575	0.00150602	1	0.356689	178	555	750	678	623	860	860
CD200R3	0.00765043	0.117285			0	1	1	0	0	1	1	329	931	895	958	924	861	861
RSPO2	0.00765043	0.117285			0	1	1	0	0	1	1	315	926	848	908	850	862	862
HYAL4	0.00765043	0.117285			0	1	1	0	0	1	1	251	895	932	889	933	863	863
ROBO1	0.00925856	0.136977	-0.842431	0.399782	-0.0516115	0.958838	0.428063	-1.65329	0.00150602	0.99684	0.540484	444	636	701	607	706	864	864
GHRHR	0.00765043	0.117285			0	1	1	0	0	1	1	163	840	924	843	913	865	865
CD200R4	0.00765043	0.117285	-1	0.317693	-0.0492386	0.960729	0.230906	-18.8104	0	0.99842	0.336627	328	570	717	500	578	866	866
UMODL1	0.00765043	0.117285	-1	0.317693	-0.0492386	0.960729	0.23949	-14.2105	0	0.99842	0.336627	344	564	723	513	593	867	867
ADAM6A	0.00765043	0.117285			0	1	1	0	0	1	1	199	860	904	854	902	868	868
FZD10	0.00765043	0.117285			0	1	1	0	0	1	1	189	855	909	849	907	869	869
KLRC2	0.00925856	0.136977	-1.13029	0.258762	-0.10085	0.919669	0.195526	-3.06813	0.00150602	0.995261	0.456592	440	475	622	471	673	870	870
GABRR1	0.00765043	0.117285			0	1	1	0	0	1	1	167	843	921	839	917	871	871
FGF22	0.00765043	0.117285			0	1	1	0	0	1	1	193	857	907	851	905	872	872
CD70	0.00765043	0.117285			0	1	1	0	0	1	1	350	937	890	932	889	873	873
CASR	0.00765043	0.117285	-1	0.317693	-0.0492386	0.960729	0.538474	-10.6264	0	0.99842	0.336627	378	588	718	651	576	874	874
AOC3	0.00765043	0.117285			0	1	1	0	0	1	1	187	853	911	861	926	875	875
RAPSN	0.00925856	0.136977	0.477122	0.633376	-0.00444927	0.99645	0.632317	0.930991	0.00301205	0.99684	0.717748	427	718	815	714	773	876	876
WNT7A	0.00765043	0.117285	-1	0.317693	-0.0492386	0.960729	0.538474	-10.6264	0	0.99842	0.336627	365	582	729	655	577	877	877
CST8	0.00765043	0.117285			0	1	1	0	0	1	1	387	956	871	951	862	878	878
GHSR	0.0112842	0.155944	-1	0.317693	-0.0492386	0.960729	0.538474	-10.6264	0	0.99842	0.336627	509	587	727	643	595	879	879
NTRK1	0.00765043	0.117285			0	1	1	0	0	1	1	179	851	913	840	916	880	880
TRPV1	0.00765043	0.117285			0	1	1	0	0	1	1	363	944	883	939	882	881	881
DLK1	0.0112842	0.155944	-1.17706	0.239617	-0.0984771	0.921553	0.171871	-13.2106	0	0.99684	0.137329	505	460	641	452	449	882	882
KCNH5	0.00765043	0.117285			0	1	1	0	0	1	1	284	915	850	906	846	883	883
CHRNA7	0.00765043	0.117285			0	1	1	0	0	1	1	312	924	846	911	847	884	884
GDF6	0.00765043	0.117285			0	1	1	0	0	1	1	162	839	925	844	912	885	885
SPAM1	0.00765043	0.117285			0	1	1	0	0	1	1	339	933	867	955	866	886	886
GDF5	0.00765043	0.117285			0	1	1	0	0	1	1	171	847	917	836	920	887	887
IL23A	0.00925856	0.136977	-0.614039	0.539315	-0.0515374	0.958897	0.611004	-1.06848	0.00150602	0.99684	0.540484	429	685	707	708	712	888	888
IFNA4	0.00765043	0.117285			0	1	1	0	0	1	1	217	874	953	867	954	889	889
IFNA5	0.00765043	0.117285			0	1	1	0	0	1	1	225	881	946	875	947	890	890
IFNA6	0.00765043	0.117285			0	1	1	0	0	1	1	216	873	954	868	953	891	891
IFNA11	0.00765043	0.117285			0	1	1	0	0	1	1	222	878	949	872	950	892	892
IFNA7	0.00765043	0.117285	1	0.317675	0.0469398	0.962561	0.557196	10.5575	0.00150602	1	0.356689	214	549	762	683	625	893	893
GM13288	0.00765043	0.117285			0	1	1	0	0	1	1	259	901	864	928	863	894	894
IFNA1	0.00765043	0.117285			0	1	1	0	0	1	1	223	879	948	873	949	895	895
GM13287	0.00765043	0.117285			0	1	1	0	0	1	1	261	903	862	926	861	896	896
GM13279	0.00765043	0.117285			0	1	1	0	0	1	1	264	906	859	895	958	897	897
GM13275	0.00765043	0.117285			0	1	1	0	0	1	1	268	910	855	901	856	898	898
GM13278	0.00765043	0.117285			0	1	1	0	0	1	1	265	907	858	898	844	899	899
GM13277	0.00765043	0.117285			0	1	1	0	0	1	1	266	908	857	899	858	900	900
GM13276	0.00765043	0.117285			0	1	1	0	0	1	1	267	909	856	900	857	901	901
IFNZ	0.00765043	0.117285			0	1	1	0	0	1	1	207	867	929	863	928	902	902
GM13285	0.00765043	0.117285			0	1	1	0	0	1	1	270	912	851	905	852	903	903
GM13272	0.00765043	0.117285			0	1	1	0	0	1	1	269	911	854	902	855	904	904
IFNE	0.00765043	0.117285			0	1	1	0	0	1	1	210	869	930	892	930	905	905
CMTM2B	0.00765043	0.117285	-1	0.317693	-0.0492386	0.960729	0.538474	-10.6264	0	0.99842	0.336627	318	571	709	641	596	906	906
IL20	0.00765043	0.117285			0	1	1	0	0	1	1	229	883	944	877	945	907	907
FGF2	0.00765043	0.117285			0	1	1	0	0	1	1	192	856	908	850	906	908	908
IL21	0.00765043	0.117285			0	1	1	0	0	1	1	230	884	943	879	943	909	909
IL2	0.00765043	0.117285	1.49904	0.134235	0.18546	0.852868	0.117946	2.39008	0.00753012	0.99842	0.25846	295	319	535	407	534	910	910
CCL24	0.00765043	0.117285	-1	0.317693	-0.0492386	0.960729	0.233826	-15.1491	0	0.99842	0.336627	385	594	716	511	594	911	911
IL3	0.00765043	0.117285			0	1	1	0	0	1	1	242	891	936	885	937	912	912
CMTM2A	0.00936808	0.137665	-0.0337919	0.973048	-0.00229879	0.998166	0.97986	-0.068933	0.00150602	0.99842	0.973945	453	833	827	826	811	913	913
CSF2	0.00765043	0.117285			0	1	1	0	0	1	1	382	953	874	948	873	914	914
IL5	0.00765043	0.117285			0	1	1	0	0	1	1	208	868	958	923	839	915	915
CCL20	0.00765043	0.117285			0	1	1	0	0	1	1	361	942	885	937	884	916	916
BMPR2	0.0134021	0.180383	0.218386	0.827163	0.0399693	0.968118	0.831826	0.252914	0.0060241	0.995261	0.932925	573	775	776	773	801	917	917
GDF2	0.00765043	0.117285			0	1	1	0	0	1	1	170	846	918	837	919	918	918
WNT6	0.00765043	0.117285	-1	0.317693	-0.0492386	0.960729	0.232328	-15.7548	0	0.99842	0.336627	390	585	742	508	587	919	919
RTN4R	0.00765043	0.117285	-1.00054	0.317432	-0.0516115	0.958838	0.231608	-5.99877	0.00150602	0.99684	0.540484	353	536	699	505	711	920	920
THPO	0.0112842	0.155944	-1	0.317693	-0.0492386	0.960729	0.538474	-10.6264	0	0.99842	0.336627	518	565	722	653	592	921	921
GM13289	0.00765043	0.117285			0	1	1	0	0	1	1	258	900	869	953	868	922	922
TNFSF11	0.00925856	0.136977	-1.4246	0.154767	-0.196954	0.843863	0.0242211	-19.6889	0	0.993681	0.0264037	434	344	527	250	280	923	923
GM13290	0.00765043	0.117285			0	1	1	0	0	1	1	257	899	897	864	957	924	924
IL25	0.00765043	0.117285			0	1	1	0	0	1	1	238	889	938	883	939	925	925
IL9	0.00765043	0.117285			0	1	1	0	0	1	1	224	880	947	874	948	926	926
NODAL	0.00765043	0.117285			0	1	1	0	0	1	1	184	852	912	846	911	927	927
MSTN	0.00765043	0.117285			0	1	1	0	0	1	1	195	859	905	853	903	928	928
KCNE1	0.00765043	0.117285			0	1	1	0	0	1	1	280	914	865	957	864	929	929
IL17B	0.00765043	0.117285	-0.0337919	0.973048	-0.00229879	0.998166	0.97986	-0.068933	0.00150602	0.99842	0.973945	243	825	832	823	816	930	930
TNFSF14	0.0134021	0.180383	-1.34102	0.180395	-0.246193	0.805533	0.00899971	-20.5143	0	0.992101	0.0119404	581	390	485	195	229	931	931
CTF2	0.00765043	0.117285			0	1	1	0	0	1	1	389	958	926	848	908	932	932
TNFSF8	0.00621143	0.0990569	-1.39873	0.162384	-0.0984771	0.921553	0.0902358	-18.0767	0	0.99684	0.137329	110	364	647	374	452	933	933
LEFTY2	0.00765043	0.117285			0	1	1	0	0	1	1	166	842	922	841	915	934	934
TNFSF15	0.00925856	0.136977	-0.0337919	0.973048	-0.00229879	0.998166	0.97986	-0.068933	0.00150602	0.99842	0.973945	443	823	834	832	812	935	935
IL27	0.00765043	0.117285	-1.27448	0.202962	-0.0984771	0.921553	0.0902198	-18.897	0	0.99684	0.137329	239	417	629	373	453	936	936
GREM2	0.00621143	0.0990569	-0.0337919	0.973048	-0.00229879	0.998166	0.97986	-0.068933	0.00150602	0.99842	0.973945	108	826	831	830	828	937	937
CCL1	0.00765043	0.117285			0	1	1	0	0	1	1	368	947	880	942	879	938	938
CTF1	0.00621143	0.0990569	1.18855	0.235044	0.140819	0.888013	0.119308	14.1416	0.00451807	1	0.0696015	118	450	589	408	373	939	939
IL31	0.00765043	0.117285			0	1	1	0	0	1	1	246	892	935	886	936	940	940
CER1	0.0112842	0.155944	-1	0.317693	-0.0492386	0.960729	0.538474	-10.6264	0	0.99842	0.336627	513	584	739	642	589	941	941
IL1F8	0.00765043	0.117285			0	1	1	0	0	1	1	231	885	942	893	929	942	942
GM13283	0.00765043	0.117285			0	1	1	0	0	1	1	262	904	861	910	848	943	943
GM13271	0.00765043	0.117285			0	1	1	0	0	1	1	206	866	927	862	927	944	944
IFNAB	0.00765043	0.117285			0	1	1	0	0	1	1	212	871	956	870	895	945	945
GM13280	0.00765043	0.117285			0	1	1	0	0	1	1	263	905	860	897	870	946	946
IFNA13	0.00765043	0.117285			0	1	1	0	0	1	1	220	876	951	865	956	947	947
IFNA12	0.00765043	0.117285			0	1	1	0	0	1	1	221	877	950	871	951	948	948
IFNA9	0.00765043	0.117285			0	1	1	0	0	1	1	213	872	955	869	952	949	949
IFNA14	0.00765043	0.117285			0	1	1	0	0	1	1	219	875	952	866	955	950	950
IFNB1	0.00765043	0.117285			0	1	1	0	0	1	1	211	870	957	891	931	951	951
IL11	0.00765043	0.117285			0	1	1	0	0	1	1	226	882	945	876	946	952	952
ILTIFB	0.00765043	0.117285			0	1	1	0	0	1	1	248	894	933	888	934	953	953
IL22	0.00765043	0.117285			0	1	1	0	0	1	1	235	888	939	882	940	954	954
IL12B	0.0112842	0.155944	-1.00205	0.316703	-0.0984771	0.921553	0.177984	-19.5592	0	0.99684	0.137329	504	534	644	462	441	955	955
IL1F10	0.00765043	0.117285			0	1	1	0	0	1	1	234	887	940	881	941	956	956
IL1F6	0.00765043	0.117285			0	1	1	0	0	1	1	232	886	941	880	942	957	957
GDF3	0.00925856	0.136977	-1.14725	0.251714	-0.196954	0.843863	0.0298555	-20.8722	0	0.993681	0.0264037	445	467	529	266	282	958	958
GRIN1	0.00765043	0.117285	1	0.317675	0.0469398	0.962561	0.557196	10.5575	0.00150602	1	0.356689	289	550	761	677	632	959	959

## Sheet: FIG5cluster3.csv
	mHG_stat	mHG_pval	t_stat	t_pval	w_stat	w_pval	LRT_pval	Log2FoldChange	TP	TN	mast_pval	mHG_rank	t_rank	w_rank	LRT_rank	mast_rank	RF_rank	COMET_rank
HPX	2.15821e-28	1.10894e-26	4.16469	4.26424e-05	4.5598	5.1202e-06	1.71035e-26	5.10335	0.191406	0.992315	1.10504e-27	1	115	60	5	1	2	1
FGB	7.77963e-21	3.16472e-19	4.87374	1.91428e-06	3.64482	0.000267575	1.64694e-20	4.46104	0.15625	0.990394	3.07567e-20	3	83	95	11	7	13	2
IAPP	4.50327e-23	1.92279e-21	5.51838	8.15809e-08	4.15442	3.26117e-05	3.93153e-19	3.95658	0.179688	0.987512	3.00995e-22	2	60	77	14	4	6	3
PTGDS	5.01368e-11	1.20202e-09	1.30203	0.19408	3.7576	0.00017155	6.71246e-06	4.98588	0.230469	0.915466	2.59098e-09	8	437	92	80	54	36	4
FGG	3.07745e-20	1.22732e-18	5.6868	3.39269e-08	3.91508	9.03742e-05	2.45243e-17	3.3981	0.175781	0.981748	1.23636e-18	4	56	87	17	9	18	5
CX3CR1	3.54065e-12	9.29695e-11	-1.39479	0.163374	3.53493	0.000407878	0.33364	-1.71664	0.199219	0.945245	2.0329e-11	7	407	98	518	37	55	6
CD36	0.625679	0.876481	-5.32876	1.2282e-07	-1.21354	0.224922	4.27917e-05	-1.88724	0.234375	0.738713	0.00133617	686	63	222	97	188	194	7
GRN	0.750875	0.936648	-6.13692	1.13276e-09	-1.89989	0.057447	5.79839e-08	-2.27577	0.324219	0.651297	0.00105854	758	47	168	48	182	109	8
CD9	0.767537	0.942868	-6.00315	2.50944e-09	-1.17182	0.241268	1.17933e-05	-2.5596	0.3125	0.658021	0.00327311	766	51	225	86	212	178	9
ANXA5	0.889346	0.981632	-6.44419	1.70207e-10	-1.93957	0.0524324	9.7914e-07	-2.20997	0.222656	0.717579	0.000210691	802	41	163	65	150	200	10
CXCR4	0.900945	0.984279	-4.29571	1.87702e-05	-1.61753	0.105764	0.000943849	-1.63281	0.285156	0.658982	0.0337815	804	104	195	144	288	138	11
SELPLG	1.4068e-05	0.000170516	-4.32638	1.72037e-05	1.73236	0.0832099	0.00032704	-1.16854	0.285156	0.725264	8.20165e-10	12	102	182	121	47	83	12
APOE	0.137812	0.378726	-4.02754	6.06566e-05	2.11092	0.0347791	0.000844814	-1.19148	0.425781	0.613833	1.02995e-09	56	120	153	139	49	56	13
GOLPH3	0.927212	0.98985	-4.13215	3.9534e-05	-2.03949	0.0414009	0.000914548	-1.36594	0.167969	0.761768	0.00613502	814	112	157	142	226	165	14
CR1L	0.973693	0.997534	-5.23962	2.12021e-07	-2.78377	0.00537316	7.48712e-06	-1.44835	0.230469	0.680115	0.000218495	832	67	125	82	151	93	15
LAMP2	0.721834	0.924291	-3.04571	0.00241473	-1.31552	0.188336	0.0106958	-1.11646	0.214844	0.746398	0.0593986	742	170	214	194	310	219	16
IFNAR1	0.973472	0.997493	-4.96359	8.1028e-07	-2.08634	0.0369483	0.000244981	-1.41837	0.1875	0.758886	0.00295824	831	76	155	117	209	168	17
ATP6AP2	0.864831	0.975087	-3.83354	0.000138971	-1.80025	0.0718215	0.00121088	-1.14696	0.199219	0.743516	0.00889904	791	132	177	149	243	185	18
CCND2	0.99852	0.999938	-5.79467	8.61234e-09	-3.35622	0.000790151	4.61679e-06	-2.28687	0.164062	0.713737	1.74957e-05	876	53	101	75	118	226	19
RPS6KB1	0.995113	0.999723	-4.63004	4.33021e-06	-2.94925	0.00318541	9.53858e-05	-1.486	0.160156	0.731028	0.000149851	857	88	119	106	142	183	20
SBDS	0.997192	0.999863	-6.14762	1.12921e-09	-2.97375	0.00294187	3.29073e-06	-1.53217	0.21875	0.677233	6.89733e-05	863	46	117	72	130	142	21
IRAK2	0.985524	0.998878	-4.00351	6.94081e-05	-2.50113	0.0123799	0.000783543	-1.25053	0.179688	0.729107	0.00164084	841	123	138	135	194	163	22
CLPTM1	0.957311	0.995209	-3.61959	0.000322494	-1.7805	0.0749934	0.00105421	-1.12704	0.207031	0.737752	0.00852688	825	139	178	145	239	181	23
PGRMC1	0.766728	0.942778	-1.69448	0.0910411	-1.45335	0.146127	0.0341449	-0.990586	0.152344	0.798271	0.0885973	765	325	204	242	331	195	24
CTSD	1.39366e-07	2.37663e-06	-2.01905	0.0440128	4.16708	3.08522e-05	0.0531203	-0.67956	0.410156	0.699328	2.70931e-13	9	268	76	273	27	39	25
BGN	0.0844567	0.270279	1.48847	0.137764	0.675081	0.499624	0.0329757	0.748571	0.15625	0.870317	0.0636633	47	364	284	239	314	221	26
CCR7	0.997995	0.999909	-7.11881	2.03152e-12	-4.86479	1.14576e-06	2.99924e-08	-1.27224	0.210938	0.70317	5.04288e-08	867	35	50	45	68	76	27
CTSL	0.0583819	0.207476	-0.803736	0.421889	0.975138	0.329492	0.49273	-0.696042	0.238281	0.803074	0.229182	42	657	243	611	455	277	28
CTSB	0.999668	0.99999	-7.46023	1.8947e-13	-3.33974	0.000838574	2.79272e-09	-1.65636	0.285156	0.598463	5.38356e-06	894	33	104	42	100	60	29
CLIC4	0.99955	0.999985	-4.13093	3.95535e-05	-3.59174	0.000328476	0.000801424	-1.61219	0.164062	0.700288	1.36957e-05	892	113	97	136	116	136	30
PLAUR	0.975517	0.997759	-5.10381	4.10774e-07	-3.85762	0.000114496	7.31202e-05	-1.01906	0.195312	0.74928	2.43512e-05	834	74	89	100	122	86	31
TLR1	0.995896	0.99978	-3.0881	0.00212624	-3.09966	0.00193746	0.0028194	-1.16468	0.160156	0.720461	0.000163064	858	166	111	166	145	208	32
ITGB7	0.988558	0.999178	-4.57657	5.39022e-06	-2.64035	0.00828202	0.000270791	-1.06519	0.3125	0.603266	0.00324796	847	89	130	120	211	91	33
IFNGR1	0.998335	0.999928	-5.26243	1.9453e-07	-2.75564	0.0058577	5.1327e-06	-1.1842	0.242188	0.634006	0.000199428	873	65	127	77	148	98	34
HSPD1	0.999985	1	-8.52921	4.08227e-17	-4.65647	3.2168e-06	9.60958e-12	-2.14984	0.253906	0.590778	3.80499e-08	909	23	54	29	67	95	35
TGFB1	1.8744e-05	0.000223118	-1.02676	0.305024	2.39999	0.0163956	0.354532	-0.58855	0.175781	0.90586	0.000158974	13	522	140	531	144	111	36
ITGB2	0.999928	0.999998	-5.19905	2.74312e-07	-4.58737	4.4887e-06	1.24247e-06	-1.5451	0.191406	0.645533	2.28333e-07	903	69	57	66	77	66	37
ICAM2	0.999897	0.999997	-6.12451	1.48897e-09	-3.92383	8.71508e-05	4.51838e-07	-1.47033	0.195312	0.663785	1.59918e-06	901	49	86	59	92	103	38
C1QBP	0.979619	0.998244	-3.69926	0.000236258	-2.59276	0.00952084	0.00125311	-0.946341	0.203125	0.700288	0.00242296	837	136	135	151	204	171	39
TLN1	0.999	0.999961	-5.99853	3.0278e-09	-5.29216	1.20883e-07	8.96444e-07	-1.23556	0.152344	0.759846	1.24013e-07	885	52	45	64	74	84	40
HSPA9	0.989745	0.999285	-4.01397	6.63004e-05	-2.97151	0.00296337	0.000902209	-0.964104	0.257812	0.632085	0.000953528	849	122	118	140	177	151	41
CD69	0.766476	0.942697	-2.07049	0.0387934	-1.39198	0.163929	0.0729564	-0.650645	0.296875	0.6561	0.190928	764	258	209	301	432	117	42
PDIA4	0.999994	1	-8.04214	2.64854e-15	-4.39813	1.09186e-05	5.64791e-10	-1.51131	0.265625	0.584054	1.32675e-07	914	28	69	36	75	104	43
CD83	0.999958	0.999999	-7.38542	3.22758e-13	-4.94051	7.79197e-07	1.46433e-08	-1.44715	0.226562	0.650336	3.2523e-08	906	34	49	43	64	99	44
TREML2	0.998164	0.999918	-4.40077	1.25311e-05	-2.83098	0.00464052	0.000263982	-1.05465	0.25	0.650336	0.000995141	868	100	122	119	178	127	45
ITGAL	0.960446	0.995689	-1.79258	0.0736188	-1.92262	0.0545281	0.0945307	-0.811601	0.164062	0.761768	0.0276981	826	302	165	333	278	174	46
CD82	0.999946	0.999999	-6.03244	2.45797e-09	-4.02851	5.61316e-05	7.34801e-07	-1.36575	0.203125	0.634966	8.36744e-06	905	50	81	62	104	85	47
PSEN2	0.998797	0.999951	-3.68221	0.000254303	-3.05048	0.00228473	0.000822894	-1.14231	0.171875	0.715658	0.000327645	883	138	115	138	156	158	48
ERP44	0.999917	0.999998	-4.83191	1.73076e-06	-4.29914	1.71464e-05	8.23978e-06	-1.25391	0.191406	0.647454	7.88147e-07	902	79	73	84	85	130	49
CD200	0.688397	0.909419	-1.16399	0.245013	-1.06277	0.287886	0.288345	-0.392598	0.15625	0.827089	0.342319	724	473	237	484	503	120	50
ABCG1	0.964074	0.996228	-3.52799	0.000450606	-2.25369	0.024216	0.00249856	-0.775613	0.328125	0.604227	0.0154168	828	144	148	164	256	134	51
ADAM17	0.67197	0.901187	1.01463	0.310963	-0.485194	0.627539	0.29445	0.37567	0.214844	0.762728	0.166554	712	527	329	487	419	115	52
NOTCH2	0.00174367	0.0124646	2.00665	0.0455231	0.907993	0.363882	0.0407702	0.304039	0.414062	0.680115	1.09245e-05	20	270	253	253	110	28	53
NR3C1	0.725396	0.92628	-1.59304	0.111725	-1.64724	0.0995089	0.167859	-0.384999	0.164062	0.822286	0.171551	745	345	190	408	423	132	54
FCGR2B	0.999996	1	-5.36416	1.09602e-07	-4.24401	2.19564e-05	4.93118e-06	-1.42244	0.164062	0.675312	3.29126e-07	916	61	74	76	79	141	55
SLC3A2	0.999973	0.999999	-5.46031	6.49659e-08	-3.992	6.55175e-05	5.89159e-06	-1.31822	0.265625	0.596542	1.05617e-05	908	59	83	78	109	139	56
FCER2A	0.996683	0.999831	-5.24401	2.09785e-07	-3.61214	0.000303685	7.42231e-06	-0.90553	0.222656	0.695485	0.000436124	859	66	96	81	161	72	57
LY6A	0.99857	0.999941	-6.19362	8.65612e-10	-3.13476	0.00171992	6.83712e-07	-1.0184	0.269531	0.631124	0.000282878	878	44	109	61	155	92	58
LGALS1	0.753518	0.937635	-0.670683	0.50259	-0.934348	0.350124	0.627171	-0.39829	0.171875	0.791547	0.410682	760	697	249	672	573	239	59
FBLN1	0.070589	0.237594	0.770892	0.441288	0.834702	0.403886	0.41634	0.276061	0.179688	0.855908	0.369697	46	665	263	571	548	193	60
M6PR	0.998551	0.999939	-3.95446	8.71419e-05	-3.21159	0.00132	0.000253771	-0.998133	0.285156	0.612872	0.000948542	877	127	106	118	176	102	61
STK10	0.772112	0.945134	-2.00102	0.0459505	-2.65413	0.00795123	0.0680526	-0.52375	0.195312	0.785783	0.00241716	768	271	129	290	203	131	62
CR2	0.73873	0.931738	-1.77668	0.0762768	-1.59043	0.111738	0.100067	-0.356844	0.175781	0.804995	0.12307	752	307	196	340	363	81	63
IL2RG	0.985631	0.998891	-6.54376	1.15999e-10	-6.02526	1.68842e-09	5.8475e-08	-0.775009	0.230469	0.704131	6.26736e-12	843	40	38	49	34	21	64
MFGE8	0.227715	0.52116	0.345571	0.729865	0.0536414	0.957221	0.719586	0.28339	0.175781	0.827089	0.934892	76	765	692	723	831	238	65
SDC4	0.92495	0.989414	-4.29943	2.0173e-05	-3.07786	0.0020849	0.000224675	-0.607265	0.171875	0.790586	0.00255919	813	105	113	116	205	71	66
H2-M3	0.993908	0.999635	-2.76115	0.00601423	-3.16606	0.00154521	0.00376634	-0.870683	0.152344	0.724304	0.000119487	855	189	107	171	138	170	67
CMTM7	0.997954	0.999907	-4.82265	1.80671e-06	-5.01445	5.31853e-07	1.71988e-05	-0.890058	0.152344	0.766571	3.69902e-08	866	82	48	92	66	64	68
HMGB1	0.999503	0.999983	-7.55518	1.03133e-13	-7.33742	2.17747e-13	1.61385e-10	-1.03192	0.238281	0.658982	3.21117e-14	890	31	24	34	22	17	69
TGFBR2	0.992866	0.999554	-3.46928	0.000560073	-4.84244	1.28252e-06	0.00245601	-0.783199	0.179688	0.74928	1.83016e-07	853	146	51	163	76	73	70
PTPRJ	0.164394	0.424353	0.073302	0.941606	-1.49544	0.134799	0.938711	0.0161294	0.238281	0.78098	0.0178742	60	821	202	818	259	79	71
PDE4B	0.9989	0.999956	-5.51069	4.96777e-08	-4.47599	7.60591e-06	3.04129e-06	-1.00887	0.296875	0.603266	5.90064e-06	884	57	66	71	101	65	72
ROCK1	0.998595	0.999942	-5.1836	2.94571e-07	-4.50979	6.48912e-06	9.5558e-06	-0.962874	0.292969	0.60999	4.11912e-06	879	70	62	85	97	105	73
CD48	1	1	-7.06523	3.82282e-12	-6.41751	1.38522e-10	1.33792e-09	-1.46489	0.15625	0.663785	3.2287e-13	938	36	29	39	28	57	74
ADAM10	0.980385	0.998308	-3.06672	0.00226853	-2.60822	0.0091014	0.00758242	-0.669153	0.21875	0.717579	0.0101459	838	169	132	187	248	128	75
IL21R	0.74248	0.933405	-1.23906	0.21605	-2.6329	0.00846591	0.210958	-0.292419	0.15625	0.829011	0.00293539	753	451	131	437	208	110	76
EZR	1	1	-8.19493	9.74449e-16	-8.36276	6.12698e-17	6.06306e-13	-1.36719	0.175781	0.657061	1.66451e-17	933	27	12	27	11	25	77
CD2	1	1	-7.6685	5.124e-14	-6.32829	2.47888e-10	2.18449e-10	-1.35377	0.164062	0.689721	1.22955e-11	925	30	32	35	36	63	78
AAMP	0.999995	1	-4.91329	1.13196e-06	-4.45447	8.40989e-06	3.22652e-05	-1.16485	0.207031	0.619597	2.68298e-07	915	78	68	94	78	125	79
HSPA5	1	1	-9.07143	5.19184e-19	-6.66085	2.72246e-11	9.96666e-14	-1.45162	0.160156	0.648415	6.91782e-08	940	21	27	24	71	50	80
CD47	0.992268	0.999505	-5.03255	6.44998e-07	-4.55645	5.20256e-06	1.34689e-05	-0.703925	0.320312	0.597502	1.12142e-06	852	75	61	88	86	88	81
SP1	0.810703	0.95867	-0.9463	0.344467	-1.34793	0.177682	0.395834	-0.348311	0.179688	0.764649	0.148245	779	616	212	558	401	175	82
LY6E	0.916334	0.987734	-3.96606	8.24302e-05	-3.30584	0.000946922	0.000389795	-0.359526	0.179688	0.783862	0.00303005	809	126	105	125	210	35	83
CNP	0.999973	0.999999	-7.52192	1.65632e-13	-6.02013	1.74273e-09	1.07777e-10	-1.06572	0.21875	0.651297	3.4079e-08	907	32	39	32	65	47	84
HNRNPU	0.999836	0.999996	-6.99638	6.56853e-12	-6.52032	7.01567e-11	2.42966e-09	-1.01437	0.164062	0.73391	4.32198e-10	897	38	28	41	46	51	85
ITGA4	0.991361	0.999436	-2.69907	0.00716838	-3.35594	0.00079095	0.0151884	-0.675134	0.152344	0.784822	0.00059862	851	195	102	210	168	96	86
SYK	0.919833	0.988407	-2.09384	0.0368789	-3.6736	0.000239157	0.0365548	-0.354453	0.351562	0.603266	1.43722e-06	811	257	94	246	88	58	87
RPL13A	0.957118	0.995179	-4.10716	4.67887e-05	-4.09994	4.13261e-05	0.000130276	-0.37251	0.226562	0.723343	0.000204019	824	116	78	111	149	33	88
P4HB	1	1	-5.26765	1.89267e-07	-4.33602	1.45088e-05	2.51016e-06	-1.1737	0.222656	0.580211	5.23849e-05	927	64	71	67	128	74	89
B4GALT1	0.999998	1	-5.13363	3.71534e-07	-4.30985	1.63367e-05	1.3759e-05	-1.1457	0.234375	0.599424	8.03074e-06	919	73	72	89	103	89	90
ATPIF1	0.999999	1	-3.9896	7.31114e-05	-4.64585	3.38677e-06	0.000334493	-1.15633	0.160156	0.653218	1.01326e-08	922	124	55	123	58	80	91
SYNJ2BP	0.985568	0.998883	-1.87914	0.0608677	-1.99079	0.0465044	0.0761847	-0.534723	0.222656	0.705091	0.0563738	842	291	161	307	308	150	92
IL16	0.999223	0.999971	-6.21733	9.14037e-10	-5.02488	5.03746e-07	1.78764e-07	-0.898043	0.242188	0.658982	6.27536e-07	887	45	47	54	83	68	93
RPS19	0.951092	0.994255	-4.0206	6.53829e-05	-2.09416	0.0362459	0.000817327	-0.339477	0.347656	0.594621	0.00789721	822	121	154	137	235	32	94
CLEC2I	0.921226	0.988707	-0.838623	0.402177	-1.82316	0.0682796	0.401913	-0.272552	0.160156	0.762728	0.0128345	812	650	176	561	251	152	95
TSPAN32	0.998601	0.999942	-3.27412	0.0011393	-3.94889	7.8516e-05	0.00123052	-0.7991	0.152344	0.766571	0.000149499	880	156	85	150	141	113	96
CD22	0.988396	0.999162	-3.17491	0.00160684	-4.46118	8.15097e-06	0.00175539	-0.508751	0.167969	0.770413	7.1404e-05	845	162	67	156	132	67	97
PGLYRP1	0.996765	0.999836	-2.05091	0.0405639	-2.54406	0.0109573	0.0944046	-0.648836	0.164062	0.753122	0.00110298	860	263	137	332	183	122	98
BSG	0.999999	1	-5.14463	3.58942e-07	-4.49415	6.98494e-06	2.68907e-06	-1.12552	0.15625	0.70317	4.61587e-05	923	72	65	68	126	75	99
GDI2	0.999941	0.999999	-5.78971	1.2284e-08	-5.9664	2.42546e-09	7.11585e-08	-0.93149	0.207031	0.675312	5.81236e-08	904	55	40	50	69	59	100
CD55	0.999647	0.999989	-4.73547	2.74823e-06	-4.50244	6.71793e-06	3.90271e-05	-0.826402	0.164062	0.735831	2.23862e-05	893	85	63	96	121	53	101
CD38	0.99905	0.999963	-4.38418	1.39672e-05	-4.36954	1.24507e-05	9.72056e-05	-0.776425	0.164062	0.74928	1.25608e-05	886	101	70	107	113	87	102
CD19	1	1	-9.68513	5.33807e-21	-8.2686	1.35536e-16	4.36358e-16	-1.1622	0.21875	0.564841	1.39041e-13	942	18	15	21	25	23	103
CMTM6	0.998273	0.999925	-2.16204	0.0310926	-2.82484	0.00473048	0.0498184	-0.626979	0.214844	0.676273	0.00228941	871	250	123	265	202	143	104
CD81	0.999825	0.999995	-5.48678	6.33363e-08	-4.09677	4.18952e-05	8.65204e-07	-0.818344	0.230469	0.649376	3.04992e-05	896	58	79	63	125	70	105
MSN	0.998793	0.999951	-5.16736	3.41933e-07	-6.19484	5.83438e-10	2.69857e-06	-0.69128	0.195312	0.715658	9.36572e-12	882	71	34	69	35	29	106
PTPRCAP	1	1	-10.7581	1.80245e-25	-7.86387	3.72438e-15	1.90585e-17	-1.06055	0.230469	0.584054	8.62814e-16	936	10	19	16	17	44	107
PEBP1	1	1	-4.2014	3.10347e-05	-4.61866	3.86229e-06	8.8476e-05	-1.02355	0.164062	0.668588	3.35247e-07	930	109	56	104	80	94	108
CD86	0.998191	0.99992	-1.35557	0.175976	-2.59518	0.00945403	0.161519	-0.579269	0.15625	0.740634	0.00145552	869	419	134	401	190	144	109
CD84	0.998324	0.999927	-1.66179	0.0972841	-3.05868	0.00222315	0.0987112	-0.552389	0.238281	0.642651	0.00105577	872	329	114	339	181	121	110
PECAM1	0.99999	1	-3.23219	0.00129264	-3.99638	6.43184e-05	0.00464313	-0.888592	0.152344	0.71854	1.84411e-05	913	159	82	175	119	114	111
IL4RA	0.993997	0.999644	-1.36749	0.172223	-2.86712	0.00414231	0.172981	-0.351107	0.160156	0.767531	0.001008	856	415	121	414	179	126	112
CD40	0.99999	1	-3.08186	0.00217954	-4.0612	4.88217e-05	0.0023807	-0.8849	0.175781	0.664745	1.51408e-06	911	168	80	161	91	116	113
CD74	0.989366	0.999247	-3.50771	0.000481453	-1.70135	0.088878	0.00594073	-0.193442	0.328125	0.596542	0.0122792	848	145	187	179	250	27	114
FERMT3	0.999997	1	-4.72359	2.95654e-06	-5.21067	1.8816e-07	1.66075e-05	-0.894524	0.25	0.603266	1.51127e-06	918	86	46	91	90	54	115
LTB	0.999999	1	-7.70603	3.70648e-14	-6.1913	5.96691e-10	1.22064e-10	-0.902487	0.269531	0.576369	3.2005e-09	921	29	35	33	55	45	116
TNFRSF13B	1	1	-4.17087	3.71638e-05	-6.13859	8.3256e-10	3.69124e-06	-0.972241	0.152344	0.674352	4.16915e-11	935	110	36	74	40	69	117
CD52	1	1	-10.1117	9.11503e-23	-8.6372	5.7606e-18	4.48644e-18	-0.97275	0.175781	0.607109	1.73488e-12	944	15	11	15	29	16	118
PTPRC	0.999893	0.999997	-5.3788	1.16538e-07	-6.08728	1.14846e-09	5.24399e-07	-0.622619	0.238281	0.64073	2.91206e-11	900	62	37	60	39	24	119
LY6D	0.999996	1	-6.81398	1.97453e-11	-4.49955	6.8098e-06	1.6892e-08	-0.728761	0.265625	0.587896	8.46594e-06	917	39	64	44	105	52	120
CD37	1	1	-9.3802	1.07472e-19	-8.22148	2.01004e-16	3.31179e-16	-0.885733	0.195312	0.614793	3.42593e-12	939	20	16	20	31	9	121
CD79B	1	1	-9.77453	2.59498e-21	-7.56056	4.0135e-14	4.51571e-16	-0.880275	0.1875	0.607109	4.61839e-12	941	17	21	22	33	37	122
HEG1	0.998763	0.99995	0.432886	0.665386	-3.42365	0.00061787	0.60768	0.182756	0.1875	0.666667	6.64341e-08	881	743	100	661	70	123	123
CLEC2D	0.999998	1	-1.99397	0.046843	-3.99014	6.60341e-05	0.0310175	-0.600097	0.152344	0.70317	5.68018e-07	920	273	84	235	82	106	124
H2-AB1	1	1	-8.90069	3.12886e-18	-5.29551	1.18685e-07	1.3501e-11	-0.629783	0.238281	0.569645	1.20211e-08	937	22	44	30	59	38	125
B2M	1	1	-16.5362	7.36883e-55	-14.607	2.53602e-48	2.52742e-46	-1.58485	0	1	1.60192e-24	955	1	1	1	2	1	126
HSP90AA1	1	1	-11.211	6.79599e-28	-10.8659	1.67507e-27	8.15438e-25	-1.91998	0.148438	0.577329	9.41703e-23	950	7	4	6	3	3	127
HSP90AB1	1	1	-14.4686	5.34922e-44	-11.8049	3.68076e-32	2.67913e-34	-1.69855	0	1	1.47226e-18	959	2	2	2	10	4	128
CORO1A	1	1	-13.4435	3.73686e-37	-11.5722	5.6996e-31	9.93475e-31	-1.181	0.148438	0.554275	8.80725e-22	957	4	3	3	5	5	129
HSPA8	1	1	-11.1554	1.7284e-27	-10.1553	3.13926e-24	2.75548e-24	-1.33199	0.148438	0.613833	2.1561e-15	946	9	5	7	19	7	130
ATP5B	1	1	-11.2035	1.48971e-27	-9.93736	2.86326e-23	3.27921e-21	-1.39536	0.148438	0.633045	4.49504e-20	953	8	7	10	8	8	131
SELL	1	1	-10.6455	2.01955e-25	-8.99928	2.27197e-19	2.16619e-22	-1.97004	0.148438	0.544669	1.17093e-15	958	11	10	9	18	10	132
CD53	1	1	-12.1758	1.02401e-31	-10.069	7.57149e-24	4.95533e-23	-1.38766	0.144531	0.623439	2.24746e-20	952	5	6	8	6	11	133
P2RY12	6.23804e-17	2.15213e-15	0.332008	0.73994	5.43362	5.52231e-08	0.867149	0.186307	0.0976562	0.961575	8.45154e-16	5	769	43	798	16	12	134
CALR	1	1	-10.1565	2.59954e-23	-9.3487	8.87341e-21	7.15688e-20	-1.75057	0.148438	0.629203	7.78497e-14	956	13	9	12	24	14	135
MS4A1	1	1	-14.2898	5.14993e-43	-9.54399	1.37446e-21	1.05668e-27	-1.52877	0.148438	0.569645	2.02603e-16	951	3	8	4	13	15	136
H2-AA	1	1	-10.5248	1.71848e-24	-7.48075	7.39021e-14	1.27321e-09	-0.808733	0.148438	0.621518	2.13258e-13	954	12	23	38	26	19	137
H2-K1	1	1	-11.4587	1.16186e-28	-7.63049	2.33855e-14	2.79827e-19	-1.01575	0.148438	0.590778	1.999e-12	947	6	20	13	30	20	138
TNFRSF13C	1	1	-8.29627	5.31756e-16	-8.28406	1.19042e-16	4.14763e-13	-1.29194	0.148438	0.694524	3.80428e-16	931	26	14	26	14	22	139
RAC1	1	1	-8.50547	9.31507e-17	-8.02089	1.04986e-15	2.39577e-13	-1.50029	0.148438	0.631124	1.9721e-14	948	25	17	25	21	26	140
CXCR5	1	1	-9.30798	8.8311e-20	-8.30288	1.01622e-16	1.1043e-15	-1.79646	0.148438	0.587896	5.64306e-17	945	19	13	23	12	30	141
CD24A	1	1	-10.0536	7.08478e-23	-7.94676	1.9146e-15	3.417e-17	-1.78038	0.148438	0.652257	5.30216e-14	943	14	18	18	23	31	142
CSF1R	4.06561e-14	1.22229e-12	-3.67734	0.000247715	4.57778	4.69947e-06	0.00520634	-4.62606	0.109375	0.964457	2.80567e-15	6	137	59	177	20	34	143
CD164	1	1	-4.74695	2.669e-06	-6.27735	3.44388e-10	1.21387e-05	-0.955874	0.148438	0.700288	1.07778e-09	929	84	33	87	50	40	144
CD97	1	1	-8.57905	4.16826e-17	-7.52899	5.1136e-14	1.35147e-11	-1.5282	0.148438	0.70317	7.21019e-16	928	24	22	31	15	41	145
S1PR1	0.99999	1	-4.28707	2.16493e-05	-6.91304	4.74375e-12	6.19251e-05	-0.965289	0.140625	0.731028	1.03404e-10	912	106	26	98	42	42	146
PDIA3	1	1	-9.86271	4.40586e-22	-6.96976	3.17493e-12	1.29075e-16	-1.67233	0.148438	0.626321	1.60143e-09	949	16	25	19	52	43	147
TMEM123	0.615663	0.871365	-2.98602	0.0029815	-5.55831	2.72392e-08	0.00425232	-0.506943	0.148438	0.846302	1.24317e-10	679	173	42	174	44	46	148
GPI1	1	1	-7.01103	5.74758e-12	-6.33146	2.42853e-10	1.71809e-09	-1.29829	0.148438	0.6878	9.1362e-10	932	37	31	40	48	48	149
ERP29	1	1	-6.16022	1.3304e-09	-6.37225	1.86276e-10	3.36902e-08	-1.1661	0.144531	0.708934	2.61662e-11	926	48	30	47	38	49	150
LAMP1	1	1	-6.34943	3.6302e-10	-4.23954	2.23982e-05	1.00182e-07	-1.31517	0.148438	0.6878	2.86599e-05	934	43	75	51	124	61	151
APOH	0.00285681	0.0188826	4.10601	5.39829e-05	2.03772	0.0415777	3.33615e-12	4.60843	0.0859375	0.996158	4.43473e-12	22	118	158	28	32	62	152
BTLA	0.993198	0.999577	-3.73981	0.00020402	-4.68347	2.82052e-06	0.000761666	-0.812899	0.148438	0.786744	1.45971e-06	854	134	53	133	89	77	153
CD72	0.999987	1	-5.80165	1.01027e-08	-5.59901	2.15578e-08	2.80513e-07	-1.16416	0.148438	0.732949	1.64829e-09	910	54	41	55	53	78	154
CIITA	0.114248	0.333469	0.366833	0.713951	-2.16363	0.0304927	0.70666	0.0909148	0.144531	0.881844	0.000729755	49	758	151	720	171	82	155
MIF	0.997099	0.999856	-6.40244	2.19564e-10	-4.58495	4.54104e-06	3.97954e-07	-1.27804	0.148438	0.778098	3.47442e-06	862	42	58	58	96	90	156
SERPINC1	2.23829e-07	3.68071e-06	1.29318	0.197103	2.3985	0.0164624	0.0315589	2.85114	0.132812	0.965418	1.22325e-07	10	439	141	237	73	97	157
AMBP	0.0173407	0.0825185	3.75916	0.000210553	1.62722	0.103691	7.2668e-10	4.16097	0.0703125	0.995197	5.2158e-09	28	135	194	37	57	100	158
NCKAP1L	0.990267	0.999333	-1.62947	0.103883	-3.80566	0.000141429	0.129127	-0.476493	0.148438	0.790586	1.29166e-05	850	336	91	372	114	101	159
IL33	8.26397e-06	0.000107193	1.42877	0.154294	1.88863	0.058942	3.76582e-07	5.57669	0.105469	0.970221	4.56253e-06	11	380	169	57	99	107	160
IL10RA	1	1	-3.25184	0.00122319	-4.8118	1.49573e-06	0.00224427	-0.933612	0.144531	0.709894	2.17453e-08	924	158	52	160	61	108	161
IFITM3	0.523232	0.81296	-4.80429	1.78078e-06	-0.419446	0.67489	2.79881e-06	-5.80214	0.09375	0.903939	0.0526157	352	80	341	70	303	112	162
CAP1	0.171795	0.437335	-0.253527	0.799987	-1.85352	0.0638084	0.806884	-0.0732372	0.144531	0.876081	0.00886571	61	783	174	778	242	118	163
SEMA4D	0.68278	0.906194	-1.57315	0.116399	-3.08308	0.00204871	0.130515	-0.466573	0.148438	0.838617	0.000139762	722	348	112	373	139	119	164
ICOSL	0.0982847	0.300414	0.176641	0.859879	-2.07255	0.0382139	0.864108	0.0488453	0.148438	0.883766	0.00154087	48	801	156	796	192	124	165
FCER1G	0.312794	0.625191	-3.96608	7.70766e-05	0.126374	0.899436	0.00417091	-2.65022	0.101562	0.907781	0.0229326	112	125	536	172	270	129	166
IL17RA	0.999863	0.999996	-4.13148	3.99452e-05	-3.89245	9.92369e-05	0.000663438	-1.16297	0.144531	0.748319	1.01513e-05	899	114	88	131	108	133	167
APP	0.0014196	0.0104224	-1.33782	0.181403	1.85668	0.0633563	0.278197	-1.13774	0.0820312	0.951969	0.00866816	19	428	173	477	241	135	168
SLC44A1	2.89781e-05	0.000332725	-0.127554	0.898545	2.14296	0.0321166	0.920281	-0.134943	0.125	0.961575	1.75784e-06	14	810	152	813	93	137	169
RALA	0.999448	0.999981	-4.4971	8.05085e-06	-3.85762	0.000114496	7.76756e-05	-1.52715	0.078125	0.766571	1.3288e-08	889	93	90	102	60	140	170
CRYAB	0.00965771	0.0517337	1.39786	0.163321	1.70805	0.0876268	0.0322045	2.7008	0.101562	0.966378	9.9977e-05	25	406	185	238	136	145	171
RAMP2	0.000234058	0.00218499	2.54138	0.011609	1.73422	0.082879	1.80434e-05	2.14237	0.0976562	0.972142	2.4908e-05	18	210	181	93	123	146	172
FGA	0.0384292	0.152886	3.45785	0.000634946	1.52841	0.126411	3.00347e-08	3.83088	0.0664062	0.995197	3.13978e-08	36	148	201	46	63	147	173
APOD	0.00018769	0.00177576	1.28338	0.200484	1.68198	0.0925735	0.0440625	2.58174	0.125	0.941402	0.00116324	15	442	189	257	186	148	174
BACE1	0.194138	0.470716	1.88242	0.0607555	0.64407	0.51953	0.0180898	1.08291	0.132812	0.892411	0.0457346	65	290	289	218	294	149	175
LY6C1	0.0353092	0.142793	1.36074	0.174741	1.06929	0.284939	0.0417295	1.43657	0.109375	0.90586	0.0525492	34	418	236	255	302	153	176
ITGB1	0.931206	0.990671	-1.40995	0.159287	-2.21467	0.0267831	0.14417	-0.843442	0.140625	0.776177	0.00921798	816	401	149	387	245	154	177
USP14	0.3039	0.615357	-0.293909	0.768982	-0.601138	0.547748	0.767772	-0.116155	0.148438	0.829011	0.655711	103	774	296	741	748	155	178
NCOR2	0.512186	0.805217	0.104647	0.91671	-0.31803	0.750462	0.916737	0.0649727	0.144531	0.84342	0.847147	324	815	384	812	803	156	179
LY9	0.996943	0.999847	-1.93761	0.0533128	-2.69055	0.00713351	0.0565209	-0.597096	0.136719	0.751201	0.000191414	861	282	128	276	147	157	180
BST2	0.998418	0.999933	-4.05718	5.4404e-05	-3.14417	0.00166558	0.00043478	-1.3931	0.0976562	0.777137	8.86341e-06	875	119	108	127	106	159	181
ICAM1	0.998214	0.999921	-4.31639	1.76668e-05	-3.34579	0.00082048	8.10022e-05	-2.01723	0.105469	0.766571	4.28766e-06	870	103	103	103	98	160	182
CKLF	0.99793	0.999906	-1.34162	0.180449	-2.34588	0.0189821	0.169522	-0.491401	0.113281	0.786744	0.000278647	865	425	145	409	154	161	183
LYST	0.724019	0.925582	-0.100001	0.920403	-1.35491	0.175446	0.908178	-0.045894	0.144531	0.799232	0.048587	744	817	211	809	297	162	184
PTPN11	0.871471	0.976854	0.0214586	0.982891	-1.26961	0.204225	0.982164	0.0111783	0.0976562	0.850144	0.0276489	792	829	218	828	277	164	185
CD44	0.988402	0.999163	-2.31886	0.0207859	-2.40902	0.0159953	0.0350979	-0.887899	0.140625	0.76561	0.00293293	846	230	139	245	207	166	186
MCAM	0.03716	0.148657	-0.233502	0.815437	1.1654	0.243858	0.865379	-0.265752	0.0585938	0.988473	1.60962e-05	35	789	228	797	117	167	187
CCR6	0.999315	0.999975	-4.40015	1.24309e-05	-3.01212	0.00259434	0.000115287	-1.444	0.136719	0.748319	8.17065e-05	888	99	116	109	133	169	188
AIMP1	0.981243	0.998424	-1.92146	0.0552967	-2.3578	0.0183835	0.0589316	-0.798199	0.148438	0.759846	0.00448824	839	283	142	279	220	172	189
GPIHBP1	0.000190833	0.00181946	2.34671	0.0196989	1.76374	0.0777755	1.58869e-07	3.0237	0.09375	0.976945	3.08174e-06	17	228	179	53	95	173	190
TRAF3	0.997547	0.999883	-0.769903	0.441942	-2.79336	0.00521637	0.285261	-0.51389	0.128906	0.76561	0.000443445	864	667	124	480	162	176	191
NRP1	0.000189694	0.00180208	-0.890228	0.373547	1.62778	0.103572	0.589718	-1.84689	0.121094	0.944284	0.00179898	16	634	193	650	197	177	192
FGFR2	0.0491735	0.183513	1.30846	0.191896	1.19911	0.230485	3.30334e-07	5.20805	0.0585938	0.989433	5.46554e-05	40	436	223	56	129	179	193
SLC6A1	0.0589295	0.208659	2.45783	0.0146424	1.16679	0.243293	1.10654e-07	5.23284	0.0507812	0.996158	1.18833e-06	43	215	227	52	87	180	194
SPP1	0.292692	0.60161	-1.08859	0.276586	0.582326	0.560347	0.451921	-4.24923	0.0273438	0.996158	0.00143536	97	503	303	584	189	182	195
SCG2	0.0173407	0.0825185	2.56604	0.0107771	1.10002	0.271323	0.00176728	1.78271	0.0625	0.981748	0.00199988	27	208	232	157	198	184	196
PDLIM2	0.999779	0.999994	-5.21387	2.38501e-07	-3.49917	0.000466704	7.69293e-06	-1.57092	0.140625	0.728146	6.69018e-06	895	68	99	83	102	186	197
JAM3	0.150176	0.39867	1.13033	0.259266	1.05709	0.29047	0.161855	2.25885	0.0585938	0.98367	0.00205702	57	485	238	402	199	187	198
LRPAP1	0.746938	0.935172	-0.418741	0.675672	-0.690634	0.489796	0.622218	-0.19891	0.148438	0.826129	0.612909	756	746	283	670	696	188	199
CCL25	0.0512147	0.188432	1.61777	0.10684	0.767557	0.442751	0.0290993	1.97995	0.0546875	0.975985	0.0311202	41	339	271	232	283	189	200
SLC1A3	0.00252267	0.0170637	-0.69754	0.485618	1.34094	0.179939	0.692426	-1.53361	0.0703125	0.98367	7.13296e-05	21	689	213	714	131	190	201
DPP4	0.872812	0.977392	-0.28971	0.772166	-1.42662	0.153689	0.795573	-0.0960622	0.144531	0.824207	0.042185	793	777	206	748	293	191	202
FERMT2	0.0272035	0.117174	2.06097	0.040312	1.46192	0.143764	3.36824e-06	3.25814	0.0742188	0.98463	1.22863e-05	30	262	203	73	112	192	203
CMTM5	0.0297699	0.125461	1.29836	0.195336	1.09909	0.271728	6.67769e-06	5.20685	0.0546875	0.989433	0.000156319	31	438	233	79	143	196	204
PSTPIP1	0.69241	0.910938	-0.550129	0.582521	-0.967781	0.333154	0.595338	-0.238131	0.101562	0.857829	0.171122	730	721	245	651	422	197	205
CD2AP	0.723918	0.925527	-1.78326	0.075121	-1.27259	0.203165	0.118598	-0.53465	0.148438	0.838617	0.217059	743	305	217	360	449	198	206
HCST	0.999505	0.999983	-2.91563	0.00369134	-2.8755	0.00403391	0.00729122	-0.940154	0.121094	0.761768	9.55009e-05	891	178	120	186	135	199	207
PLXNC1	0.919263	0.988328	-3.57675	0.000368579	-1.88676	0.0591922	0.00369528	-1.25449	0.128906	0.79731	0.00774266	810	140	170	170	234	201	208
TNIP1	0.91295	0.986964	-2.10328	0.036002	-2.34849	0.0188497	0.0297581	-0.962404	0.078125	0.829011	0.000375007	808	255	144	234	158	202	209
CAST	0.998375	0.99993	-4.80832	1.78821e-06	-3.13169	0.00173802	0.000201391	-1.58251	0.105469	0.770413	9.92177e-06	874	81	110	115	107	203	210
GAS6	0.0617559	0.216268	1.94951	0.0522734	0.933976	0.350316	0.00238548	1.30385	0.105469	0.930836	0.00860667	45	279	250	162	240	204	211
TIMP2	0.136708	0.374985	-1.45394	0.146232	0.182437	0.85524	0.306252	-1.89919	0.113281	0.892411	0.706574	55	373	471	493	768	205	212
EPCAM	0.999861	0.999996	-2.88946	0.00394129	-3.70387	0.000212338	0.0279515	-1.92042	0.078125	0.771374	3.0835e-08	898	180	93	229	62	206	213
ECE1	0.00476086	0.0290906	-2.66033	0.00794707	1.43444	0.151446	0.0410777	-1.6288	0.0703125	0.945245	0.000580813	23	201	205	254	167	207	214
ITGAV	0.595092	0.859198	-1.44139	0.150156	-0.789535	0.429799	0.146411	-0.887284	0.109375	0.860711	0.300882	659	374	268	390	488	209	215
TREM2	0.129303	0.360883	2.39699	0.0171785	1.08745	0.276838	0.00129511	1.60869	0.0742188	0.96926	0.00498102	51	221	234	152	223	210	216
NCAM1	0.0452175	0.172003	0.446317	0.655569	1.22388	0.220997	0.717645	0.841227	0.0664062	0.982709	0.000457777	38	741	220	722	163	211	217
GPR174	0.951692	0.994343	-0.80304	0.422338	-1.86544	0.0621202	0.474444	-0.377344	0.128906	0.793468	0.0111988	823	658	172	594	249	212	218
STX4A	0.927416	0.989902	-3.80957	0.000151914	-1.68989	0.0910487	0.000781659	-1.70913	0.109375	0.829011	0.00551233	815	133	188	134	225	213	219
LSM1	0.941421	0.992553	-2.56192	0.0106871	-2.27175	0.0231015	0.0194267	-0.876841	0.0820312	0.824207	0.000337642	820	207	147	220	157	214	220
S100A9	0.856048	0.972732	-1.77081	0.0768855	-1.90315	0.0570205	8.93436e-05	-11.9121	0.0195312	0.903939	2.2183e-05	789	308	167	105	120	215	221
NAMPT	0.69241	0.910938	-2.23176	0.0259162	-0.866086	0.386443	0.0824794	-0.972631	0.101562	0.864553	0.195268	731	240	261	318	441	216	222
TMX3	0.806749	0.957351	-0.253564	0.799988	-1.53102	0.125765	0.764195	-0.168489	0.0703125	0.868396	0.00541136	778	784	200	737	224	217	223
NRP	0.907309	0.985706	-1.16626	0.244069	-1.70256	0.088651	0.292771	-0.456757	0.0859375	0.842459	0.00458342	807	472	186	485	221	218	224
PSEN1	0.988162	0.999135	-4.50568	7.40724e-06	-2.5963	0.00942333	0.000141603	-1.78973	0.101562	0.799232	0.000178898	844	92	133	112	146	220	225
ENG	0.00889665	0.0483685	-1.79867	0.0723551	1.07655	0.28168	0.239407	-2.62849	0.109375	0.934678	0.0307699	24	300	235	448	281	222	226
MYO9B	0.583486	0.851971	-0.644687	0.519406	-0.625537	0.531618	0.581965	-0.302904	0.121094	0.853987	0.57955	637	704	292	645	664	223	227
TNFRSF1A	0.29598	0.606449	-2.67348	0.00762442	0.098622	0.921438	0.0111012	-5.2062	0.0625	0.942363	0.327607	102	199	590	196	498	224	228
CD68	0.0452175	0.172003	-4.4272	1.05528e-05	0.876516	0.38075	0.000164913	-5.88872	0.121094	0.919308	0.00156531	39	95	257	114	193	225	229
GPR116	0.0343263	0.140106	2.50722	0.0127703	1.39533	0.162917	1.46964e-05	2.34563	0.078125	0.977906	0.000114979	33	213	208	90	137	227	230
KLHL20	0.34901	0.663878	1.4266	0.154737	0.318775	0.749897	0.0775492	1.23466	0.0546875	0.957733	0.176809	131	382	383	314	426	228	231
FLT1	0.461131	0.765361	0.734595	0.463202	0.0765508	0.938981	0.305123	0.875647	0.0507812	0.951969	0.485299	239	674	635	492	623	229	232
ACVRL1	0.0423584	0.16355	-1.09329	0.274499	0.654407	0.51285	0.51636	-1.76816	0.0625	0.963497	0.141033	37	496	287	623	393	230	233
IL12A	0.525707	0.815133	-0.42053	0.674301	-0.1477	0.882579	0.694824	-0.275456	0.0585938	0.935639	0.917105	356	745	510	717	822	231	234
IDE	0.887214	0.981067	-0.275818	0.782887	-1.86562	0.0620941	0.667879	-0.262419	0.0742188	0.853026	0.00221444	800	779	171	695	201	232	235
PRKCA	0.805469	0.956921	0.795629	0.426909	-0.883594	0.376916	0.273701	0.650042	0.0742188	0.888569	0.00615789	777	659	255	474	227	233	236
SMPD1	0.680659	0.905304	-0.842141	0.400264	-0.721924	0.470341	0.349102	-0.433644	0.078125	0.894332	0.401484	718	649	278	526	565	234	237
CD274	0.978444	0.998094	-3.25709	0.00117122	-2.35156	0.0186948	0.00724441	-1.54874	0.0585938	0.846302	8.17894e-05	835	157	143	184	134	235	238
PGP	0.971566	0.997257	-3.91289	0.000101447	-2.31003	0.0208866	0.000721781	-1.29586	0.113281	0.798271	0.00110693	830	128	146	132	184	236	239
CLCF1	0.949223	0.993919	-4.53927	6.24288e-06	-1.92644	0.05405	0.000389846	-2.18976	0.0546875	0.869356	0.000493688	821	90	164	126	165	237	240
C3AR1	0.0335704	0.137895	-1.46629	0.142813	0.923545	0.355723	0.338893	-1.62471	0.0625	0.975024	0.00364185	32	367	251	522	217	240	241
ACVR2A	0.568806	0.842874	0.360329	0.718788	-0.165953	0.868194	0.735959	0.330732	0.0351562	0.957733	0.671631	466	760	492	727	751	241	242
S100A8	0.799941	0.955096	-1.80367	0.0715731	-1.73618	0.0825327	0.000107	-11.5472	0.03125	0.899135	0.000395238	775	298	180	108	160	242	243
CD2BP2	0.984944	0.998806	-4.45408	9.45598e-06	-2.76486	0.00569468	0.000500033	-1.74763	0.0507812	0.837656	2.55079e-06	840	94	126	128	94	243	244
LTA	0.791223	0.952007	-4.22993	2.5863e-05	-1.96965	0.0488789	0.000912059	-1.51815	0.0625	0.85879	0.000886579	774	107	162	141	175	244	245
ABCA1	0.961458	0.995829	-2.26447	0.023798	-1.64668	0.0996238	0.0781907	-0.90001	0.0976562	0.834774	0.0180521	827	237	191	316	261	245	246
CD1D1	0.965952	0.996494	-4.3938	1.224e-05	-2.17322	0.0297635	0.000916307	-1.56611	0.0820312	0.830932	0.000617271	829	98	150	143	169	246	247
FLT3L	0.728607	0.92736	-0.815198	0.415364	-1.1409	0.253909	0.435213	-0.589854	0.0546875	0.900096	0.054868	746	655	230	579	307	247	248
ALCAM	0.824989	0.963308	-0.851559	0.394999	-0.833212	0.404725	0.343054	-0.618873	0.0859375	0.882805	0.329022	784	646	264	524	499	248	249
AQP11	0.202426	0.48496	-1.33929	0.180765	0.77687	0.437236	0.393313	-2.81494	0.0390625	0.992315	0.000506142	69	426	270	555	166	249	250
SIVA1	0.936945	0.991807	-2.66022	0.00802052	-1.90446	0.0568506	0.0158023	-1.194	0.0507812	0.872238	0.000739504	818	202	166	212	172	250	251
IL27RA	0.815948	0.960329	-2.11494	0.0348889	-1.27566	0.202076	0.0620903	-0.804009	0.128906	0.820365	0.0977484	780	254	216	285	338	251	252
FCGR3	0.0173407	0.0825185	-2.98019	0.00294769	0.763366	0.445245	0.0139588	-5.65886	0.0898438	0.942363	0.0268943	29	172	273	206	276	252	253
1600029D21RIK	0.978676	0.998113	0.147203	0.883084	-2.55551	0.0106032	0.801448	0.198697	0.03125	0.865514	1.1077e-09	836	808	136	776	51	253	254
IL6RA	0.494524	0.792513	-3.31062	0.000963755	-0.559603	0.57575	0.0125916	-1.49842	0.125	0.85879	0.0863098	299	154	311	200	328	254	255
TRPV2	0.892536	0.982345	-4.90622	1.11484e-06	-2.015	0.0439047	0.000122318	-1.53914	0.125	0.800192	0.00105401	803	77	159	110	180	255	256
SERPINE2	0.185143	0.456978	-2.67818	0.0075071	0.260571	0.794424	0.0460072	-1.89027	0.113281	0.899135	0.131687	63	197	413	260	385	256	257
GLRB	0.201006	0.480166	1.50714	0.133011	0.824551	0.409627	6.67129e-05	5.19319	0.0351562	0.998079	4.66159e-05	67	359	265	99	127	257	258
EBAG9	0.715181	0.921512	-3.56806	0.00037508	-0.964987	0.334551	0.00642551	-1.72026	0.0742188	0.889529	0.0496422	739	141	246	181	298	258	259
MRC1	0.19889	0.477592	-1.62441	0.104591	0.702554	0.482334	0.16752	-6.35689	0.0390625	0.989433	0.00335886	66	337	281	407	214	259	260
NFAM1	0.90268	0.984674	-3.43286	0.00062591	-1.3618	0.17326	0.00600153	-1.85179	0.0429688	0.902978	0.00728717	806	147	210	180	232	260	261
CD302	0.326284	0.640354	-0.880917	0.378666	0.112405	0.910502	0.477626	-0.703845	0.078125	0.927954	0.682767	117	638	577	596	757	261	262
GPR84	0.211716	0.498038	-0.428165	0.668603	0.705813	0.480304	0.809407	-0.546987	0.0351562	0.993276	0.00129662	71	744	280	779	187	262	263
TNFRSF18	0.878838	0.978815	-4.21747	2.71631e-05	-1.72519	0.0844938	0.000328543	-2.02374	0.0390625	0.892411	0.000713942	795	108	184	122	170	263	264
PRNP	0.0173407	0.0825185	-0.509382	0.610699	0.945151	0.344582	0.659913	-0.535275	0.105469	0.931796	0.0931336	26	731	248	693	334	264	265
TIRAP	0.714146	0.921103	-1.33731	0.181797	-0.732727	0.463725	0.18667	-0.964471	0.046875	0.924111	0.216308	737	429	275	423	448	265	266
NOTCH1	0.382673	0.695474	-1.00466	0.315484	-0.0715219	0.942982	0.398888	-0.539182	0.09375	0.904899	0.672632	149	533	672	560	753	266	267
FURIN	0.454547	0.760485	-1.77888	0.0756374	-0.57767	0.563487	0.170618	-0.918355	0.0703125	0.90682	0.362931	223	306	304	411	543	267	268
GPR65	0.818599	0.961258	-2.96635	0.00307287	-0.999537	0.317534	0.0284466	-1.64403	0.0664062	0.893372	0.0703588	782	174	240	231	318	268	269
CNTN2	0.192071	0.46651	1.08907	0.277149	0.660646	0.508839	0.000523878	6.27153	0.0351562	0.991354	0.00836819	64	504	286	130	237	269	270
SLAMF7	0.974533	0.997656	-3.88801	0.000107999	-2.00559	0.0448996	0.00187637	-1.63018	0.0546875	0.864553	0.000486226	833	130	160	159	164	270	271
VCAM1	0.27379	0.580085	-2.29235	0.0220847	0.266438	0.789902	0.0477962	-6.37852	0.0546875	0.956772	0.297715	92	233	411	262	485	271	272
PDPN	0.205874	0.488384	0.99534	0.320211	0.473274	0.636018	0.32642	0.50437	0.0546875	0.964457	0.337215	70	596	333	514	501	272	273
SFRP1	0.132108	0.368386	1.68	0.0938768	0.739153	0.459814	0.0723816	0.863272	0.0625	0.967339	0.0997684	52	327	274	299	339	273	274
LRP6	0.340856	0.654953	-0.593548	0.553069	-0.160272	0.872666	0.609683	-0.345121	0.09375	0.901057	0.884453	125	712	499	663	818	274	275
AXL	0.246735	0.546763	-1.56998	0.116723	0.412555	0.679933	0.125447	-5.98744	0.0507812	0.966378	0.278595	82	349	346	370	481	275	276
PAM	0.235241	0.52847	-0.725839	0.468089	0.516578	0.605451	0.673315	-1.41791	0.0625	0.957733	0.356475	80	687	319	704	521	276	277
ENTPD1	0.671503	0.900695	-3.52551	0.00044029	-1.22174	0.221806	0.00517079	-2.27792	0.09375	0.862632	0.0343545	711	143	221	176	289	278	278
CD3EAP	0.77242	0.94517	-0.396816	0.691718	-0.902312	0.366891	0.685732	-0.275593	0.03125	0.931796	0.0176256	769	751	254	710	258	279	279
ITGA6	0.326602	0.640966	-2.35081	0.0188828	0.0545727	0.956479	0.117684	-1.78195	0.0546875	0.948127	0.281361	118	226	689	358	482	280	280
HSPB1	0.43066	0.740572	1.10053	0.27203	-0.0988083	0.92129	0.150478	1.26216	0.117188	0.877041	0.187224	193	495	587	391	429	281	281
NUP85	0.446788	0.754261	-2.16158	0.0310581	-0.647143	0.517539	0.0686934	-0.786655	0.117188	0.85975	0.204318	216	247	288	291	443	282	282
CCL6	0.656698	0.893589	-3.52664	0.000439224	-0.4946	0.620882	0.00326998	-7.38424	0.0742188	0.907781	0.164225	704	142	323	168	416	283	283
TNR	0.290753	0.598205	1.04681	0.29618	0.534552	0.59296	0.000362744	8.41532	0.0234375	0.998079	0.00279214	95	515	316	124	206	284	284
PLAT	0.422121	0.734	1.1308	0.25916	0.183741	0.854217	0.0745895	1.12192	0.0625	0.944284	0.0932147	187	483	470	305	335	285	285
CD320	0.526334	0.815376	-1.60875	0.108154	-0.116968	0.906885	0.18539	-1.13374	0.0390625	0.956772	0.370908	359	340	570	421	550	286	286
SPOCK3	0.222722	0.513016	1.87894	0.061383	0.560814	0.574924	0.000523009	3.78901	0.0273438	0.995197	0.00442905	74	292	310	129	219	287	287
AGTRAP	0.879381	0.979003	-1.42447	0.154873	-0.874747	0.381712	0.201709	-1.08506	0.0273438	0.93756	0.0592009	796	383	258	432	309	288	288
CD8A	0.292513	0.601187	-1.16214	0.245444	0.484915	0.627737	0.269138	-5.35774	0.0273438	0.992315	0.0302773	96	474	330	469	280	289	289
TFRC	0.939274	0.992213	-4.40788	1.14432e-05	-1.82902	0.067396	0.000164763	-3.66779	0.0429688	0.884726	0.000384519	819	97	175	113	159	290	290
REEP4	0.783093	0.949119	-2.92605	0.00356063	-1.18607	0.235594	0.00793071	-1.70826	0.046875	0.90682	0.019628	773	177	224	188	266	291	291
SPN	0.935236	0.991512	-3.37521	0.000760007	-1.14752	0.251168	0.00668173	-3.08167	0.0195312	0.934678	0.00475287	817	151	229	182	222	292	292
FCGR1	0.221365	0.511749	-0.901489	0.367532	0.706093	0.48013	0.585916	-1.92376	0.0429688	0.985591	0.0179168	72	628	279	647	260	293	293
LAP3	0.567131	0.841719	-3.2983	0.00100882	-0.428293	0.668438	0.0104263	-1.87874	0.0859375	0.900096	0.0688769	463	155	338	193	317	294	294
CD14	0.374234	0.690397	-1.75538	0.0794871	0.226114	0.821113	0.0950545	-4.16557	0.0742188	0.935639	0.536574	146	312	433	334	647	295	295
SLAMF1	0.676387	0.903522	-1.56871	0.117342	-0.843363	0.399026	0.145718	-0.91394	0.0546875	0.911623	0.169502	716	350	262	388	420	296	296
RC3H2	0.804211	0.956656	-2.43018	0.0153297	-1.42606	0.153851	0.0398513	-1.45807	0.0742188	0.868396	0.0210336	776	218	207	251	269	297	297
CD93	0.305039	0.61848	-2.5146	0.01204	0.170051	0.86497	0.0877239	-1.93137	0.0625	0.945245	0.165444	105	211	483	324	418	298	298
SLC34A1	0.229974	0.522661	-0.692682	0.48866	0.72714	0.467141	0.694324	-1.69046	0.03125	0.998079	1.13133e-05	77	692	277	716	111	299	299
C8G	0.252576	0.550919	-1.46513	0.143187	0.557461	0.577212	0.315204	-4.56758	0.0273438	0.995197	0.0011154	83	369	313	498	185	300	300
CXCL1	0.270716	0.574712	-0.948524	0.343348	-0.20367	0.838612	0.39273	-0.320197	0.0859375	0.90682	0.511932	91	614	455	554	631	301	301
ENPP1	0.733174	0.929174	-0.561794	0.574528	-0.780036	0.43537	0.603524	-0.438732	0.0351562	0.932757	0.100322	748	719	269	656	341	302	302
AMICA1	0.874092	0.977654	-3.34364	0.00086196	-1.16754	0.242993	0.00727829	-2.15539	0.0234375	0.929875	0.00639478	794	153	226	185	228	303	303
ENTPD6	0.682178	0.905796	-2.30034	0.0218027	-1.54107	0.123299	0.0423323	-0.939601	0.078125	0.85975	0.0190263	720	232	199	256	263	304	304
ENTPD5	0.843585	0.969122	-3.39574	0.000718458	-1.05402	0.291875	0.00420039	-1.86386	0.0820312	0.878963	0.0320885	787	150	239	173	285	305	305
LPL	0.124291	0.351936	-0.525145	0.599575	0.557461	0.577212	0.761567	-0.810819	0.078125	0.944284	0.381868	50	728	312	736	556	306	306
OSM	0.244032	0.539747	-0.0750996	0.940164	0.342989	0.731607	0.950617	-0.0865731	0.0351562	0.978866	0.365092	81	820	367	821	544	307	307
BCAM	0.0596882	0.211209	0.490165	0.624137	0.867669	0.385576	0.760556	0.376052	0.078125	0.956772	0.0858895	44	733	259	735	324	308	308
PVR	0.657058	0.893677	0.687343	0.492437	-0.512108	0.608575	0.328361	0.910361	0.0234375	0.955812	0.00810073	705	693	321	516	236	309	309
PDE4D	0.559141	0.837032	-2.22269	0.0265115	-0.419353	0.674958	0.074279	-1.52624	0.0546875	0.929875	0.267754	439	243	342	304	475	310	310
GPM6A	0.266044	0.57122	-0.9129	0.361505	0.376235	0.706742	0.574327	-2.867	0.0390625	0.975985	0.366718	89	626	357	644	546	311	311
THBD	0.374577	0.691966	-2.48672	0.0130315	0.190818	0.848668	0.111458	-2.5538	0.0585938	0.949087	0.275415	148	214	464	350	480	312	312
EMR1	0.428999	0.738509	-2.06609	0.0390663	0.12358	0.901648	0.0595205	-5.36094	0.03125	0.974063	0.426228	188	260	543	280	579	313	313
PCSK6	0.387701	0.704339	1.01409	0.311487	0.108866	0.913309	0.0912828	2.02371	0.0234375	0.980788	0.142436	158	528	579	329	394	314	314
SLC46A2	0.396199	0.70876	1.20711	0.228359	0.198082	0.842981	0.134726	1.86371	0.015625	0.992315	0.316922	160	463	456	376	494	315	315
TNFRSF10B	0.517512	0.808101	-0.893443	0.371828	0.0551315	0.956034	0.534176	-1.22667	0.0195312	0.982709	0.745692	335	631	688	636	782	316	316
CXCL12	0.347131	0.661642	1.1303	0.259267	0.138667	0.889713	0.137492	0.602905	0.0742188	0.930836	0.0420846	129	486	525	377	292	317	317
IL5RA	0.881075	0.979467	-2.92443	0.0035461	-1.64016	0.100972	0.0175184	-1.46106	0.0507812	0.883766	0.00371739	798	176	192	217	218	318	318
KDR	0.234015	0.526948	1.76752	0.0783118	0.811979	0.416804	0.00291259	2.153	0.0585938	0.974063	0.00985469	79	310	266	167	247	319	319
CD151	0.547614	0.829349	-1.79835	0.0724655	0.0700319	0.944168	0.165759	-1.25709	0.0898438	0.913545	0.380963	427	301	677	404	555	320	320
TEK	0.222722	0.513016	1.54055	0.124413	0.49162	0.622988	0.085024	1.17571	0.0351562	0.98463	0.160691	73	354	324	321	413	321	321
VWF	0.136474	0.374276	-1.83683	0.0665187	0.533062	0.593991	0.191972	-4.0963	0.03125	0.990394	0.00701223	54	295	317	425	230	322	322
GCNT1	0.782939	0.949084	-2.2246	0.0263028	-0.616411	0.537623	0.106075	-1.35986	0.0507812	0.925072	0.252248	772	242	294	347	464	323	323
SCARB1	0.410208	0.722291	-2.87792	0.00406925	-0.169399	0.865483	0.0400015	-2.41727	0.0507812	0.943324	0.217091	170	181	484	252	450	324	324
MS4A6B	0.756899	0.939079	-2.90424	0.00377786	-1.26681	0.205222	0.0165482	-1.47451	0.0664062	0.884726	0.0331793	762	179	219	215	286	325	325
ISG20	0.879811	0.97912	-3.89239	0.000104678	-1.72677	0.084209	0.00114879	-2.23115	0.0390625	0.892411	0.000789358	797	129	183	146	174	326	326
GYPC	0.885964	0.980696	-3.20266	0.00141523	-1.54424	0.12253	0.00998548	-1.6835	0.0351562	0.902978	0.00214906	799	160	198	192	200	327	327
PAQR4	0.523883	0.813178	-1.47868	0.139528	0.115385	0.90814	0.307682	-3.61043	0.0351562	0.96926	0.667946	353	365	576	494	750	328	328
EBI3	0.77848	0.947183	-1.865	0.0626653	-0.882942	0.377268	0.11719	-0.931834	0.0390625	0.925072	0.0944241	771	293	256	357	337	329	329
PRR3	0.836975	0.967081	-1.91729	0.0557018	-0.920752	0.35718	0.0877071	-1.18979	0.0429688	0.920269	0.088578	786	284	252	323	330	330	330
C1QTNF7	0.292692	0.60161	1.36454	0.173382	0.341685	0.732588	0.124506	1.60859	0.0195312	0.994236	0.146485	98	416	369	368	399	331	331
HBEGF	0.67062	0.900232	-1.5544	0.120359	-0.240362	0.81005	0.314967	-1.77962	0.0507812	0.939481	0.652603	710	352	425	497	709	332	332
GHR	0.304951	0.618018	-0.892897	0.372117	0.585679	0.558091	0.587479	-2.32671	0.0351562	0.988473	0.0332453	104	632	302	648	287	333	333
ITGB3	0.653523	0.891849	-0.818104	0.413696	-0.595364	0.5516	0.455114	-0.550716	0.0507812	0.925072	0.37245	703	654	301	585	552	334	334
CCL27A	0.515659	0.807151	-0.341889	0.732583	0.196872	0.843928	0.757354	-0.394884	0.03125	0.976945	0.582554	333	766	457	733	667	335	335
SCARB2	0.284241	0.5933	-2.18664	0.0291338	0.131124	0.895678	0.0599964	-1.27768	0.105469	0.902978	0.0924426	93	245	531	282	333	336	336
IL24	0.540121	0.824458	0.0607109	0.951618	-0.365991	0.714372	0.955359	0.0579931	0.0273438	0.957733	0.384913	411	823	360	824	557	337	337
PEMT	0.153738	0.405963	-1.68922	0.0914762	0.629728	0.528872	0.25565	-4.0423	0.03125	0.994236	0.000245586	58	326	291	460	153	338	338
C5AR1	0.34901	0.663878	-2.33465	0.0197511	0.195475	0.845021	0.0233236	-6.19604	0.0351562	0.973103	0.271149	132	229	462	224	476	339	339
OGN	0.484719	0.784326	-1.19506	0.232313	-0.383499	0.70135	0.288037	-1.40026	0.046875	0.93756	0.569066	279	465	354	483	658	340	340
STX2	0.659776	0.895222	-0.313636	0.753973	-0.347831	0.727967	0.73746	-0.299654	0.0273438	0.958694	0.514749	708	772	365	729	633	341	341
LY75	0.775409	0.946016	-0.338618	0.735028	-0.328926	0.742211	0.779843	-0.215364	0.0390625	0.947166	0.610856	770	768	377	744	694	342	342
IL2RB	0.232731	0.526026	1.21452	0.22555	0.367481	0.71326	0.11944	2.26896	0.0234375	0.991354	0.151079	78	459	358	362	408	343	343
CAPN5	0.414287	0.725119	-0.253073	0.800278	0.228069	0.819592	0.857294	-0.245432	0.03125	0.977906	0.58602	171	785	432	795	669	344	344
CD99L2	0.225257	0.515249	-0.0331709	0.973554	0.27156	0.785961	0.974901	-0.049786	0.0351562	0.975985	0.577458	75	827	404	827	661	345	345
CD59A	0.294473	0.605358	-1.64694	0.0998695	0.486777	0.626416	0.265466	-3.32563	0.0390625	0.980788	0.0859853	101	332	326	465	325	346	346
CD34	0.136035	0.373545	-1.40268	0.16101	0.37996	0.703975	0.357549	-4.31644	0.144531	0.872238	0.588985	53	403	356	533	687	347	347
WNT4	0.416062	0.727257	1.00761	0.314595	0.299498	0.76456	0.0527788	6.07037	0.0273438	0.98463	0.133037	175	531	395	270	386	348	348
LILRB4	0.515366	0.80678	-4.13177	3.886e-05	-0.223879	0.822852	0.00163205	-5.44538	0.0273438	0.964457	0.0474534	332	111	436	153	296	349	349
LRP1	0.258492	0.560612	-2.8258	0.0048061	0.433229	0.664848	0.0252301	-4.71718	0.0625	0.955812	0.0907264	87	184	335	226	332	350	350
CD27	0.4557	0.761244	-1.27293	0.203539	-0.350346	0.726079	0.280216	-0.857608	0.0351562	0.951009	0.532679	226	447	364	479	644	351	351
IL6ST	0.752478	0.937427	-0.0616686	0.950867	-0.766067	0.443637	0.933933	-0.081078	0.0429688	0.926993	0.145933	759	822	272	817	398	352	352
P2RX7	0.315798	0.631047	0.293127	0.769625	0.389552	0.696868	0.709851	0.420119	0.0390625	0.976945	0.36787	114	775	352	721	547	353	353
CD96	0.345405	0.660001	1.0263	0.305721	0.536042	0.59193	0.0350204	5.97358	0.0273438	0.994236	0.0150196	126	524	315	244	254	354	354
ADA	0.688559	0.909479	-1.12688	0.26043	-0.282828	0.777309	0.255142	-0.877783	0.0390625	0.950048	0.535336	725	489	402	459	645	355	355
CCL7	0.374077	0.689966	0.944686	0.345507	0.230397	0.817783	0.293554	0.675811	0.03125	0.977906	0.541993	145	617	431	486	649	356	356
FBLN5	0.64369	0.886995	-1.22349	0.221693	-0.320359	0.748697	0.287571	-0.541021	0.0429688	0.944284	0.566643	694	456	381	482	657	357	357
RAMP1	0.744368	0.934214	-3.17732	0.00153021	-0.427269	0.669183	0.00711159	-6.59184	0.0351562	0.948127	0.187962	754	161	339	183	431	358	358
CRLF1	0.293584	0.602984	-1.4945	0.135322	0.391415	0.695491	0.374966	-1.91168	0.0273438	0.988473	0.0513189	100	361	351	546	301	359	359
CD5L	0.401701	0.71731	-0.782608	0.434002	0.051127	0.959224	0.602692	-1.35497	0.0117188	0.990394	0.79313	163	662	700	655	792	360	360
SDC1	0.64818	0.889373	-3.02451	0.00255067	-0.314398	0.753218	0.0130075	-4.43713	0.0507812	0.93756	0.273004	696	171	387	202	478	361	361
EDNRB	0.289432	0.597301	1.70786	0.088709	0.490223	0.623976	0.0347018	1.53826	0.03125	0.988473	0.101938	94	322	325	243	342	362	362
FAS	0.386007	0.698915	-2.03305	0.0422515	0.131496	0.895383	0.172742	-1.65817	0.0507812	0.954851	0.344029	151	266	530	413	514	363	363
ARSA	0.683727	0.90693	-1.27128	0.204142	-0.596482	0.550854	0.267932	-0.848067	0.0507812	0.926033	0.365973	723	448	299	468	545	364	364
IL15RA	0.681604	0.905681	-3.35591	0.00081708	-0.380985	0.703215	0.0190636	-3.40752	0.0234375	0.961575	0.149692	719	152	355	219	406	365	365
ITGAM	0.337815	0.65238	-3.12341	0.00183708	0.308997	0.757324	0.00878099	-6.63253	0.0429688	0.970221	0.0537207	124	164	390	191	306	366	366
CXCL16	0.31361	0.626101	-1.24347	0.213938	0.346621	0.728876	0.364629	-1.62129	0.0507812	0.963497	0.345664	113	450	366	540	516	367	367
ENOX2	0.852952	0.971747	-2.72844	0.00646521	-0.945244	0.344534	0.0366075	-1.74396	0.03125	0.930836	0.041803	788	191	247	247	291	368	368
TNFRSF14	0.764754	0.942046	-0.673908	0.50062	-0.566588	0.570994	0.573047	-0.864615	0.0078125	0.96926	0.0500917	763	696	309	643	299	369	369
WNT2	0.373297	0.68813	1.04819	0.295483	0.148352	0.882065	0.132693	1.76054	0.0117188	0.994236	0.218962	142	513	507	374	451	370	370
SLC11A2	0.755919	0.938639	-1.35135	0.177102	-0.631684	0.527594	0.244106	-1.07674	0.0273438	0.947166	0.187659	761	420	290	450	430	371	371
F3	0.575945	0.847599	0.173762	0.862169	-0.33498	0.73764	0.818108	0.116862	0.0390625	0.947166	0.063643	467	802	372	783	313	372	372
IGF2R	0.817607	0.960843	-2.77657	0.00558388	-0.697246	0.485649	0.0131079	-3.13955	0.03125	0.941402	0.109456	781	188	282	204	348	373	373
TLR4	0.582401	0.85135	-0.898617	0.36919	-0.324363	0.745663	0.46706	-0.769768	0.0195312	0.967339	0.511096	633	630	378	590	630	374	374
OLFM1	0.335862	0.649601	-1.2843	0.199322	0.14947	0.881183	0.277627	-5.35123	0.0195312	0.986551	0.560101	123	441	505	475	655	375	375
FLOT2	0.620078	0.873318	-2.56144	0.0105803	-0.597879	0.549921	0.0464762	-1.82517	0.0429688	0.933718	0.158708	684	205	298	261	412	376	376
LDLR	0.77097	0.944411	-0.149653	0.881136	-0.866272	0.386341	0.844022	-0.160796	0.0273438	0.93756	0.0197508	767	807	260	788	267	377	377
FN1	0.406195	0.71894	-0.548961	0.583169	0.136897	0.891112	0.698508	-0.298169	0.0507812	0.954851	0.724593	169	722	527	719	776	378	378
ADAM9	0.658909	0.894959	-3.14876	0.00167833	-0.48566	0.627208	0.0129777	-2.98361	0.0351562	0.946206	0.161	706	163	328	201	414	379	379
EGFR	0.519333	0.809619	0.211307	0.832747	0.150867	0.880081	0.849136	0.149279	0.0234375	0.982709	0.520507	340	795	502	789	636	380	380
REG4	0.901013	0.984292	-4.61715	4.31223e-06	-1.28758	0.197892	3.57765e-05	-3.6485	0.0078125	0.940442	0.000235011	805	87	215	95	152	381	381
GABBR1	0.309777	0.620291	-0.0555499	0.955729	0.486591	0.626548	0.955657	-0.0792857	0.046875	0.973103	0.230423	111	825	327	825	456	382	382
TRPM4	0.332302	0.646181	1.16115	0.246652	0.22155	0.824664	0.0502943	3.14201	0.015625	0.993276	0.13673	122	477	437	267	389	383	383
APOC2	0.345887	0.660504	-2.27837	0.0229069	0.36208	0.717292	0.073929	-6.53906	0.0234375	0.991354	0.00678489	128	235	361	303	229	384	384
EPS8	0.668159	0.899221	-2.54222	0.0111369	-0.616783	0.537378	0.0654372	-3.08999	0.0195312	0.955812	0.103931	709	209	293	287	344	385	385
LPAR1	0.201869	0.481007	0.39096	0.695948	0.600952	0.547872	0.78685	0.603849	0.046875	0.976945	0.147461	68	753	297	745	400	386	386
CLEC5A	0.292692	0.60161	-1.37346	0.169907	0.268114	0.788612	0.37142	-5.47442	0.015625	0.995197	0.0787074	99	411	408	543	319	387	387
CD3D	0.459486	0.763972	-0.347726	0.728122	0.0541071	0.95685	0.81138	-0.588864	0.0195312	0.982709	0.926117	228	764	690	780	827	388	388
XPOT	0.513762	0.806026	-3.0738	0.00216881	-0.605422	0.544899	0.0234889	-1.52455	0.0664062	0.910663	0.11656	331	167	295	225	359	389	389
EGF	0.305689	0.619043	0.289647	0.7722	0.317658	0.750744	0.81776	0.418683	0.0195312	0.993276	0.161543	108	778	385	782	415	390	390
EPHB6	0.430765	0.740813	-0.949052	0.342811	0.388621	0.697556	0.554073	-2.8091	0.0195312	0.996158	0.0231141	200	612	353	639	271	391	391
ITGB4	0.415742	0.72681	0.368518	0.712685	0.299964	0.764205	0.728078	0.664349	0.0273438	0.98463	0.466882	172	757	394	725	618	392	392
TJP1	0.460032	0.764413	-0.214566	0.830154	0.321476	0.74785	0.885643	-0.249261	0.0273438	0.985591	0.299395	234	794	379	805	487	393	393
PDGFRA	0.644555	0.887797	-0.183042	0.854862	-0.13429	0.893173	0.851826	-0.146165	0.015625	0.978866	0.55163	695	799	529	791	652	394	394
SCO1	0.858241	0.973401	-4.40946	1.1239e-05	-1.1031	0.269986	0.00117863	-2.96967	0.0351562	0.92123	0.00910378	790	96	231	147	244	395	395
CD244	0.734609	0.930005	-2.28347	0.0225697	-0.569847	0.568781	0.090417	-2.42858	0.00390625	0.973103	0.030982	749	234	308	327	282	396	396
IGSF8	0.55221	0.831834	0.401173	0.688576	-0.244646	0.806731	0.609063	0.436975	0.0390625	0.951009	0.432589	435	750	418	662	583	397	397
CD200R1	0.416203	0.727612	-1.4566	0.145529	0.146676	0.883388	0.286317	-4.98735	0.0117188	0.994236	0.283086	181	372	511	481	483	398	398
DSCAML1	0.305689	0.619043	1.41053	0.1596	0.414045	0.678841	0.00168689	5.29629	0.0195312	0.997118	0.0156316	107	402	345	154	257	399	399
FGFR3	0.318897	0.63255	0.694964	0.487493	0.196685	0.844074	0.519739	0.701768	0.015625	0.992315	0.427429	115	691	458	628	580	400	400
OCLN	0.305689	0.619043	0.4125	0.680208	0.0998327	0.920477	0.692947	0.438748	0.0117188	0.992315	0.73986	109	747	582	715	781	401	401
CDH5	0.257424	0.559515	-1.21824	0.223399	0.414976	0.678159	0.457309	-2.46349	0.0273438	0.989433	0.0803861	86	458	344	586	320	402	402
CCL2	0.47989	0.781966	-0.561661	0.574615	-0.0603466	0.95188	0.615727	-0.269021	0.0390625	0.958694	0.581729	265	720	686	668	665	403	403
ANGPTL3	0.345405	0.660001	-1.12195	0.262144	0.267835	0.788827	0.409645	-5.08729	0.015625	0.995197	0.125441	127	490	409	564	383	404	404
BMP3	0.519665	0.809927	-0.0803709	0.935986	-0.0677037	0.946022	0.933544	-0.0917153	0.0078125	0.989433	0.627118	344	819	684	816	701	405	405
ITGA9	0.445382	0.752851	-1.10243	0.270525	0.19594	0.844657	0.466376	-2.79635	0.015625	0.992315	0.348206	210	492	459	589	518	406	406
CSF3R	0.463908	0.769339	-2.67422	0.00760777	0.0255169	0.979643	0.0225445	-7.86518	0.0234375	0.977906	0.273257	240	198	762	222	479	407	407
PEAR1	0.522988	0.812291	-0.859823	0.390345	-0.20963	0.833956	0.404576	-0.708596	0.0507812	0.941402	0.721184	351	641	449	562	774	408	408
CNTNAP2	0.481934	0.782959	0.662357	0.508174	0.122183	0.902754	0.532694	1.02356	0.0078125	0.997118	0.463605	276	700	553	635	593	409	409
TNFSF9	0.416062	0.727257	-0.8276	0.408049	0.320172	0.748838	0.612798	-1.22746	0.0273438	0.985591	0.263551	176	651	382	665	472	410	410
SLC37A4	0.589848	0.856526	-0.97502	0.330099	-0.429225	0.66776	0.32697	-0.888258	0.0273438	0.955812	0.428974	639	607	336	515	582	411	411
LY6C2	0.836197	0.966946	-2.35086	0.0188837	-0.994788	0.319839	0.0885161	-2.49042	0.0273438	0.932757	0.0264851	785	227	241	325	275	412	412
IRAK1BP1	0.37353	0.688474	0.709696	0.478515	0.12507	0.900468	0.271372	1.67797	0.015625	0.989433	0.513115	144	688	539	472	632	413	413
TRPC4	0.51303	0.80567	1	0.318258	0.0969457	0.922769	0.317041	11.9319	0.00390625	1	0.123524	326	590	608	505	368	414	414
GDF11	0.430765	0.740813	-0.359303	0.719499	0.00763645	0.993907	0.769678	-0.358965	0.0195312	0.980788	0.930395	202	761	825	742	828	415	415
CNRIP1	0.713092	0.920434	-1.16118	0.246164	-0.731516	0.464464	0.264847	-1.01067	0.0117188	0.958694	0.019924	735	476	276	464	268	416	416
PDGFB	0.162849	0.420228	-0.871655	0.38359	0.366829	0.713746	0.600159	-1.91481	0.0234375	0.991354	0.12392	59	639	359	654	382	417	417
GABARAPL1	0.494449	0.79176	-0.90788	0.364382	-0.225182	0.821837	0.407633	-0.79639	0.0429688	0.948127	0.705735	298	627	434	563	766	418	418
SULF2	0.252584	0.551098	-0.150291	0.880598	0.412182	0.680206	0.893932	-0.22511	0.0507812	0.966378	0.401271	84	806	347	806	564	419	419
TRIP10	0.348103	0.662677	-2.06862	0.0388134	0.0535483	0.957295	0.139954	-1.78161	0.0390625	0.963497	0.264757	130	259	693	382	474	420	420
ADAM8	0.747682	0.935543	-3.10676	0.00194232	-0.571523	0.567645	0.0084099	-5.58354	0.00390625	0.973103	0.0259032	757	165	307	190	274	421	421
PODXL2	0.361035	0.67634	1.73888	0.0832621	0.290837	0.771176	0.0164747	13.5167	0.0117188	1	0.00332368	137	316	397	214	213	422	422
TNFRSF4	0.319574	0.632779	0.214742	0.830066	-0.0414417	0.966944	0.849793	0.286997	0.0117188	0.986551	0.902141	116	793	751	790	821	423	423
TNN	0.416203	0.727612	1.03329	0.302449	0.172472	0.863066	0.0174505	7.51997	0.0117188	0.995197	0.157171	179	520	476	216	410	424	424
HYAL2	0.387776	0.705125	-0.257926	0.796597	-0.084746	0.932463	0.795739	-0.265882	0.03125	0.965418	0.95632	159	782	631	749	832	425	425
NTRK2	0.269518	0.573128	1.42041	0.156554	0.320917	0.748273	0.0711394	1.43871	0.0234375	0.989433	0.170143	90	386	380	295	421	426	426
IL10	0.493653	0.79144	1.22484	0.221734	0.0756195	0.939722	0.0524219	2.95281	0.0078125	0.995197	0.00360213	291	457	637	269	216	427	427
CMTM8	0.430489	0.740286	-1.60274	0.109294	-0.019743	0.984248	0.244114	-4.36422	0.0117188	0.987512	0.687963	190	342	821	451	761	428	428
GAB2	0.489355	0.787934	-2.72155	0.00660612	0.0501957	0.959966	0.0586952	-6.45191	0.015625	0.986551	0.126165	283	193	704	278	384	429	429
HSPA2	0.682256	0.905932	-2.5572	0.0106656	-0.422706	0.67251	0.0673563	-2.48379	0.0273438	0.955812	0.234722	721	206	340	288	458	430	430
SERPINE3	0.564842	0.840365	0.301462	0.763252	-0.137829	0.890376	0.730595	0.378184	0.0078125	0.986551	0.121964	461	773	526	726	362	431	431
CD5	0.503988	0.798476	-2.66774	0.00775361	0.241666	0.809039	0.0506309	-4.54428	0.0273438	0.982709	0.0613653	309	200	424	268	311	432	432
NDP	0.494191	0.791637	0.229817	0.818345	0.0491713	0.960783	0.854891	0.438661	0.00390625	0.998079	0.58894	297	790	718	793	674	433	433
DCBLD2	0.534585	0.82094	-2.04984	0.0406146	-0.0669587	0.946615	0.141458	-2.94392	0.015625	0.981748	0.524812	405	264	685	384	637	434	434
C8B	0.579083	0.849367	1.41699	0.157705	0.193891	0.846261	0.0760847	12.9318	0.0078125	1	0.0194933	539	399	463	306	264	435	435
SEMA7A	0.887255	0.981082	0.224963	0.822177	-1.5705	0.116298	0.724521	0.370199	0.015625	0.92123	4.44069e-07	801	792	197	724	81	436	436
PTPRK	0.593613	0.858594	-1.12646	0.260203	-0.0925687	0.926246	0.413356	-2.0205	0.0078125	0.988473	0.78467	658	488	625	568	788	437	437
BACE2	0.401708	0.717518	1.06886	0.286107	0.153102	0.878318	0.0940863	1.72413	0.0195312	0.986551	0.152365	167	511	501	331	409	438	438
IL17C	0.468415	0.772	0.773252	0.439893	0.12237	0.902606	0.437727	1.31921	0.0078125	0.997118	0.581837	245	663	548	582	666	439	439
INTU	0.548884	0.830126	0.949357	0.343336	-0.116782	0.907033	0.096928	4.31383	0.00390625	0.991354	4.74302e-11	432	613	572	337	41	440	440
CD8B1	0.503988	0.798476	-1.56414	0.118088	0.268487	0.788325	0.156042	-7.14146	0.0234375	0.987512	0.238725	307	351	407	394	461	441	441
WFDC1	0.383562	0.695814	-0.155574	0.876433	0.0775752	0.938166	0.893965	-0.113744	0.0195312	0.98367	0.528619	150	805	633	807	640	442	442
FLT3	0.638603	0.883738	-3.41733	0.00065676	-0.811513	0.417071	0.00120771	-6.09551	0.0078125	0.959654	0.00842566	693	149	267	148	238	443	443
HAVCR2	0.541156	0.825407	-2.71188	0.00680065	0.0493576	0.960634	0.0291009	-6.74877	0.0234375	0.978866	0.232492	412	194	708	233	457	444	444
IL7R	0.550914	0.831113	-1.36688	0.1719	-0.0902405	0.928096	0.376819	-1.83812	0.0117188	0.98463	0.717186	433	413	628	547	772	445	445
CYSLTR2	0.542077	0.825811	-1.34656	0.178403	0.00130378	0.99896	0.389101	-3.36823	0.00390625	0.996158	0.615993	413	421	837	553	698	446	446
CSF1	0.48101	0.782532	-0.567478	0.57053	-0.15543	0.876482	0.68405	-0.635202	0.0234375	0.970221	0.841149	271	717	500	705	801	447	447
EPHA4	0.18348	0.454388	1.16305	0.24579	0.41628	0.677205	0.12374	1.63667	0.0273438	0.989433	0.158233	62	475	343	367	411	448	448
GDF10	0.613206	0.86968	-0.565201	0.572153	-0.0186255	0.98514	0.648177	-0.435653	0.015625	0.98367	0.750194	672	718	822	690	783	449	449
CD3G	0.58096	0.850805	-0.657735	0.51083	0.0559696	0.955366	0.672145	-1.12153	0.0195312	0.982709	0.870844	632	701	687	703	814	450	450
CD4	0.401708	0.717518	-2.12496	0.0338255	0.243063	0.807957	0.0695448	-5.92341	0.0234375	0.986551	0.138971	165	251	423	292	392	451	451
CDON	0.416541	0.728514	-0.0573732	0.954278	0.0772958	0.938388	0.953291	-0.0681681	0.0195312	0.98367	0.877457	182	824	634	822	817	452	452
DDR1	0.590202	0.856867	-2.26342	0.0238018	-0.209351	0.834175	0.114242	-3.33378	0.015625	0.975985	0.424846	640	238	451	353	578	453	453
ITGAE	0.529974	0.817039	-0.349741	0.726656	-0.0460981	0.963232	0.778076	-0.528039	0.00390625	0.994236	0.932334	373	763	747	743	829	454	454
PDCD1	0.44579	0.753211	-1.07969	0.28053	0.145838	0.88405	0.411397	-5.90975	0.0078125	0.998079	0.133141	215	508	517	566	387	455	455
IL1B	0.529506	0.816795	-2.79975	0.00520881	-0.166419	0.867827	0.0134062	-9.45302	0.0195312	0.974063	0.311074	361	187	491	205	492	456	456
CDH1	0.568806	0.842874	-0.268392	0.788459	-0.134755	0.892805	0.853241	-0.37313	0.0195312	0.975024	0.872062	465	780	528	792	815	457	457
KITL	0.398495	0.710635	1.1385	0.255937	0.207209	0.835847	0.0766768	1.37986	0.03125	0.976945	0.113863	161	482	453	311	351	458	458
IL13RA1	0.57678	0.848111	-0.510324	0.609925	-0.0861429	0.931353	0.740796	-0.729244	0.0195312	0.976945	0.919185	469	730	629	730	826	459	459
IL12RB2	0.359635	0.674425	0.76754	0.443316	0.248837	0.803487	0.393317	0.987586	0.0234375	0.986551	0.53261	136	670	416	556	643	460	460
CCL3	0.331699	0.645388	0.650102	0.516148	0.220992	0.825099	0.38458	1.53692	0.015625	0.993276	0.42775	119	703	438	550	581	461	461
CLEC7A	0.714505	0.921276	-2.01784	0.0438649	-0.572175	0.567203	0.00256093	-22.5593	0	0.976945	0.00174516	738	267	306	165	195	462	462
TGFBR3	0.537845	0.822849	-1.1287	0.259241	0.0320359	0.974443	0.477466	-1.78359	0.0195312	0.981748	0.7874	409	484	753	595	790	463	463
CCL17	0.525707	0.815133	0.987866	0.324155	0.0494507	0.96056	0.078094	6.36903	0.00390625	0.998079	0.58894	357	600	706	315	685	464	464
AGRN	0.398748	0.710758	-1.08475	0.278284	0.124046	0.901279	0.377113	-4.83102	0.015625	0.989433	0.633905	162	506	540	548	704	465	465
MYOC	0.474018	0.776116	0.532715	0.594541	0.173869	0.861968	0.605666	0.438766	0.0195312	0.987512	0.517233	259	727	473	659	635	466	466
IL17D	0.420482	0.733142	0.7614	0.447017	0.0987151	0.921364	0.363859	1.28661	0.0078125	0.996158	0.650737	185	672	588	538	708	467	467
RETNLG	0.744368	0.934214	-1.42054	0.155751	-0.59555	0.551476	0.00528332	-12.1735	0.00390625	0.972142	0.0253106	755	384	300	178	273	468	468
CORIN	0.46058	0.764874	-0.515521	0.606279	0.145838	0.88405	0.764725	-0.976155	0.0078125	0.998079	0.14587	238	729	518	738	396	469	469
THBS1	0.491275	0.789294	-1.28563	0.198858	-0.131124	0.895678	0.354501	-5.30014	0.0234375	0.971182	0.750405	289	440	532	530	784	470	470
TGFB3	0.332302	0.646181	-2.0628	0.0393513	0.14947	0.881183	0.134621	-2.9278	0.0273438	0.978866	0.302616	121	261	504	375	489	471	471
GPLD1	0.58316	0.851894	0.00990772	0.9921	-0.209444	0.834102	0.99139	0.0152729	0.015625	0.975985	0.611509	636	836	450	835	695	472	472
KLRK1	0.387447	0.703149	0.105622	0.915923	0.172845	0.862774	0.931427	0.192354	0.015625	0.991354	0.60302	154	813	475	815	691	473	473
CCL4	0.460032	0.764413	0.773325	0.440002	0.0309183	0.975335	0.260887	2.07811	0.0117188	0.989433	0.402507	232	664	755	463	566	474	474
GRK5	0.658909	0.894959	-1.94067	0.0525321	-0.116223	0.907476	0.157795	-2.6985	0.015625	0.979827	0.555709	707	280	574	396	654	475	475
ABCG2	0.542489	0.826453	-1.9073	0.0567526	-0.207022	0.835992	0.152306	-3.91805	0.0195312	0.972142	0.526284	418	285	454	393	638	476	476
CXADR	0.588764	0.856153	-1.51697	0.129536	-0.0848392	0.932389	0.337797	-1.86824	0.0195312	0.976945	0.710695	638	357	630	521	770	477	477
KCNMA1	0.432562	0.744132	1.02923	0.304329	0.122649	0.902385	0.100647	2.76029	0.0078125	0.997118	0.205665	204	521	546	341	444	478	478
PTPRO	0.563346	0.839029	-2.27307	0.0232254	-0.237941	0.811927	0.0313744	-8.61522	0.00390625	0.986551	0.271537	446	236	428	236	477	479	479
PDGFRB	0.460032	0.764413	-0.946507	0.344083	-0.0208606	0.983357	0.54215	-1.78347	0.0078125	0.991354	0.876411	230	615	819	637	816	480	480
CMTM4	0.387447	0.703149	-0.45034	0.652541	0.268766	0.78811	0.793033	-0.561184	0.0195312	0.991354	0.246513	156	740	406	746	463	481	481
CDH13	0.524789	0.814011	-1.09154	0.275272	-0.0144348	0.988483	0.457572	-1.84128	0.0234375	0.975985	0.851749	354	498	824	587	805	482	482
GPR56	0.470083	0.77297	-1.97103	0.0489845	0.171913	0.863506	0.0763472	-5.0505	0.0429688	0.964457	0.449307	257	276	477	308	591	483	483
PLAU	0.401708	0.717518	-0.395022	0.692892	0.149842	0.880889	0.815381	-0.698697	0.015625	0.990394	0.648477	164	752	503	781	707	484	484
IL18R1	0.480567	0.782296	-1.00903	0.313162	0.0508476	0.959447	0.545204	-1.81081	0.0078125	0.994236	0.667391	270	530	702	638	749	485	485
CCR1	0.733174	0.929174	-4.51206	7.15132e-06	-0.978677	0.32774	7.34631e-05	-9.66899	0.00390625	0.956772	0.000747503	747	91	242	101	173	486	486
PDGFA	0.373297	0.68813	1.06824	0.286416	0.127585	0.898478	0.0580879	2.88613	0.015625	0.989433	0.120819	143	512	534	277	361	487	487
SCARA5	0.651228	0.890532	-0.968656	0.333057	-0.208792	0.834611	0.424897	-0.834186	0.0117188	0.979827	0.637141	701	608	452	577	705	488	488
NR4A2	0.576976	0.848269	-0.98069	0.326929	-0.209723	0.833884	0.527535	-1.59917	0.0117188	0.979827	0.613226	470	602	448	632	697	489	489
IL1R2	0.695857	0.913062	-2.22961	0.0259863	-0.308252	0.757891	0.0336792	-8.59022	0.0117188	0.975985	0.298684	732	241	391	240	486	490	490
CTLA4	0.359276	0.674078	-0.581326	0.561149	0.0758058	0.939574	0.695189	-0.687675	0.0117188	0.991354	0.653677	133	714	636	718	747	491	491
LAG3	0.455123	0.760866	-1.78393	0.0747259	0.0280314	0.977637	0.114517	-6.38726	0.0195312	0.981748	0.604242	225	303	756	354	692	492	492
GSS	0.698722	0.914579	-0.985787	0.324744	-0.512946	0.607989	0.350688	-0.834592	0.0351562	0.944284	0.371936	733	601	320	529	551	493	493
TLR3	0.624719	0.876123	-1.94598	0.0518752	0.0514064	0.959002	0.177079	-2.21363	0.0234375	0.978866	0.390895	685	278	697	416	559	494	494
CCL9	0.455123	0.760866	-1.63984	0.101341	0.123766	0.9015	0.0703281	-7.0836	0.0273438	0.977906	0.561139	224	334	542	293	656	495	495
F2R	0.445382	0.752851	-1.31886	0.187504	0.269511	0.787536	0.388192	-3.75755	0.0234375	0.987512	0.285137	211	435	405	551	484	496	496
CD33	0.60414	0.864782	-1.96582	0.0495855	-0.16437	0.86944	0.0705899	-7.80373	0.0117188	0.981748	0.516642	667	277	496	294	634	497	497
ITGA1	0.387318	0.702624	-0.791988	0.428535	0.174335	0.861602	0.638001	-1.46163	0.0195312	0.987512	0.578891	153	660	472	676	663	498	498
TNFRSF12A	0.819959	0.961882	-1.93559	0.0531787	-0.969271	0.33241	0.116253	-3.4832	0.0351562	0.926033	0.0469462	783	281	244	356	295	499	499
ACHE	0.490178	0.788499	-0.683943	0.494156	0.123115	0.902016	0.646437	-1.07554	0.0117188	0.993276	0.472291	286	694	545	689	621	500	500
ITGA5	0.593613	0.858594	-1.99579	0.0462174	-0.213169	0.831195	0.0498841	-5.62957	0.0117188	0.979827	0.455197	657	272	444	266	592	501	501
CX3CL1	0.416062	0.727257	0.893789	0.372219	0.126002	0.899731	0.19501	1.32325	0.015625	0.989433	0.308402	173	633	537	426	490	502	502
TNFSF4	0.432562	0.744132	0.939065	0.34858	0.0989014	0.921217	0.108378	3.58492	0.0078125	0.996158	0.2243	203	618	585	348	453	503	503
CD7	0.551665	0.831664	-2.61299	0.00910477	-0.0937794	0.925284	0.0255591	-6.81973	0.015625	0.980788	0.344033	434	203	621	227	515	504	504
ITGA7	0.521252	0.811223	0.0139916	0.988843	0.0253307	0.979791	0.991204	0.0237482	0.00390625	0.997118	0.859111	350	833	768	833	807	505	505
AMN	0.525707	0.815133	0.574017	0.566366	0.0492644	0.960709	0.510322	1.34257	0.00390625	0.998079	0.58894	355	716	711	618	681	506	506
RYK	0.445382	0.752851	-1.64468	0.100336	-0.0184392	0.985288	0.23756	-4.32495	0.015625	0.98367	0.682996	205	333	823	447	758	507	507
BMP4	0.401708	0.717518	0.997832	0.319307	0.0312908	0.975038	0.0728654	7.02367	0.015625	0.985591	0.10799	166	595	754	300	346	508	508
NOTCH4	0.480302	0.782202	-0.118393	0.90579	0.1477	0.882579	0.931392	-0.188296	0.0117188	0.994236	0.498609	268	812	509	814	626	509	509
BMP2	0.430765	0.740813	0.77007	0.441893	0.0751539	0.940092	0.325946	1.28661	0.0078125	0.995197	0.339293	201	666	639	513	502	510	510
TRPV4	0.430765	0.740813	-0.860408	0.389757	0.195475	0.845021	0.603835	-2.79497	0.0117188	0.996158	0.245634	195	640	461	657	462	511	511
CD248	0.517512	0.808101	-0.196085	0.844619	0.127026	0.89892	0.871093	-0.123083	0.0273438	0.977906	0.4471	334	796	535	800	589	512	512
IL34	0.420482	0.733142	-0.356974	0.721171	0.0748745	0.940315	0.82845	-0.654291	0.0078125	0.995197	0.753791	183	762	641	784	785	513	513
BMPR1A	0.489355	0.787934	-0.997706	0.318654	0.00298008	0.997622	0.510374	-5.98449	0.0078125	0.992315	0.868429	281	594	829	619	813	514	514
CEP290	0.563346	0.839029	-2.09401	0.0364803	-0.0690075	0.944984	0.105386	-3.27361	0.015625	0.981748	0.504463	443	256	682	346	627	515	515
CD28	0.499528	0.795626	-1.19787	0.231233	0.0522445	0.958334	0.4375	-3.1167	0.0117188	0.990394	0.726405	303	464	695	581	777	516	516
CCRL2	0.256936	0.559284	-2.30201	0.0215304	0.338518	0.734973	0.0595592	-4.85978	0.0390625	0.975024	0.138049	85	231	371	281	391	517	517
CXCL14	0.430489	0.740286	0.0379153	0.969772	0.104489	0.916781	0.972563	0.0237535	0.0273438	0.976945	0.630337	192	826	580	826	703	518	518
BOC	0.416203	0.727612	0.882058	0.378502	0.0989014	0.921217	0.248744	1.60846	0.0078125	0.996158	0.350272	180	636	586	456	520	519	519
MRC2	0.445382	0.752851	0.508729	0.611276	0.0746883	0.940463	0.612976	0.701711	0.0078125	0.995197	0.855802	213	732	642	666	806	520	520
FPR2	0.519665	0.809927	-1.74988	0.0804333	-0.118272	0.905852	0.0966375	-9.38155	0.00390625	0.991354	0.550753	343	313	561	336	651	521	521
IFITM1	0.67347	0.902128	-1.33217	0.183096	-0.309742	0.756757	0.0143354	-11.3351	0.0078125	0.979827	0.310501	713	431	389	207	491	522	522
PVRL2	0.387552	0.703506	0.930055	0.353193	0.12954	0.89693	0.141657	1.47117	0.0234375	0.981748	0.228345	157	621	533	385	454	523	523
CD209A	0.615571	0.870865	-1.00088	0.317106	-0.210934	0.832939	0.51345	-2.90635	0.0078125	0.98367	0.527809	678	537	447	621	639	524	524
CXCL15	0.430765	0.740813	0.0193947	0.984534	0.0506614	0.959595	0.98739	0.0237513	0.0078125	0.994236	0.795916	194	830	703	831	793	525	525
ANPEP	0.504945	0.799098	-1.6232	0.104791	-0.165394	0.868634	0.267217	-2.15413	0.00390625	0.989433	0.510195	315	338	493	467	629	526	526
HHIP	0.475383	0.777485	1.03753	0.300364	0.14621	0.883755	0.249543	2.02319	0.0078125	0.998079	0.408859	264	516	513	457	571	527	527
SLC6A2	0.420482	0.733142	1.03753	0.300364	0.14621	0.883755	0.249543	2.02319	0.0078125	0.998079	0.408859	186	517	512	458	572	528	528
CAV2	0.430205	0.740062	1.09289	0.275403	0.224996	0.821982	0.112741	1.34563	0.0234375	0.985591	0.221034	189	499	435	352	452	529	529
EDN3	0.374496	0.691551	1.51942	0.129829	0.342244	0.732168	0.0264035	2.24595	0.0195312	0.994236	0.0861351	147	358	368	228	326	530	530
IL19	0.495255	0.792832	1	0.318258	0.0969457	0.922769	0.317041	11.9319	0.00390625	1	0.123524	302	588	604	502	372	531	531
ACE	0.60158	0.86362	-2.56892	0.01034	-0.117341	0.90659	0.0281213	-7.73146	0.0117188	0.98367	0.347587	662	204	568	230	517	532	532
CALCA	0.475383	0.777485	0.638059	0.523874	0.098622	0.921438	0.499957	1.02363	0.0078125	0.996158	0.738703	262	705	589	613	780	533	533
NRXN1	0.305689	0.619043	-1.38443	0.166524	0.0523377	0.95826	0.363107	-5.33371	0.0117188	0.990394	0.671957	110	409	694	537	752	534	534
CAR4	0.361369	0.676915	0.929026	0.353741	-0.00465637	0.996285	0.121813	1.54457	0.0351562	0.964457	0.117315	139	622	827	364	360	535	535
CMTM3	0.675136	0.902667	-4.07446	4.96058e-05	-0.551874	0.581035	0.00179026	-5.40496	0.03125	0.947166	0.0620986	714	117	314	158	312	536	536
KLKB1	0.529974	0.817039	0.819734	0.412938	0.171355	0.863945	0.410736	1.02363	0.0117188	0.995197	0.418093	365	652	479	565	576	537	537
CD163	0.593613	0.858594	-2.03896	0.0417061	-0.165208	0.86878	0.0840394	-6.0872	0.0078125	0.985591	0.469311	656	265	495	319	620	538	538
ROBO4	0.420482	0.733142	0.856232	0.392546	0.12237	0.902606	0.362751	1.43848	0.0078125	0.997118	0.586982	184	645	550	535	670	539	539
SORT1	0.260478	0.562052	-1.41013	0.158749	0.340195	0.73371	0.335649	-1.74011	0.0390625	0.975024	0.214921	88	400	370	520	447	540	540
DARC	0.494191	0.791637	-1.20692	0.227739	-0.0940588	0.925062	0.245429	-8.13322	0.00390625	0.992315	0.706112	295	461	620	453	767	541	541
COL6A2	0.528233	0.816169	-0.63216	0.527508	0.038741	0.969097	0.620768	-0.322014	0.0429688	0.958694	0.68545	360	706	752	669	759	542	542
ICOS	0.430765	0.740813	-1.49128	0.136192	-0.0214193	0.982911	0.25821	-6.10535	0.0078125	0.991354	0.719641	199	363	817	462	773	543	543
NLGN1	0.481934	0.782959	0.479992	0.631562	0.0492644	0.960709	0.668297	1.02337	0.00390625	0.998079	0.58894	274	735	713	699	684	544	544
LBP	0.690918	0.910348	-1.27819	0.201468	-0.305458	0.760017	0.137829	-4.80271	0.015625	0.972142	0.446647	728	443	393	378	588	545	545
ANXA9	0.387447	0.703149	-0.161514	0.871729	0.148538	0.881918	0.909486	-0.224523	0.015625	0.990394	0.629913	155	804	506	810	702	546	546
L1CAM	0.615571	0.870865	-0.439084	0.660825	-0.278917	0.780309	0.664826	-0.549255	0.015625	0.973103	0.5357	677	742	403	694	646	547	547
RTN4RL1	0.469045	0.772354	0.410086	0.682033	0.00502888	0.995988	0.606106	0.796562	0.015625	0.98463	0.831145	247	748	826	660	798	548	548
ITGAX	0.734609	0.930005	-2.75019	0.00605943	-0.572175	0.567203	0.00173015	-22.2039	0	0.976945	0.00174516	750	190	305	155	196	549	549
ADCYAP1	0.51303	0.80567	0.732266	0.464605	0.0731051	0.941722	0.492602	2.02262	0.00390625	0.999039	0.357153	325	677	656	607	542	550	550
CXCR6	0.416062	0.727257	-1.81858	0.0692537	0.0999258	0.920403	0.232054	-3.45405	0.015625	0.988473	0.376617	177	297	581	444	553	551	551
HFE2	0.579083	0.849367	1	0.318258	0.0969457	0.922769	0.317041	11.9319	0.00390625	1	0.123524	593	589	605	503	369	552	552
THSD1	0.372425	0.686765	0.0982044	0.921787	0.316447	0.751663	0.953928	0.159814	0.015625	0.997118	0.0511028	140	818	386	823	300	553	553
CD247	0.44579	0.753211	-0.162036	0.871315	0.0791584	0.936907	0.912745	-0.214167	0.015625	0.987512	0.885911	214	803	632	811	819	554	554
GPR98	0.490178	0.788499	-0.532616	0.594391	0.051127	0.959224	0.747206	-0.914787	0.0078125	0.994236	0.820147	287	726	699	732	796	555	555
CAV3	0.563346	0.839029	1	0.318258	0.0969457	0.922769	0.317041	11.9319	0.00390625	1	0.123524	444	581	611	501	365	556	556
LY6G6F	0.592065	0.857956	0.964274	0.33582	0.0731982	0.941648	0.095897	4.82966	0.00390625	0.999039	0.357153	653	609	645	335	534	557	557
TGFB2	0.445382	0.752851	1.00256	0.317024	0.0540139	0.956924	0.0678018	6.63154	0.0117188	0.990394	0.11262	206	536	691	289	350	558	558
ADRB1	0.519665	0.809927	-1.60622	0.108528	0.0258894	0.979346	0.227539	-5.13594	0.0078125	0.993276	0.555361	347	341	759	442	653	559	559
TGFA	0.534585	0.82094	0.856232	0.392546	0.12237	0.902606	0.362751	1.43848	0.0078125	0.997118	0.586982	399	644	549	536	671	560	560
GREM1	0.529974	0.817039	0.732266	0.464605	0.0731051	0.941722	0.492602	2.02262	0.00390625	0.999039	0.357153	370	681	651	602	533	561	561
PTPN3	0.553111	0.832534	-0.180615	0.856733	0.243808	0.80738	0.884338	-0.282701	0.015625	0.994236	0.164709	436	800	419	803	417	562	562
AREG	0.613206	0.86968	-0.769036	0.442298	-0.232446	0.816191	0.458041	-0.62007	0.0117188	0.978866	0.422929	674	668	430	588	577	563	563
TLR2	0.634622	0.881896	-3.85265	0.000123573	-0.434533	0.663902	0.00359486	-4.32133	0.0273438	0.955812	0.086304	690	131	334	169	327	564	564
FZD1	0.445382	0.752851	-0.976054	0.329263	0.0268207	0.978603	0.530106	-3.66258	0.0078125	0.993276	0.834765	207	604	758	633	799	565	565
CCL11	0.613206	0.86968	-2.81286	0.00501644	-0.474391	0.635221	0.0381117	-1.97611	0.0078125	0.973103	0.108484	673	186	331	249	347	566	566
TNFSF13B	0.481934	0.782959	-1.32431	0.185689	0.00158317	0.998737	0.367059	-5.94761	0.00390625	0.996158	0.689476	275	434	833	541	762	567	567
FZD4	0.359276	0.674078	0.0223985	0.982137	0.123394	0.901795	0.986432	0.0237523	0.0117188	0.993276	0.448083	135	828	544	830	590	568	568
CCL5	0.692275	0.910817	0.858956	0.391089	-0.395792	0.692259	0.244452	1.40648	0.015625	0.9683	0.00710511	729	642	350	452	231	569	569
PPBP	0.579083	0.849367	-1.10138	0.270987	0.0490782	0.960857	0.396571	-6.18533	0.00390625	0.998079	0.58894	554	494	721	559	680	570	570
AMELX	0.475383	0.777485	1.12851	0.259979	0.195847	0.84473	0.197181	1.78339	0.0117188	0.996158	0.370155	263	487	460	429	549	571	571
ITGA3	0.491014	0.789084	-0.729854	0.465612	0.0268207	0.978603	0.648722	-1.14607	0.0078125	0.993276	0.835628	288	686	757	691	800	572	572
LPAR2	0.5424	0.825908	-0.366619	0.714111	-0.162321	0.871053	0.690225	-0.485259	0.015625	0.977906	0.798067	417	759	498	713	794	573	573
CXCR2	0.73607	0.930483	-1.73874	0.0823761	-0.405291	0.685264	0.011694	-22.2013	0	0.98367	0.00939205	751	315	348	197	246	574	574
EPHB4	0.387318	0.702624	1.10349	0.270642	0.219036	0.826622	0.248744	1.60846	0.0117188	0.997118	0.180726	152	493	439	455	427	575	575
PTPRG	0.504871	0.798871	0.819525	0.413246	-0.0930344	0.925876	0.16609	2.48303	0.00390625	0.992315	2.28571e-10	311	653	623	405	45	576	576
BMP6	0.373297	0.68813	0.977892	0.328894	0.171634	0.863725	0.279425	1.28661	0.0117188	0.995197	0.509479	141	603	478	478	628	577	577
TNFRSF8	0.579083	0.849367	1	0.318258	0.0969457	0.922769	0.317041	11.9319	0.00390625	1	0.123524	594	587	602	510	379	578	578
TMC1	0.466948	0.771198	0.667915	0.504689	0.146117	0.883829	0.433361	1.6738	0.0078125	0.998079	0.396566	241	698	514	578	561	579	579
CMTM2B	0.51303	0.80567	1	0.318258	0.0969457	0.922769	0.317041	11.9319	0.00390625	1	0.123524	329	591	609	506	375	580	580
CEACAM10	0.504945	0.799098	-0.605215	0.545314	-0.0699388	0.944242	0.635445	-0.783446	0.00390625	0.993276	0.864897	313	709	680	673	810	581	581
ROBO2	0.466948	0.771198	0.479992	0.631562	0.0492644	0.960709	0.668297	1.02337	0.00390625	0.998079	0.58894	243	739	710	701	672	582	582
PPFIA2	0.51303	0.80567	1	0.318258	0.0969457	0.922769	0.317041	11.9319	0.00390625	1	0.123524	327	593	607	499	371	583	583
VLDLR	0.359276	0.674078	1.08806	0.27759	0.245018	0.806442	0.0543438	3.21621	0.015625	0.994236	0.150377	134	505	417	274	407	584	584
CEACAM2	0.487747	0.786836	-1.5951	0.111111	-0.282921	0.777237	0.201078	-1.65106	0.0117188	0.976945	0.399166	280	344	401	431	563	585	585
PLA2R1	0.534585	0.82094	0.241309	0.809456	0.0254238	0.979717	0.835617	0.438661	0.00390625	0.997118	0.968695	404	786	765	785	834	586	586
FOLR2	0.331699	0.645388	0.842932	0.399881	0.173217	0.862481	0.362738	0.853755	0.015625	0.991354	0.638502	120	648	474	534	706	587	587
TNFRSF22	0.71966	0.923281	-2.39126	0.0169672	-0.665768	0.505559	0.0082435	-6.42505	0.00390625	0.96926	0.0134883	741	219	285	189	252	588	588
OLFM4	0.531754	0.818882	-0.990212	0.322301	0.0491713	0.960783	0.518218	-6.28422	0.00390625	0.998079	0.58894	383	597	717	627	686	589	589
HPN	0.430765	0.740813	-1.20669	0.227826	0.12386	0.901426	0.414933	-4.01619	0.0117188	0.993276	0.489503	196	462	541	569	624	590	590
UNC5D	0.529974	0.817039	0.732266	0.464605	0.0731051	0.941722	0.492602	2.02262	0.00390625	0.999039	0.357153	363	683	658	609	541	591	591
STAB2	0.305689	0.619043	-1.15083	0.250066	0.243622	0.807524	0.395198	-5.16845	0.015625	0.994236	0.192402	106	478	420	557	433	592	592
CCR5	0.430765	0.740813	-0.19211	0.847732	0.292327	0.770036	0.869603	-0.282491	0.0195312	0.992315	0.134691	197	798	396	799	388	593	593
IL1RN	0.563346	0.839029	-1.70154	0.0891412	-0.331906	0.73996	0.07687	-7.18673	0.00390625	0.982709	0.173599	445	323	375	312	424	594	594
ITGA2B	0.492089	0.79002	-1.36013	0.174083	0.0741295	0.940907	0.350494	-7.15721	0.0078125	0.995197	0.494135	290	417	643	528	625	595	595
CCR2	0.459486	0.763972	-1.33047	0.183654	-0.0684487	0.945428	0.158616	-7.07503	0.0117188	0.985591	0.775329	229	432	683	398	787	596	596
FZD5	0.504945	0.799098	-1.46519	0.14317	-0.189142	0.849982	0.158288	-5.11568	0.00390625	0.988473	0.437312	319	368	469	397	584	597	597
ACVR1B	0.529974	0.817039	-0.695325	0.487044	-0.117527	0.906443	0.605022	-0.996138	0.00390625	0.991354	0.704214	372	690	566	658	765	598	598
FZD9	0.453604	0.759832	-1.39589	0.163046	0.0977839	0.922104	0.31224	-7.21208	0.0078125	0.996158	0.319436	221	405	593	495	497	599	599
IL12RB1	0.470313	0.773069	-1.39439	0.163497	0.0499163	0.960189	0.218149	-5.23345	0.0078125	0.994236	0.585054	258	408	705	440	668	600	600
TNF	0.565106	0.840443	-0.534633	0.593211	-0.352394	0.724542	0.567064	-0.662326	0.015625	0.970221	0.397525	462	724	363	642	562	601	601
IL1F9	0.480302	0.782202	-1.34151	0.180049	0.00130378	0.99896	0.265663	-7.23797	0.00390625	0.996158	0.682258	267	423	838	466	756	602	602
BCHE	0.518577	0.808693	1.11438	0.26616	0.243156	0.807885	0.0478103	4.02328	0.0117188	0.998079	0.10644	339	491	422	263	345	603	603
LEFTY1	0.504945	0.799098	-2.16343	0.0307322	-0.0451668	0.963974	0.164157	-4.64686	0.0078125	0.990394	0.403324	318	246	749	403	567	604	604
KLRB1F	0.519665	0.809927	0.901134	0.368362	-0.116782	0.907033	0.125044	3.3598	0.00390625	0.991354	9.3814e-08	345	629	571	369	72	605	605
ACE2	0.361035	0.67634	-0.261044	0.794101	0.266717	0.789687	0.884752	-0.478711	0.0117188	0.999039	7.78395e-07	138	781	410	804	84	606	606
PVRL3	0.534318	0.82061	-0.577677	0.563767	-0.0921962	0.926542	0.61557	-0.561149	0.0078125	0.988473	0.867183	397	715	626	667	812	607	607
CFI	0.518577	0.808693	-0.848473	0.396365	0.146024	0.883903	0.610799	-2.61995	0.0078125	0.998079	0.181787	336	647	515	664	428	608	608
CNTF	0.453604	0.759832	0.961279	0.33732	0.0494507	0.96056	0.0933454	4.71165	0.00390625	0.998079	0.58894	217	610	707	330	683	609	609
IL18	0.560465	0.837751	-1.90431	0.057099	-0.331068	0.740593	0.169772	-2.19571	0.0117188	0.975024	0.31835	440	286	376	410	495	610	610
SEZ6	0.46058	0.764874	1.22618	0.221234	0.170144	0.864897	0.0766105	3.60734	0.0078125	0.999039	0.0832398	235	454	482	309	322	611	611
ABCB1A	0.690918	0.910348	-2.8534	0.00441066	-0.495904	0.619962	0.0130842	-4.66794	0.0195312	0.960615	0.145893	727	182	322	203	397	612	612
F5	0.542077	0.825811	-1.26576	0.205882	0.121811	0.903049	0.364603	-4.37985	0.0078125	0.997118	0.194424	414	449	554	539	434	613	613
CXCL5	0.466948	0.771198	0.662357	0.508174	0.122183	0.902754	0.532694	1.02356	0.0078125	0.997118	0.463605	244	699	551	634	594	614	614
CEL	0.51303	0.80567	1	0.318258	0.0969457	0.922769	0.317041	11.9319	0.00390625	1	0.123524	328	592	595	511	367	615	615
POMC	0.490178	0.788499	-2.1896	0.0287748	-0.0945244	0.924693	0.0906008	-6.93588	0.00390625	0.992315	0.394286	284	244	619	328	560	616	616
CMTM2A	0.529974	0.817039	0.732266	0.464605	0.0731051	0.941722	0.492602	2.02262	0.00390625	0.999039	0.357153	366	680	652	603	525	617	617
GDF9	0.529974	0.817039	0.732266	0.464605	0.0731051	0.941722	0.492602	2.02262	0.00390625	0.999039	0.357153	367	684	654	605	529	618	618
PDGFC	0.469677	0.77271	0.479992	0.631562	0.0492644	0.960709	0.668297	1.02337	0.00390625	0.998079	0.58894	251	736	715	697	675	619	619
THY1	0.593613	0.858594	-1.17321	0.240979	0.0989945	0.921143	0.34022	-3.98362	0.0117188	0.992315	0.601175	655	471	584	523	689	620	620
CD46	0.503988	0.798476	-0.730799	0.465101	-0.116223	0.907476	0.588268	-1.01806	0.0078125	0.987512	0.791996	308	685	575	649	791	621	621
SFRP4	0.542077	0.825811	-1.43866	0.150673	-0.165394	0.868634	0.29564	-1.56096	0.00390625	0.989433	0.536782	415	375	494	488	648	622	622
MUC1	0.416203	0.727612	0.739604	0.460077	0.075247	0.940018	0.419987	1.65835	0.0078125	0.995197	0.709532	178	673	638	575	769	623	623
CXCL2	0.651228	0.890532	-1.7193	0.0858574	-0.23673	0.812866	0.0614484	-7.0963	0.0078125	0.982709	0.407411	700	321	429	284	569	624	624
GPR124	0.713338	0.920673	-2.36443	0.0182369	-0.403987	0.686222	0.0338957	-4.56853	0.00390625	0.979827	0.100309	736	222	349	241	340	625	625
FUT4	0.591884	0.85762	-2.15918	0.0310647	-0.213728	0.830759	0.0653135	-8.50531	0.00390625	0.987512	0.318905	650	248	442	286	496	626	626
SELE	0.529974	0.817039	-1.58253	0.113832	-0.166884	0.867461	0.139504	-19.3795	0	0.993276	0.11398	374	346	490	381	352	627	627
EMR4	0.704171	0.916726	-2.82342	0.00484216	-0.333769	0.738554	0.0148556	-21.4634	0	0.986551	0.0195265	734	185	373	208	265	628	628
GPR97	0.416062	0.727257	-1.98108	0.0478449	-0.117341	0.90659	0.102673	-7.65818	0.0078125	0.987512	0.531303	174	275	567	343	642	629	629
PTPRU	0.469677	0.77271	-0.768573	0.442308	0.073012	0.941797	0.649386	-2.22388	0.00390625	0.999039	0.357153	252	669	660	692	536	630	630
KLRC1	0.504945	0.799098	0.104271	0.916986	0.0985289	0.921512	0.939241	0.208528	0.0078125	0.996158	0.691692	312	816	591	819	764	631	631
IL15	0.519665	0.809927	-1.88615	0.0595523	-0.212983	0.831341	0.115065	-6.61516	0.00390625	0.987512	0.349538	348	289	446	355	519	632	632
TNFSF8	0.46058	0.764874	0.629825	0.529266	0.073012	0.941797	0.473047	1.57499	0.00390625	0.999039	0.357153	236	708	662	592	535	633	633
CSF3	0.430489	0.740286	-1.14913	0.250745	-0.116316	0.907402	0.372609	-2.32192	0.0078125	0.987512	0.736495	191	479	573	544	779	634	634
IFNG	0.577685	0.848714	0.975839	0.330068	0.0257032	0.979494	0.0843917	5.38121	0.00390625	0.997118	1.29716e-05	482	606	761	320	115	635	635
CD3E	0.494191	0.791637	0.916011	0.360448	0.148259	0.882138	0.214324	2.00815	0.0117188	0.994236	0.442168	294	624	508	438	587	636	636
KLRB1C	0.460032	0.764413	1.37633	0.169924	0.125163	0.900394	0.015069	5.39975	0.0117188	0.993276	0.0138582	231	412	538	209	253	637	637
IL1R1	0.456855	0.762162	-0.887977	0.374744	0.0521514	0.958408	0.58357	-1.85063	0.0117188	0.990394	0.811664	227	635	696	646	795	638	638
LY6G5B	0.504945	0.799098	-1.45849	0.145009	-0.119203	0.905114	0.196651	-15.9522	0	0.995197	0.194502	316	371	556	428	435	639	639
GPR160	0.489355	0.787934	-1.59508	0.110997	-0.0454462	0.963752	0.182895	-5.5909	0.0078125	0.990394	0.690425	282	343	748	420	763	640	640
KLRD1	0.58316	0.851894	-0.00351033	0.997201	-0.0420936	0.966424	0.996645	-0.0049284	0.015625	0.982709	0.970346	635	838	750	838	837	641	641
CHST4	0.534318	0.82061	-1.08904	0.27639	-0.166884	0.867461	0.182086	-16.3172	0	0.993276	0.11398	398	502	486	419	357	642	642
ROBO1	0.453604	0.759832	0.229817	0.818345	0.0491713	0.960783	0.854891	0.438661	0.00390625	0.998079	0.58894	222	791	719	794	677	643	643
TNFSF10	0.525707	0.815133	-2.35977	0.0184641	0.0510339	0.959299	0.102892	-3.96166	0.015625	0.986551	0.238142	358	223	701	344	460	644	644
TACR1	0.51303	0.80567	1	0.318258	0.0969457	0.922769	0.317041	11.9319	0.00390625	1	0.123524	330	585	598	509	374	645	645
CD80	0.675534	0.903104	-2.72572	0.00652381	-0.333583	0.738694	0.015741	-7.01321	0.00390625	0.982709	0.137028	715	192	374	211	390	646	646
SHH	0.577009	0.848352	0.732266	0.464605	0.0731051	0.941722	0.492602	2.02262	0.00390625	0.999039	0.357153	472	676	657	608	526	647	647
PROM1	0.625855	0.876869	-1.17508	0.240229	-0.259639	0.795142	0.161374	-3.38547	0.0078125	0.981748	0.412966	687	470	414	400	574	648	648
INHBA	0.543951	0.827164	0.0128926	0.989718	0.0491713	0.960783	0.992584	0.0237482	0.00390625	0.998079	0.58894	425	835	720	836	673	649	649
PF4	0.519665	0.809927	-1.378	0.1685	-0.189608	0.849617	0.118614	-9.43274	0.00390625	0.988473	0.439311	342	410	468	361	585	650	650
SLURP1	0.469677	0.77271	1	0.318258	0.0969457	0.922769	0.317041	11.9319	0.00390625	1	0.123524	256	584	596	507	380	651	651
CCL12	0.495255	0.792832	1	0.318258	0.0969457	0.922769	0.143709	12.9318	0.00390625	1	0.123524	300	586	600	386	366	652	652
IL6	0.607763	0.866553	-1.74616	0.0811676	-0.213076	0.831268	0.209394	-1.78334	0.00390625	0.987512	0.40797	670	314	445	436	570	653	653
ITGA2	0.577685	0.848714	0.790446	0.429985	0.00195568	0.99844	0.203366	2.28655	0.00390625	0.996158	0.0014608	481	661	831	433	191	654	654
IL18BP	0.635511	0.882475	-1.82186	0.0687639	-0.286088	0.774811	0.0446212	-19.5133	0	0.988473	0.0319957	692	296	398	258	284	655	655
BMP1	0.563419	0.839115	-1.64966	0.099314	-0.0912649	0.927282	0.17947	-5.20738	0.015625	0.980788	0.680475	457	331	627	418	755	656	656
KLRE1	0.531754	0.818882	0.931438	0.352502	0.122463	0.902533	0.112688	3.76738	0.0078125	0.997118	0.2647	387	620	547	351	473	657	657
AQP4	0.625925	0.877053	0.0154299	0.987699	-0.0930344	0.925876	0.985728	0.0237513	0.00390625	0.992315	0.0183272	688	831	622	829	262	658	658
GPC4	0.576112	0.84777	-1.14645	0.251872	-0.164277	0.869513	0.230673	-4.91271	0.0078125	0.985591	0.619679	468	480	497	443	700	659	659
F7	0.53834	0.823353	0.732266	0.464605	0.0731051	0.941722	0.492602	2.02262	0.00390625	0.999039	0.357153	410	678	659	610	532	660	660
ULBP1	0.617937	0.872539	-2.68397	0.00737991	-0.522259	0.60149	0.0530969	-2.17274	0.0117188	0.967339	0.11049	683	196	318	272	349	661	661
C1QTNF4	0.548884	0.830126	-2.12487	0.0338328	-0.117713	0.906295	0.0607613	-6.32036	0.0078125	0.987512	0.484228	431	253	565	283	622	662	662
NCR1	0.561045	0.837955	1.09232	0.275722	0.0992739	0.920921	0.0119324	9.40492	0.0078125	0.996158	0.094402	441	500	583	198	336	663	663
GDF15	0.690811	0.910296	-1.3346	0.182298	-0.213355	0.83105	0.137907	-7.14831	0.00390625	0.987512	0.387038	726	430	443	379	558	664	664
TNFSF12	0.504871	0.798871	0.652037	0.514867	0.0749676	0.94024	0.444478	1.02363	0.0078125	0.995197	0.686689	310	702	640	583	760	665	665
CD1D2	0.716321	0.922067	-1.08987	0.276022	-0.47374	0.635686	0.0447455	-4.78029	0.0117188	0.96926	0.173611	740	501	332	259	425	666	666
IL17RB	0.430765	0.740813	-1.65353	0.0985244	0.0257032	0.979494	0.166121	-5.62712	0.0078125	0.993276	0.530622	198	330	760	406	641	667	667
KIT	0.445382	0.752851	-1.69194	0.0909572	-0.189887	0.849398	0.0718708	-8.02709	0.00390625	0.988473	0.413827	209	324	467	298	575	668	668
REEP2	0.460032	0.764413	-2.44167	0.0147851	-0.142299	0.886844	0.0554577	-7.94598	0.00390625	0.990394	0.316486	233	216	523	275	493	669	669
IL2	0.577685	0.848714	-0.291035	0.771141	-0.0222575	0.982243	0.805951	-0.435629	0.00390625	0.995197	0.968947	480	776	814	777	836	670	670
PLG	0.495255	0.792832	1.22618	0.221234	0.170144	0.864897	0.0766105	3.60734	0.0078125	0.999039	0.0832398	301	455	481	310	321	671	671
TRPC1	0.503988	0.798476	0.914959	0.361066	0.0731982	0.941648	0.151127	3.60734	0.00390625	0.999039	0.357153	305	625	647	392	528	672	672
IDO1	0.494191	0.791637	0.127364	0.898723	-0.0219781	0.982465	0.896918	0.21637	0.00390625	0.995197	0.785359	293	811	815	808	789	673	673
PAQR3	0.547854	0.829542	-1.41961	0.15602	-0.0704044	0.943872	0.177322	-5.08206	0.00390625	0.993276	0.712542	428	385	676	417	771	674	674
CXCL13	0.475383	0.777485	-1.01047	0.312505	-0.0461912	0.963158	0.494054	-4.31574	0.00390625	0.994236	0.845121	260	529	745	612	802	675	675
MPP3	0.469677	0.77271	0.936752	0.349766	0.0731982	0.941648	0.123249	4.02235	0.00390625	0.999039	0.357153	254	619	648	366	539	676	676
SERPINF2	0.453604	0.759832	-1.2255	0.220666	0.0252376	0.979865	0.384193	-5.27967	0.00390625	0.997118	0.601767	220	453	769	549	690	677	677
EFNA5	0.58316	0.851894	-0.141915	0.887225	-0.111287	0.911388	0.881667	-0.113744	0.015625	0.979827	0.440485	634	809	578	801	586	678	678
LAYN	0.401714	0.717723	0.881884	0.378647	0.0514064	0.959002	0.16102	2.02357	0.0078125	0.994236	0.114486	168	637	698	399	358	679	679
TMEM102	0.46058	0.764874	-0.681382	0.495763	0.073012	0.941797	0.689748	-1.78334	0.00390625	0.999039	0.357153	237	695	661	712	530	680	680
EDN1	0.613826	0.870154	0.339195	0.734726	-0.259267	0.795429	0.595954	0.608685	0.00390625	0.985591	1.1194e-10	675	767	415	653	43	681	681
PTGFRN	0.5793	0.849705	-0.605215	0.545314	-0.0699388	0.944242	0.635445	-0.783446	0.00390625	0.993276	0.864897	631	710	679	675	809	682	682
CXCL3	0.469677	0.77271	0.732266	0.464605	0.0731051	0.941722	0.492602	2.02262	0.00390625	0.999039	0.357153	255	679	653	604	538	683	683
IL17B	0.590949	0.857147	-1.41489	0.157399	-0.0476813	0.96197	0.643535	-10.9086	0	0.998079	0.46582	643	388	736	682	608	684	684
KLRA2	0.649079	0.889819	-2.39123	0.016969	-0.309928	0.756615	0.0229941	-19.5114	0	0.987512	0.0249776	697	220	388	223	272	685	685
BMP7	0.519665	0.809927	-0.765283	0.444359	-0.0214193	0.982911	0.566672	-0.783523	0.0078125	0.991354	0.578193	346	671	818	641	662	686	686
FGFBP1	0.534318	0.82061	-0.583135	0.559962	0.00419074	0.996656	0.672129	-0.561168	0.0117188	0.988473	0.828623	396	713	828	702	797	687	687
SLC2A4	0.503988	0.798476	-0.99953	0.31777	0.00139691	0.998885	0.508221	-5.87675	0.00390625	0.996158	0.849392	304	575	836	617	804	688	688
HRH1	0.563346	0.839029	-1	0.317543	-0.0238406	0.98098	0.801438	-9.90932	0	0.999039	0.653563	455	543	778	774	734	689	689
MSLN	0.579083	0.849367	-1	0.317543	-0.0238406	0.98098	0.801438	-9.90932	0	0.999039	0.653563	528	546	780	752	738	690	690
HMMR	0.607763	0.866553	-2.35578	0.0186687	-0.284877	0.775738	0.052928	-6.65283	0.00390625	0.98463	0.205896	671	225	400	271	445	691	691
ART1	0.563346	0.839029	1	0.318258	0.0969457	0.922769	0.105228	13.5167	0.00390625	1	0.123524	452	576	606	345	364	692	692
CASR	0.563346	0.839029	1	0.318258	0.0969457	0.922769	0.317041	11.9319	0.00390625	1	0.123524	447	582	610	508	370	693	693
GM12597	0.579083	0.849367	-1	0.317543	-0.0238406	0.98098	0.801438	-9.90932	0	0.999039	0.653563	504	542	777	763	739	694	694
CFTR	0.543951	0.827164	-0.390575	0.696268	-0.0223506	0.982168	0.765492	-0.561089	0.00390625	0.995197	0.918505	421	754	813	739	824	695	695
ADCYAP1R1	0.534585	0.82094	0.241309	0.809456	0.0254238	0.979717	0.835617	0.438661	0.00390625	0.997118	0.968695	403	787	764	786	835	696	696
CD200R4	0.563527	0.839226	-1	0.317543	-0.0238406	0.98098	0.507247	-18.0927	0	0.999039	0.653563	458	572	783	616	715	697	697
GPR125	0.481934	0.782959	-1.36666	0.172026	-0.0225369	0.98202	0.298201	-4.70381	0.00390625	0.995197	0.732016	277	414	811	489	778	698	698
LPAR3	0.614264	0.870352	-1.58099	0.114185	-0.143044	0.886256	0.186898	-18.2698	0	0.994236	0.148467	676	347	522	424	403	699	699
AMOT	0.466948	0.771198	0.318229	0.750456	0.0983426	0.92166	0.793599	0.438726	0.0078125	0.996158	0.56952	242	771	592	747	659	700	700
GP1BA	0.616782	0.872061	-1.73221	0.0835322	-0.262247	0.793131	0.0374378	-20.4614	0	0.989433	0.0410537	682	320	412	248	290	701	701
CHRNA1	0.481934	0.782959	0.241309	0.809456	0.0254238	0.979717	0.835617	0.438661	0.00390625	0.997118	0.968695	278	788	763	787	833	702	702
CD160	0.548884	0.830126	-1.63856	0.101582	-0.117899	0.906147	0.24867	-3.06338	0.00390625	0.991354	0.591217	430	335	564	454	688	703	703
BMP5	0.531754	0.818882	-1.41489	0.157399	-0.0476813	0.96197	0.643535	-10.9086	0	0.998079	0.46582	393	393	730	678	616	704	704
IL23A	0.529974	0.817039	0.479992	0.631562	0.0492644	0.960709	0.668297	1.02337	0.00390625	0.998079	0.58894	364	737	709	700	676	705	705
CCR4	0.534585	0.82094	-1.89216	0.0587468	-0.0953626	0.924027	0.374222	-12.23	0	0.996158	0.2568	400	287	613	545	466	706	706
IL27	0.579083	0.849367	-1.27423	0.202866	-0.0476813	0.96197	0.348616	-18.1793	0	0.998079	0.46582	610	446	737	525	604	707	707
BC096441	0.445382	0.752851	-0.390575	0.696268	-0.0223506	0.982168	0.765492	-0.561089	0.00390625	0.995197	0.918505	208	755	812	740	825	708	708
RTN4RL2	0.529974	0.817039	-0.987213	0.323768	0.073012	0.941797	0.521013	-6.29781	0.00390625	0.999039	0.357153	362	598	663	630	522	709	709
FCGR4	0.651228	0.890532	-2.93701	0.00338701	-0.35761	0.720635	0.0124314	-21.9678	0	0.985591	0.0152838	699	175	362	199	255	710	710
ASTN1	0.579083	0.849367	0.732266	0.464605	0.0731051	0.941722	0.492602	2.02262	0.00390625	0.999039	0.357153	520	675	655	606	540	711	711
CXCR3	0.635511	0.882475	-2.43698	0.0149772	-0.285808	0.775025	0.0224897	-10.5364	0.00390625	0.98463	0.197933	691	217	399	221	442	712	712
SCNN1A	0.494191	0.791637	-1.76791	0.0773693	-0.166884	0.867461	0.126246	-16.0778	0	0.993276	0.11398	296	309	485	371	353	713	713
THPO	0.469677	0.77271	1	0.318258	0.0969457	0.922769	0.317041	11.9319	0.00390625	1	0.123524	250	583	594	512	377	714	714
NID2	0.601456	0.863549	-1.07951	0.280611	-0.166884	0.867461	0.197519	-16.2477	0	0.993276	0.11398	660	509	489	430	356	715	715
IFNK	0.469677	0.77271	1	0.318258	0.0969457	0.922769	0.0715248	19.2535	0.00390625	1	0.123524	249	577	603	296	381	716	716
IL1F5	0.577009	0.848352	-1	0.317543	-0.0238406	0.98098	0.684411	-10.9086	0	0.999039	0.653563	473	563	779	709	730	717	717
KCND2	0.518577	0.808693	0.479992	0.631562	0.0492644	0.960709	0.668297	1.02337	0.00390625	0.998079	0.58894	338	738	714	698	679	718	718
KLRB1A	0.518577	0.808693	1.2386	0.216633	0.170237	0.864824	0.0109102	11.4776	0.0078125	0.999039	0.0832398	337	452	480	195	323	719	719
KLRA8	0.563346	0.839029	1	0.318258	0.0969457	0.922769	0.0715481	18.8142	0.00390625	1	0.123524	448	578	601	297	376	720	720
ADAM3	0.529974	0.817039	0.732266	0.464605	0.0731051	0.941722	0.492602	2.02262	0.00390625	0.999039	0.357153	369	682	650	601	523	721	721
FAM3B	0.475383	0.777485	0.479992	0.631562	0.0492644	0.960709	0.668297	1.02337	0.00390625	0.998079	0.58894	261	734	712	696	678	722	722
RGMA	0.563346	0.839029	0.9774	0.329297	0.0731982	0.941648	0.0856966	5.48172	0.00390625	0.999039	0.357153	454	605	646	322	524	723	723
GHSR	0.469677	0.77271	1	0.318258	0.0969457	0.922769	0.317041	11.9319	0.00390625	1	0.123524	248	579	599	500	373	724	724
BMPR2	0.543951	0.827164	-2.50245	0.0124862	-0.166884	0.867461	0.185462	-13.0779	0	0.993276	0.11398	423	212	488	422	355	725	725
NT5E	0.531754	0.818882	-1.33901	0.180859	-0.143044	0.886256	0.140006	-18.6221	0	0.994236	0.148467	384	427	521	383	402	726	726
MSR1	0.445382	0.752851	-1.67235	0.0947537	0.00223506	0.998217	0.216657	-4.0846	0.0078125	0.992315	0.576548	212	328	830	439	660	727	727
ARHGEF5	0.548884	0.830126	-1.27806	0.201652	-0.141554	0.887432	0.349785	-1.43544	0.00390625	0.990394	0.608447	429	444	524	527	693	728	728
VEGFA	0.506439	0.799961	-0.605215	0.545314	-0.0699388	0.944242	0.635445	-0.783446	0.00390625	0.993276	0.864897	321	711	678	674	811	729	729
SULF1	0.616782	0.872061	-2.83799	0.00462807	-0.190725	0.848741	0.174615	-12.908	0	0.992315	0.0878922	680	183	465	415	329	730	730
CD226	0.521252	0.811223	0.0139916	0.988843	0.0253307	0.979791	0.991204	0.0237482	0.00390625	0.997118	0.859111	349	834	766	834	808	731	731
GDF3	0.453604	0.759832	-1.14234	0.253575	0.0251444	0.97994	0.313755	-8.22143	0.00390625	0.997118	0.679815	218	481	771	496	754	732	732
TIGIT	0.503988	0.798476	0.319077	0.749841	0.146024	0.883903	0.758428	0.63036	0.0078125	0.998079	0.14399	306	770	516	734	395	733	733
SELP	0.468415	0.772	-0.856919	0.39165	-0.0201155	0.983951	0.595899	-1.44052	0.0078125	0.991354	0.888004	246	643	820	652	820	734	734
CTF1	0.531754	0.818882	-1.18841	0.234942	-0.0715219	0.942982	0.412028	-13.4929	0	0.997118	0.342855	386	467	673	567	508	735	735
RTN4R	0.505651	0.799403	-1.03308	0.301807	-0.0715219	0.942982	0.418534	-15.862	0	0.997118	0.342855	320	519	671	572	504	736	736
XCL1	0.531754	0.818882	-1.49766	0.134525	-0.0715219	0.942982	0.329761	-13.9954	0	0.997118	0.342855	377	360	667	517	511	737	737
IL2RA	0.649079	0.889819	-1.49373	0.135546	-0.308066	0.758032	0.206313	-4.56119	0.00390625	0.98367	0.211993	698	362	392	435	446	738	738
TNFRSF11A	0.506439	0.799961	-1.79927	0.0722597	-0.118086	0.906	0.203702	-4.16572	0.00390625	0.991354	0.547113	322	299	563	434	650	739	739
IL1F10	0.579083	0.849367			0	1	1	0	0	1	1	621	953	873	953	873	740	740
SERPINA5	0.579083	0.849367			0	1	1	0	0	1	1	582	920	843	921	850	741	741
FOLR1	0.603873	0.864526	-1.41489	0.157399	-0.0476813	0.96197	0.643535	-10.9086	0	0.998079	0.46582	666	398	723	686	598	742	742
FASL	0.651262	0.890721	-1.78306	0.0748681	-0.143044	0.886256	0.145924	-17.6221	0	0.994236	0.148467	702	304	519	389	404	743	743
TDGF1	0.579083	0.849367			0	1	1	0	0	1	1	491	847	917	841	923	744	744
FSHR	0.579083	0.849367			0	1	1	0	0	1	1	521	874	952	874	953	745	745
CXCL9	0.590949	0.857147	-1.09186	0.275146	-0.0953626	0.924027	0.269738	-20.6408	0	0.996158	0.2568	646	497	614	471	467	746	746
CST8	0.579083	0.849367			0	1	1	0	0	1	1	492	848	916	840	924	747	747
OLR1	0.5793	0.849705	-1.54151	0.123497	-0.0953626	0.924027	0.24375	-15.9078	0	0.996158	0.2568	630	353	615	449	469	748	748
GPR162	0.579083	0.849367			0	1	1	0	0	1	1	584	922	845	919	843	749	749
SLIT2	0.531754	0.818882	0.988222	0.32398	0.0731982	0.941648	0.0785232	6.41459	0.00390625	0.999039	0.357153	380	599	649	317	527	750	750
SCNN1B	0.590949	0.857147	-1.41489	0.157399	-0.0476813	0.96197	0.643535	-10.9086	0	0.998079	0.46582	641	387	722	677	597	751	751
LY6F	0.543951	0.827164	-2.24038	0.0252767	-0.119203	0.905114	0.33486	-12.23	0	0.995197	0.194502	420	239	558	519	436	752	752
LEP	0.579083	0.849367			0	1	1	0	0	1	1	553	897	899	897	899	753	753
KISS1R	0.577009	0.848352	-1.00548	0.314897	-0.0476813	0.96197	0.478078	-17.4235	0	0.998079	0.46582	474	532	726	599	615	754	754
KLRC2	0.545616	0.828098	-0.532781	0.594283	0.0253307	0.979791	0.736725	-0.976064	0.00390625	0.997118	0.772103	426	725	767	728	786	755	755
GABRR1	0.579083	0.849367			0	1	1	0	0	1	1	559	902	863	901	864	756	756
FGF22	0.579083	0.849367			0	1	1	0	0	1	1	538	887	939	887	940	757	757
CD70	0.579083	0.849367			0	1	1	0	0	1	1	588	925	848	916	840	758	758
PLA2G2A	0.579083	0.849367	-1	0.317543	-0.0238406	0.98098	0.801438	-9.90932	0	0.999039	0.653563	540	568	787	772	712	759	759
VPREB1	0.480302	0.782202	-1.42619	0.154114	0.00139691	0.998885	0.273252	-6.26608	0.00390625	0.996158	0.617616	266	379	835	473	699	760	760
F11	0.579083	0.849367	-1	0.317543	-0.0238406	0.98098	0.623761	-11.4933	0	0.999039	0.653563	571	552	804	671	714	761	761
IL4	0.605046	0.865199	-1.2097	0.226668	-0.0476813	0.96197	0.357157	-15.9522	0	0.998079	0.46582	669	460	738	532	599	762	762
FGF8	0.579083	0.849367			0	1	1	0	0	1	1	535	885	941	885	942	763	763
CD6	0.504945	0.799098	0.372462	0.709781	-0.116968	0.906885	0.687402	0.739139	0.00390625	0.991354	0.237841	314	756	569	711	459	764	764
WNT7A	0.563346	0.839029	-1	0.317543	-0.0238406	0.98098	0.801438	-9.90932	0	0.999039	0.653563	453	544	773	775	735	765	765
SCUBE1	0.590949	0.857147	-1.04648	0.295582	-0.0476813	0.96197	0.47348	-14.3673	0	0.998079	0.46582	645	514	741	593	603	766	766
SCN5A	0.563346	0.839029	-1	0.317543	-0.0238406	0.98098	0.801438	-9.90932	0	0.999039	0.653563	442	559	806	770	732	767	767
ICAM4	0.534585	0.82094	-1.88855	0.0592299	-0.166884	0.867461	0.119864	-19.4834	0	0.993276	0.11398	402	288	487	363	354	768	768
GLRA1	0.590949	0.857147	-1.27459	0.202739	-0.0476813	0.96197	0.369446	-14.6628	0	0.998079	0.46582	642	445	739	542	607	769	769
PROCR	0.625925	0.877053	-1.43798	0.15074	-0.238406	0.811566	0.0986367	-18.3754	0	0.990394	0.0527792	689	376	426	338	305	770	770
SPAM1	0.579083	0.849367			0	1	1	0	0	1	1	529	880	946	880	947	771	771
IGLL1	0.602717	0.8641	-2.00289	0.0454482	-0.0953626	0.924027	0.416131	-11.9082	0	0.996158	0.2568	664	269	616	570	470	772	772
CD40LG	0.590949	0.857147	-1.0339	0.301422	-0.0476813	0.96197	0.436567	-15.8147	0	0.998079	0.46582	648	518	742	580	610	773	773
CCR8	0.602717	0.8641	-1.73372	0.0832644	-0.0715219	0.942982	0.517315	-11.4933	0	0.997118	0.342855	665	317	665	625	509	774	774
IL1RL1	0.543951	0.827164	-1.46259	0.143882	-0.119203	0.905114	0.195573	-17.5589	0	0.995197	0.194502	424	370	557	427	439	775	775
WNT5B	0.555102	0.834288	0.813696	0.416571	-0.0930344	0.925876	0.170676	2.43866	0.00390625	0.992315	4.2977e-09	437	656	624	412	56	776	776
ADIPOQ	0.577009	0.848352	-1	0.317543	-0.0238406	0.98098	0.50717	-19.5151	0	0.999039	0.653563	478	556	799	614	729	777	777
ADAM2	0.579083	0.849367			0	1	1	0	0	1	1	551	896	931	895	932	778	778
ACVR2B	0.529974	0.817039	0.10557	0.915955	0.073012	0.941797	0.939779	0.21637	0.00390625	0.999039	0.357153	371	814	664	820	537	779	779
VTCN1	0.579083	0.849367	-1	0.317543	-0.0238406	0.98098	0.801438	-9.90932	0	0.999039	0.653563	523	545	791	760	733	780	780
PKD2L1	0.577009	0.848352	-1	0.317543	-0.0238406	0.98098	0.684411	-10.9086	0	0.999039	0.653563	471	541	776	706	717	781	781
EDN2	0.579083	0.849367			0	1	1	0	0	1	1	534	884	942	884	943	782	782
MME	0.494191	0.791637	0.547545	0.584451	-0.0692869	0.944761	0.420567	1.17566	0.00390625	0.993276	0.00359695	292	723	681	576	215	783	783
NLGN2	0.531754	0.818882	-1.02518	0.305518	-0.0715219	0.942982	0.418553	-16.2477	0	0.997118	0.342855	389	523	674	573	510	784	784
GFRA2	0.543951	0.827164	-1.01387	0.310879	-0.119203	0.905114	0.234627	-18.905	0	0.995197	0.194502	422	526	559	445	438	785	785
GYPA	0.534585	0.82094	-2.159	0.0310779	-0.0227231	0.981871	0.138904	-10.555	0.00390625	0.995197	0.0294575	401	249	809	380	279	786	786
TREML1	0.579083	0.849367			0	1	1	0	0	1	1	620	952	874	952	874	787	787
SCNN1G	0.579083	0.849367			0	1	1	0	0	1	1	596	930	868	930	868	788	788
ADAMTS7	0.579083	0.849367	-1	0.317543	-0.0238406	0.98098	0.801438	-9.90932	0	0.999039	0.653563	536	548	808	771	716	789	789
CXCL10	0.677879	0.9042	-1.43461	0.151698	-0.429132	0.667828	0.0160811	-21.4895	0	0.982709	0.00737186	717	377	337	213	233	790	790
KCNE2	0.531754	0.818882	-1	0.317543	-0.0238406	0.98098	0.801438	-9.90932	0	0.999039	0.653563	379	558	797	765	718	791	791
BGLAP2	0.579083	0.849367			0	1	1	0	0	1	1	518	872	954	872	898	792	792
AOC3	0.579083	0.849367			0	1	1	0	0	1	1	526	878	948	878	949	793	793
ADAM6A	0.579083	0.849367			0	1	1	0	0	1	1	524	876	950	876	951	794	794
UMODL1	0.579083	0.849367	-1	0.317543	-0.0238406	0.98098	0.525263	-13.4929	0	0.999039	0.653563	552	551	805	631	742	795	795
PRL3D1	0.579083	0.849367			0	1	1	0	0	1	1	548	893	934	892	935	796	796
HYAL5	0.579083	0.849367			0	1	1	0	0	1	1	590	927	858	906	859	797	797
COL25A1	0.531754	0.818882	-1.41489	0.157399	-0.0476813	0.96197	0.643535	-10.9086	0	0.998079	0.46582	391	391	731	679	611	798	798
PRL3B1	0.579083	0.849367			0	1	1	0	0	1	1	550	895	932	894	933	799	799
5830411N06RIK	0.579083	0.849367			0	1	1	0	0	1	1	587	924	847	917	841	800	800
TNFRSF9	0.563419	0.839115	-1.40038	0.161697	-0.02263	0.981945	0.256803	-8.35092	0.00390625	0.995197	0.722548	456	404	810	461	775	801	801
GPRC6A	0.592065	0.857956	-1	0.317543	-0.0238406	0.98098	0.801438	-9.90932	0	0.999039	0.653563	652	569	786	753	731	802	802
PCSK9	0.579083	0.849367			0	1	1	0	0	1	1	595	929	896	931	895	803	803
KLRA1	0.531754	0.818882	-1.47738	0.139876	-0.0715219	0.942982	0.30412	-14.3673	0	0.997118	0.342855	376	366	668	490	513	804	804
NEPN	0.579083	0.849367			0	1	1	0	0	1	1	537	886	940	886	941	805	805
PLA2G1B	0.590949	0.857147	-1.18037	0.238122	-0.0953626	0.924027	0.269734	-17.7022	0	0.996158	0.2568	644	468	617	470	471	806	806
WNT5A	0.480302	0.782202	0.631398	0.528196	0.122183	0.902754	0.520215	1.02363	0.0078125	0.997118	0.46855	269	707	552	629	619	807	807
SERPINI2	0.579083	0.849367			0	1	1	0	0	1	1	546	891	935	891	936	808	808
TFF1	0.579083	0.849367			0	1	1	0	0	1	1	607	941	885	941	885	809	809
SCUBE3	0.579083	0.849367			0	1	1	0	0	1	1	602	936	890	937	889	810	810
HYAL4	0.579083	0.849367			0	1	1	0	0	1	1	589	926	844	920	844	811	811
RSPO2	0.579083	0.849367			0	1	1	0	0	1	1	592	928	866	929	896	812	812
GUCY2G	0.592065	0.857956	-1	0.317543	-0.0238406	0.98098	0.801438	-9.90932	0	0.999039	0.653563	651	564	795	764	745	813	813
GRIA1	0.590949	0.857147	-1.41489	0.157399	-0.0476813	0.96197	0.643535	-10.9086	0	0.998079	0.46582	647	392	744	685	612	814	814
P2RX2	0.531754	0.818882	-1	0.317543	-0.0238406	0.98098	0.801438	-9.90932	0	0.999039	0.653563	375	561	793	762	727	815	815
CD200R3	0.579083	0.849367			0	1	1	0	0	1	1	628	959	959	959	959	816	816
ISLR2	0.490178	0.788499	-1.98574	0.0473244	-0.143044	0.886256	0.122697	-18.2432	0	0.994236	0.148467	285	274	520	365	405	817	817
TFF2	0.579083	0.849367			0	1	1	0	0	1	1	605	939	887	939	887	818	818
WNT9A	0.579083	0.849367			0	1	1	0	0	1	1	569	912	853	911	854	819	819
GHRHR	0.579083	0.849367			0	1	1	0	0	1	1	486	842	922	846	918	820	820
CTS7	0.579083	0.849367			0	1	1	0	0	1	1	558	901	864	900	872	821	821
RAPSN	0.453604	0.759832	-1.32528	0.185357	0.0251444	0.97994	0.388295	-3.33346	0.00390625	0.997118	0.379514	219	433	770	552	554	822	822
PLA2G5	0.563527	0.839226	-1	0.317543	-0.0238406	0.98098	0.801438	-9.90932	0	0.999039	0.653563	459	566	789	759	728	823	823
APOA4	0.469677	0.77271	1	0.318258	0.0969457	0.922769	0.317041	11.9319	0.00390625	1	0.123524	253	580	597	504	378	824	824
CTRB1	0.579083	0.849367			0	1	1	0	0	1	1	557	900	892	935	891	825	825
WNT1	0.579083	0.849367			0	1	1	0	0	1	1	531	882	944	882	945	826	826
PTGER2	0.593613	0.858594	-1.75958	0.0787722	-0.190166	0.849179	0.0393391	-9.27107	0.00390625	0.988473	0.406554	654	311	466	250	568	827	827
AIPL1	0.579083	0.849367	-1	0.317543	-0.0238406	0.98098	0.801438	-9.90932	0	0.999039	0.653563	532	547	803	769	721	828	828
CD276	0.602717	0.8641	-1.52705	0.127054	-0.214566	0.830106	0.0897877	-19.8635	0	0.991354	0.0680128	663	356	441	326	315	829	829
PTPRR	0.481934	0.782959	-0.407576	0.683776	-0.0460981	0.963232	0.745236	-0.561089	0.00390625	0.994236	0.932681	272	749	746	731	830	830	830
UCMA	0.579083	0.849367			0	1	1	0	0	1	1	549	894	933	893	934	831	831
ENPEP	0.481934	0.782959	-0.192511	0.847421	0.00149004	0.998811	0.881752	-0.298105	0.00390625	0.996158	0.917593	273	797	834	802	823	832	832
MMP1A	0.579083	0.849367			0	1	1	0	0	1	1	522	875	951	875	952	833	833
MMP8	0.616782	0.872061	-1.19169	0.233653	-0.238406	0.811566	0.0771945	-22.2314	0	0.990394	0.0527792	681	466	427	313	304	834	834
CD209B	0.563527	0.839226	-1.41489	0.157399	-0.0476813	0.96197	0.643535	-10.9086	0	0.998079	0.46582	460	397	724	687	601	835	835
KLRA7	0.5793	0.849705	0.920076	0.358396	-0.0217918	0.982614	0.11813	3.67577	0.00390625	0.995197	0.000140109	629	623	816	359	140	836	836
NTRK1	0.579083	0.849367			0	1	1	0	0	1	1	509	863	901	864	900	837	837
TRPV1	0.579083	0.849367			0	1	1	0	0	1	1	498	854	910	855	909	838	838
GIF	0.579083	0.849367			0	1	1	0	0	1	1	493	849	915	839	925	839	839
DLK1	0.531754	0.818882	-1.17691	0.239499	-0.0476813	0.96197	0.48957	-12.493	0	0.998079	0.46582	392	469	743	600	617	840	840
C8A	0.579083	0.849367	-1	0.317543	-0.0238406	0.98098	0.684411	-10.9086	0	0.999039	0.653563	545	550	796	707	737	841	841
KCNH5	0.579083	0.849367			0	1	1	0	0	1	1	483	839	925	849	915	842	842
CHRNA7	0.579083	0.849367			0	1	1	0	0	1	1	580	918	842	922	845	843	843
ADAMTS20	0.579083	0.849367			0	1	1	0	0	1	1	500	856	908	857	907	844	844
FZD10	0.579083	0.849367			0	1	1	0	0	1	1	527	879	947	879	948	845	845
FGF10	0.531754	0.818882	-1	0.317543	-0.0238406	0.98098	0.801438	-9.90932	0	0.999039	0.653563	388	557	798	766	720	846	846
TNFRSF23	0.577009	0.848352	-1.43371	0.151955	-0.0953626	0.924027	0.221142	-17.3425	0	0.996158	0.2568	476	378	612	441	468	847	847
CCL26	0.579083	0.849367			0	1	1	0	0	1	1	503	859	905	860	904	848	848
WNT3A	0.579083	0.849367			0	1	1	0	0	1	1	533	883	943	883	944	849	849
IL1F6	0.579083	0.849367			0	1	1	0	0	1	1	625	957	869	957	869	850	850
GM13285	0.579083	0.849367			0	1	1	0	0	1	1	573	915	849	915	851	851	851
GM13287	0.579083	0.849367			0	1	1	0	0	1	1	565	908	857	907	858	852	852
GM13288	0.579083	0.849367			0	1	1	0	0	1	1	614	947	879	947	879	853	853
IFNA7	0.579083	0.849367	-1	0.317543	-0.0238406	0.98098	0.801438	-9.90932	0	0.999039	0.653563	585	574	781	751	723	854	854
IFNA11	0.579083	0.849367			0	1	1	0	0	1	1	598	932	894	933	893	855	855
IFNA6	0.579083	0.849367			0	1	1	0	0	1	1	604	938	888	938	888	856	856
IFNA5	0.579083	0.849367			0	1	1	0	0	1	1	586	923	846	918	842	857	857
IFNA4	0.579083	0.849367			0	1	1	0	0	1	1	603	937	889	898	928	858	858
IFNA1	0.579083	0.849367			0	1	1	0	0	1	1	597	931	895	932	894	859	859
IFNE	0.579083	0.849367			0	1	1	0	0	1	1	568	911	854	910	855	860	860
BMP8B	0.563346	0.839029	-1	0.317543	-0.0238406	0.98098	0.801438	-9.90932	0	0.999039	0.653563	449	555	800	767	736	861	861
CER1	0.531754	0.818882	-1	0.317543	-0.0238406	0.98098	0.801438	-9.90932	0	0.999039	0.653563	390	560	794	757	711	862	862
IL31	0.579083	0.849367			0	1	1	0	0	1	1	613	946	880	946	880	863	863
ART2B	0.529974	0.817039	0.958209	0.338862	0.0731982	0.941648	0.101207	4.60728	0.00390625	0.999039	0.357153	368	611	644	342	531	864	864
TNFSF14	0.543951	0.827164	-1.34069	0.180314	-0.119203	0.905114	0.156739	-19.7966	0	0.995197	0.194502	419	424	555	395	440	865	865
IL13	0.579083	0.849367			0	1	1	0	0	1	1	575	916	840	924	847	866	866
IL25	0.579083	0.849367			0	1	1	0	0	1	1	618	950	876	950	876	867	867
WNT7B	0.531754	0.818882	-1.73372	0.0832644	-0.0715219	0.942982	0.517315	-11.4933	0	0.997118	0.342855	378	319	666	624	512	868	868
SCGB3A1	0.579083	0.849367	-1	0.317543	-0.0238406	0.98098	0.801438	-9.90932	0	0.999039	0.653563	591	554	801	768	713	869	869
IL9	0.579083	0.849367			0	1	1	0	0	1	1	563	906	859	905	860	870	870
NODAL	0.579083	0.849367			0	1	1	0	0	1	1	525	877	949	877	950	871	871
KCNE1	0.579083	0.849367			0	1	1	0	0	1	1	495	851	913	865	927	872	872
GDF2	0.579083	0.849367			0	1	1	0	0	1	1	543	889	937	867	958	873	873
GM13279	0.579083	0.849367			0	1	1	0	0	1	1	499	855	909	856	908	874	874
GM13275	0.579083	0.849367			0	1	1	0	0	1	1	506	860	904	861	903	875	875
GM13278	0.579083	0.849367			0	1	1	0	0	1	1	564	907	852	912	853	876	876
GM13277	0.579083	0.849367			0	1	1	0	0	1	1	502	858	906	852	912	877	877
IL1F8	0.579083	0.849367			0	1	1	0	0	1	1	622	954	872	954	867	878	878
KLRA5	0.579083	0.849367			0	1	1	0	0	1	1	489	845	919	843	921	879	879
IL12B	0.531754	0.818882	-1.00205	0.316553	-0.0476813	0.96197	0.478074	-18.8415	0	0.998079	0.46582	395	534	728	598	595	880	880
IL22	0.579083	0.849367			0	1	1	0	0	1	1	609	943	883	943	883	881	881
ILTIFB	0.579083	0.849367			0	1	1	0	0	1	1	544	890	936	890	937	882	882
IL11	0.579083	0.849367			0	1	1	0	0	1	1	572	914	851	913	852	883	883
CHRNB2	0.556092	0.83487	-1.85137	0.0644	-0.214566	0.830106	0.073321	-17.5077	0	0.991354	0.0680128	438	294	440	302	316	884	884
IFNB1	0.579083	0.849367			0	1	1	0	0	1	1	567	910	855	909	856	885	885
BMP8A	0.563346	0.839029	-1.52794	0.126832	-0.0715219	0.942982	0.277985	-14.8148	0	0.997118	0.342855	450	355	670	476	507	886	886
IFNA14	0.579083	0.849367			0	1	1	0	0	1	1	601	935	891	936	890	887	887
IFNA9	0.579083	0.849367			0	1	1	0	0	1	1	583	921	850	914	865	888	888
ARNT2	0.507934	0.801108	1.08444	0.279193	0.243156	0.807885	0.047941	4.43831	0.0117188	0.998079	0.102123	323	507	421	264	343	889	889
IFNA12	0.579083	0.849367			0	1	1	0	0	1	1	599	933	893	934	892	890	890
GM13280	0.579083	0.849367			0	1	1	0	0	1	1	497	853	911	854	910	891	891
IFNA2	0.531754	0.818882	-1	0.317543	-0.0238406	0.98098	0.801438	-9.90932	0	0.999039	0.653563	394	567	788	758	725	892	892
IFNAB	0.579083	0.849367			0	1	1	0	0	1	1	566	909	856	908	857	893	893
GM13271	0.579083	0.849367			0	1	1	0	0	1	1	513	867	958	926	849	894	894
GM13283	0.579083	0.849367			0	1	1	0	0	1	1	496	852	912	853	911	895	895
GM13290	0.579083	0.849367			0	1	1	0	0	1	1	627	958	926	850	914	896	896
TNFSF11	0.568806	0.842874	-1.42414	0.154705	-0.0953626	0.924027	0.234846	-18.9712	0	0.996158	0.2568	464	381	618	446	465	897	897
GM13289	0.579083	0.849367			0	1	1	0	0	1	1	612	945	881	945	881	898	898
GM13272	0.579083	0.849367			0	1	1	0	0	1	1	507	861	903	862	902	899	899
IFNZ	0.579083	0.849367			0	1	1	0	0	1	1	570	913	865	927	839	900	900
GM13276	0.579083	0.849367			0	1	1	0	0	1	1	514	868	930	868	930	901	901
IFNA13	0.579083	0.849367			0	1	1	0	0	1	1	600	934	867	958	926	902	902
CCL20	0.579083	0.849367			0	1	1	0	0	1	1	511	865	927	859	905	903	903
MSTN	0.579083	0.849367			0	1	1	0	0	1	1	530	881	945	881	946	904	904
CTF2	0.579083	0.849367			0	1	1	0	0	1	1	555	898	928	866	929	905	905
CCL27B	0.579083	0.849367			0	1	1	0	0	1	1	501	857	907	858	906	906	906
CCL19	0.579083	0.849367			0	1	1	0	0	1	1	494	850	914	851	913	907	907
CCL21A	0.579083	0.849367			0	1	1	0	0	1	1	510	864	900	889	938	908	908
EPHA5	0.519511	0.809708	-1	0.317543	-0.0238406	0.98098	0.684411	-10.9086	0	0.999039	0.653563	341	565	790	708	743	909	909
KLRB1B	0.531754	0.818882	-1.41489	0.157399	-0.0476813	0.96197	0.643535	-10.9086	0	0.998079	0.46582	381	390	732	680	606	910	910
IL17F	0.579083	0.849367			0	1	1	0	0	1	1	581	919	839	925	848	911	911
GDF1	0.579083	0.849367			0	1	1	0	0	1	1	556	899	897	899	897	912	912
CCL8	0.579083	0.849367	-1.73372	0.0832644	-0.0715219	0.942982	0.517315	-11.4933	0	0.997118	0.342855	626	318	669	626	506	913	913
PRL7D1	0.579083	0.849367			0	1	1	0	0	1	1	547	892	898	928	866	914	914
LIF	0.590949	0.857147	-1.41489	0.157399	-0.0476813	0.96197	0.643535	-10.9086	0	0.998079	0.46582	649	396	725	688	605	915	915
KCNJ3	0.579083	0.849367			0	1	1	0	0	1	1	484	840	924	848	916	916	916
GM10591	0.579083	0.849367			0	1	1	0	0	1	1	485	841	923	847	917	917	917
TNFSF18	0.579083	0.849367	-1.41489	0.157399	-0.0476813	0.96197	0.643535	-10.9086	0	0.998079	0.46582	579	389	733	681	609	918	918
GRIN2A	0.579083	0.849367			0	1	1	0	0	1	1	606	940	886	940	886	919	919
WNT6	0.577009	0.848352	-1	0.317543	-0.0238406	0.98098	0.510535	-15.0371	0	0.999039	0.653563	475	553	802	620	722	920	920
CCL22	0.531754	0.818882	-1.07383	0.283148	-0.0476813	0.96197	0.471943	-13.7153	0	0.998079	0.46582	385	510	740	591	614	921	921
TRPM8	0.579083	0.849367			0	1	1	0	0	1	1	619	951	875	951	875	922	922
GRAMD2	0.579083	0.849367	-1	0.317543	-0.0238406	0.98098	0.507194	-18.7375	0	0.999039	0.653563	576	540	775	615	710	923	923
IL17A	0.579083	0.849367	-1	0.317543	-0.0238406	0.98098	0.801438	-9.90932	0	0.999039	0.653563	578	573	782	756	746	924	924
STRC	0.563346	0.839029	-1	0.317543	-0.0238406	0.98098	0.801438	-9.90932	0	0.999039	0.653563	451	562	792	761	726	925	925
BMP10	0.579083	0.849367			0	1	1	0	0	1	1	561	904	861	903	862	926	926
FCER1A	0.577009	0.848352	-1	0.317543	-0.0238406	0.98098	0.801438	-9.90932	0	0.999039	0.653563	477	539	774	773	719	927	927
KLRC3	0.579083	0.849367	-1	0.317543	-0.0238406	0.98098	0.801438	-9.90932	0	0.999039	0.653563	542	549	807	750	724	928	928
CRHR2	0.579083	0.849367			0	1	1	0	0	1	1	488	844	920	844	920	929	929
MS4A2	0.605046	0.865199	-1.00122	0.316951	-0.0476813	0.96197	0.478069	-19.5838	0	0.998079	0.46582	668	535	729	597	596	930	930
CXCL11	0.579083	0.849367			0	1	1	0	0	1	1	541	888	938	888	939	931	931
CCL21B	0.579083	0.849367			0	1	1	0	0	1	1	516	870	956	870	956	932	932
GM13306	0.579083	0.849367			0	1	1	0	0	1	1	608	942	884	942	884	933	933
LEFTY2	0.579083	0.849367			0	1	1	0	0	1	1	562	905	860	904	861	934	934
TNFSF15	0.535562	0.821469	-1.41489	0.157399	-0.0476813	0.96197	0.643535	-10.9086	0	0.998079	0.46582	408	394	727	684	600	935	935
IL7	0.531754	0.818882	-1.01582	0.309949	-0.0715219	0.942982	0.418554	-16.9078	0	0.997118	0.342855	382	525	675	574	505	936	936
TNFSF13	0.504945	0.799098	-2.35643	0.0186358	-0.118179	0.905926	0.10859	-6.50336	0.00390625	0.991354	0.335373	317	224	562	349	500	937	937
CHRNA4	0.579083	0.849367			0	1	1	0	0	1	1	577	917	841	923	846	938	938
IL5	0.579083	0.849367			0	1	1	0	0	1	1	615	948	878	948	878	939	939
PTPRT	0.579083	0.849367	-1	0.317543	-0.0238406	0.98098	0.801438	-9.90932	0	0.999039	0.653563	617	570	785	755	740	940	940
CSF2	0.579083	0.849367			0	1	1	0	0	1	1	487	843	921	845	919	941	941
IL3	0.579083	0.849367			0	1	1	0	0	1	1	623	955	871	955	871	942	942
BMP15	0.579083	0.849367			0	1	1	0	0	1	1	560	903	862	902	863	943	943
CCL24	0.579083	0.849367	-1	0.317543	-0.0238406	0.98098	0.513794	-14.4314	0	0.999039	0.653563	505	538	772	622	741	944	944
CCL28	0.535562	0.821469	-1.34216	0.179838	-0.0476813	0.96197	0.561571	-11.4933	0	0.998079	0.46582	406	422	735	640	602	945	945
IL1A	0.601456	0.863549	-2.1249	0.0338303	-0.119203	0.905114	0.304412	-12.493	0	0.995197	0.194502	661	252	560	491	437	946	946
FGF2	0.579083	0.849367			0	1	1	0	0	1	1	519	873	953	873	954	947	947
GREM2	0.535562	0.821469	-1.41489	0.157399	-0.0476813	0.96197	0.643535	-10.9086	0	0.998079	0.46582	407	395	734	683	613	948	948
CCL1	0.579083	0.849367			0	1	1	0	0	1	1	490	846	918	842	922	949	949
IL20	0.579083	0.849367			0	1	1	0	0	1	1	616	949	877	949	877	950	950
TSLP	0.542077	0.825811	0.0146581	0.988313	0.00158317	0.998737	0.99021	0.0237482	0.00390625	0.996158	0.999895	416	832	832	832	838	951	951
GDF5	0.579083	0.849367			0	1	1	0	0	1	1	517	871	955	871	955	952	952
GDF6	0.579083	0.849367			0	1	1	0	0	1	1	515	869	957	869	957	953	953
CCL21C	0.579083	0.849367			0	1	1	0	0	1	1	508	862	902	863	901	954	954
GDF7	0.579083	0.849367			0	1	1	0	0	1	1	512	866	929	896	931	955	955
IL18RAP	0.577685	0.848714	-0.00749171	0.994025	0.0492644	0.960709	0.995648	-0.0142589	0.00390625	0.998079	0.58894	479	837	716	837	682	956	956
GM13304	0.579083	0.849367			0	1	1	0	0	1	1	624	956	870	956	870	957	957
IL21	0.579083	0.849367			0	1	1	0	0	1	1	611	944	882	944	882	958	958
GRIN1	0.579083	0.849367	-1	0.317543	-0.0238406	0.98098	0.801438	-9.90932	0	0.999039	0.653563	574	571	784	754	744	959	959

## Sheet: FIG5cluster2.csv
	mHG_stat	mHG_pval	t_stat	t_pval	w_stat	w_pval	LRT_pval	Log2FoldChange	TP	TN	mast_pval	mHG_rank	t_rank	w_rank	LRT_rank	mast_rank	RF_rank	COMET_rank
CCND2	2.67693e-45	1.91257e-43	6.92109	2.26103e-11	11.1296	9.00156e-29	3.52661e-31	3.49164	0.392097	0.945248	1.28412e-41	1	17	5	3	3	1	1
CD36	1.01157e-33	6.70963e-32	6.87655	2.6671e-11	8.61005	7.30294e-18	1.75079e-19	2.58668	0.367781	0.920455	2.47765e-26	4	18	31	11	10	3	2
GRN	2.84599e-36	1.89347e-34	5.90426	8.31643e-09	10.3932	2.66149e-25	1.00366e-21	2.46753	0.446809	0.884298	7.04834e-29	3	32	12	8	8	6	3
PDIA4	2.43487e-44	1.72302e-42	10.2924	5.54125e-22	13.324	1.67806e-40	3.55303e-40	2.12955	0.711246	0.717975	5.7952e-49	2	1	2	2	1	2	4
MIF	1.11842e-28	6.68477e-27	7.02805	1.06447e-11	10.9362	7.73397e-28	5.81458e-24	1.91062	0.653495	0.695248	3.54764e-29	7	12	9	7	6	5	5
CD9	6.63848e-22	3.424e-20	5.43298	1.03669e-07	6.45662	1.07067e-10	1.78975e-14	2.63486	0.276596	0.934917	2.15336e-16	21	45	60	24	35	36	6
CD1D1	4.63516e-24	2.50343e-22	5.03513	7.33239e-07	6.43848	1.20679e-10	2.61164e-10	2.01932	0.328267	0.908058	2.87078e-21	15	53	61	39	17	33	7
HSP90AB1	3.24078e-33	2.13311e-31	9.99052	6.14197e-21	13.9559	2.89704e-44	6.93256e-42	1.46568	0.519757	0.829545	8.99981e-44	5	2	1	1	2	4	8
CD24A	2.17509e-26	1.24197e-24	7.36333	1.20287e-12	11.1127	1.08855e-28	2.16129e-24	1.57123	0.68997	0.645661	2.20342e-30	11	8	6	6	5	7	9
PDIA3	1.20601e-27	6.98807e-26	7.01399	1.06209e-11	11.088	1.43515e-28	3.62252e-20	1.39903	0.753799	0.58781	5.38474e-29	9	11	7	9	7	9	10
SEMA7A	1.21253e-16	5.12838e-15	2.31708	0.0208823	3.88636	0.000101759	0.0210108	1.9486	0.173252	0.970041	8.19563e-16	35	184	109	227	41	84	11
HSPA5	7.19947e-23	3.83973e-21	7.33101	1.32743e-12	11.05	2.19287e-28	5.49229e-20	1.39074	0.632219	0.674587	1.77673e-25	18	9	8	10	11	23	12
CR2	8.00355e-25	4.39603e-23	6.60037	1.27511e-10	9.26593	1.93393e-20	1.27665e-14	1.32818	0.650456	0.673554	2.12826e-19	13	21	20	23	20	11	13
HSPD1	1.82046e-16	7.54585e-15	5.85315	1.10075e-08	6.96282	3.33531e-12	1.26727e-17	1.79579	0.483283	0.760331	1.63513e-17	38	33	53	15	31	45	14
PLXNC1	3.69995e-17	1.60314e-15	4.27111	2.38423e-05	5.57508	2.47421e-08	1.94858e-06	1.48575	0.340426	0.863636	4.45481e-14	32	67	74	70	49	74	15
ATP5B	2.79497e-23	1.47169e-21	8.35548	1.22642e-15	11.6845	1.52888e-31	3.8237e-26	1.24779	0.568389	0.737603	3.76706e-32	17	4	4	4	4	12	16
CD72	7.21019e-23	3.86338e-21	6.28386	8.34915e-10	9.2396	2.47417e-20	2.65336e-13	1.26502	0.650456	0.660124	1.26677e-21	19	23	21	28	15	17	17
MS4A1	1.04136e-32	6.70095e-31	9.15722	2.28764e-18	12.1901	3.51139e-34	1.00976e-24	1.13826	0.723404	0.65186	2.07577e-27	6	3	3	5	9	8	18
B4GALT1	1.72964e-28	1.07123e-26	5.55714	4.5628e-08	9.30571	1.33101e-20	7.71639e-09	1.13682	0.595745	0.740702	4.6218e-23	8	39	18	47	12	20	19
C1QBP	4.3858e-16	1.75386e-14	5.94114	6.50247e-09	6.60826	3.88866e-11	1.0785e-14	1.65515	0.416413	0.809917	8.89236e-17	42	31	56	21	32	37	20
GPI1	1.97052e-23	1.07147e-21	6.77453	4.17249e-11	9.45479	3.23667e-21	1.90573e-14	1.20284	0.714286	0.600207	1.88036e-21	16	20	16	25	16	15	21
P4HB	8.57655e-23	4.5661e-21	5.35398	1.41645e-07	8.93394	4.11098e-19	7.61394e-10	1.16727	0.598784	0.707645	1.46149e-19	20	47	26	42	18	16	22
CD38	2.85167e-21	1.4663e-19	6.95308	1.29996e-11	9.54168	1.4053e-21	2.16494e-14	1.17309	0.717325	0.577479	2.14093e-22	22	14	15	26	13	14	23
PEBP1	1.21626e-17	5.3147e-16	5.53735	5.34789e-08	7.12809	1.01773e-12	4.56809e-10	1.23126	0.50152	0.756198	1.4778e-14	29	40	50	40	44	43	24
CLIC4	9.41618e-15	3.60602e-13	4.03826	6.4831e-05	6.22397	4.84737e-10	6.82341e-07	1.65174	0.431611	0.780992	2.41436e-13	52	72	66	67	55	65	25
ATPIF1	6.33289e-15	2.40533e-13	4.22511	2.99827e-05	6.1904	6.00107e-10	2.93568e-08	1.38547	0.443769	0.780992	4.82781e-13	50	68	68	51	60	73	26
HSP90AA1	2.54021e-15	1.01686e-13	6.07102	3.24697e-09	9.22435	2.85279e-20	1.38787e-18	1.35201	0.6231	0.625	5.21119e-22	49	28	22	12	14	27	27
CTSB	2.02514e-26	1.16229e-24	5.39672	1.01269e-07	9.06769	1.21568e-19	2.67532e-07	1.04112	0.522796	0.791322	3.35562e-16	10	44	25	61	37	10	28
CD2BP2	1.06506e-15	4.31215e-14	3.52313	0.000466189	4.72071	2.35025e-06	0.000336237	1.21021	0.270517	0.903926	5.11088e-13	44	97	89	117	62	122	29
ERP29	5.20828e-20	2.47727e-18	5.99537	4.31606e-09	8.40167	4.40156e-17	8.90657e-12	1.07721	0.659574	0.627066	7.65771e-18	24	29	33	33	30	19	30
TNFRSF18	7.206e-13	2.45294e-11	3.7723	0.000188406	3.34685	0.000817348	1.67808e-07	1.85533	0.18541	0.936983	2.97708e-09	76	81	127	58	86	98	31
LY6A	1.10351e-14	4.16539e-13	5.9816	5.13613e-09	8.14381	3.83045e-16	8.08515e-16	1.29221	0.334347	0.865702	2.43775e-16	53	30	36	18	36	44	32
HSPA9	8.94921e-14	3.18947e-12	5.38242	1.27076e-07	6.71526	1.87735e-11	2.33746e-11	1.43802	0.510638	0.709711	1.88349e-14	65	46	55	35	46	54	33
SIVA1	1.96689e-14	7.45926e-13	3.47316	0.000560037	3.65992	0.000252289	0.000355825	1.29816	0.212766	0.921488	2.33754e-09	58	99	116	118	85	123	34
USP14	9.24908e-13	3.11738e-11	3.98266	8.06878e-05	4.10905	3.97298e-05	2.71699e-06	1.48843	0.243161	0.910124	1.33777e-08	78	74	101	73	98	88	35
IDE	3.31698e-16	1.37542e-14	2.39911	0.01673	4.81161	1.49723e-06	0.0308714	1.09138	0.240122	0.931818	7.48387e-14	40	171	87	244	52	91	36
BSG	1.63663e-17	7.17518e-16	4.71647	3.30007e-06	7.41594	1.20762e-13	1.40742e-08	1.05995	0.544073	0.715909	5.01837e-13	31	60	47	49	61	38	37
PDLIM2	1.52698e-15	5.94368e-14	3.95006	9.1276e-05	5.88057	4.08862e-09	8.04793e-06	1.13128	0.407295	0.808884	2.64677e-13	47	76	71	77	56	86	38
LAP3	4.47792e-11	1.31182e-09	3.59101	0.000370125	3.29906	0.00097009	1.90918e-05	1.9811	0.18541	0.932851	1.19495e-08	94	91	128	82	96	149	39
CALR	1.07966e-15	4.37711e-14	5.61313	3.6833e-08	9.29608	1.45716e-20	3.46469e-12	1.10921	0.668693	0.579545	4.5583e-18	45	38	19	30	29	42	40
AIMP1	1.90252e-15	7.68719e-14	3.23134	0.00131993	5.62687	1.83507e-08	0.000587461	1.12577	0.3769	0.830579	4.75009e-13	48	115	73	130	59	99	41
GYPC	1.12369e-10	3.23764e-09	3.7607	0.000197024	3.02535	0.00248349	7.85077e-07	2.07775	0.167173	0.943182	1.19998e-08	100	83	143	68	97	166	42
TFRC	2.04547e-10	5.6813e-09	2.99048	0.00298518	3.13686	0.00170768	1.74014e-06	2.52408	0.18541	0.927686	1.90733e-08	104	129	140	69	101	155	43
ITGB1	3.37069e-11	1.01673e-09	3.2679	0.0011813	4.66772	3.0456e-06	4.09698e-05	1.75992	0.24924	0.896694	1.52407e-09	92	112	90	91	84	112	44
NAMPT	8.95962e-11	2.56273e-09	3.93602	9.76709e-05	3.51689	0.000436633	2.01194e-06	1.91173	0.221884	0.902893	2.07922e-08	97	77	122	71	102	186	45
CD52	1.32596e-25	7.65017e-24	7.64517	1.40406e-13	10.8449	2.10824e-27	3.51709e-18	0.858666	0.647416	0.678719	1.84934e-19	12	6	11	13	19	18	46
HSPA8	5.78039e-19	2.65063e-17	6.21126	1.34293e-09	9.71292	2.65626e-22	5.18588e-16	0.957957	0.662614	0.618802	2.01894e-18	26	25	13	17	26	39	47
LAMP1	1.49815e-16	6.1523e-15	4.48656	9.39763e-06	6.77012	1.28676e-11	1.1599e-07	1.00225	0.592705	0.664256	5.17341e-10	37	64	54	55	82	28	48
B2M	3.55443e-24	1.92351e-22	7.84888	3.16867e-14	10.9231	8.93693e-28	1.22243e-17	0.819848	0.744681	0.573347	5.47539e-19	14	5	10	14	22	13	49
NRP	3.48987e-13	1.22937e-11	3.38712	0.000763877	4.33463	1.46007e-05	0.000482674	1.21092	0.243161	0.917355	1.46588e-10	75	107	98	126	75	94	50
CD86	4.36006e-12	1.38927e-10	3.45123	0.000616059	4.84739	1.25099e-06	4.34485e-05	1.32541	0.319149	0.859504	9.02042e-09	85	101	86	92	95	58	51
CD164	4.42835e-20	2.21407e-18	4.93595	1.09454e-06	8.77097	1.7713e-18	3.98726e-07	0.856813	0.629179	0.660124	1.46891e-18	23	54	29	63	24	22	52
ERP44	1.00867e-16	4.25299e-15	4.49544	8.54271e-06	6.52844	6.646e-11	1.05915e-05	0.938574	0.468085	0.774793	3.61173e-13	34	62	58	78	57	61	53
CD81	7.20858e-18	3.14959e-16	6.38377	4.2143e-10	8.38813	4.93938e-17	8.65755e-12	0.88578	0.702128	0.569215	6.43733e-15	28	22	34	32	43	35	54
REEP4	1.69459e-11	5.29071e-10	2.77761	0.00571255	2.7875	0.00531171	0.00191012	1.32904	0.161094	0.942149	2.65795e-07	90	139	154	156	112	188	55
ENTPD1	9.80527e-11	2.85681e-09	2.57996	0.0101915	3.16889	0.00153022	0.00596945	1.42399	0.212766	0.899793	2.39468e-06	99	159	137	183	126	137	56
ENTPD6	2.06062e-12	6.66067e-11	3.17773	0.00158583	3.73234	0.000189712	0.00055893	1.18303	0.231003	0.907025	5.6001e-09	83	118	113	129	90	165	57
GDI2	1.38498e-17	6.03181e-16	6.11037	2.05098e-09	8.84211	9.3931e-19	2.23119e-10	0.852417	0.68693	0.582645	8.39884e-19	30	26	27	38	23	30	58
CD97	1.30556e-14	4.95772e-13	5.70246	2.18364e-08	7.52218	5.38724e-14	1.44436e-10	1.03372	0.492401	0.740702	3.01658e-14	55	35	46	37	47	29	59
TLR1	4.89485e-14	1.79979e-12	3.63277	0.000309182	5.95051	2.67311e-09	0.000261489	1.05885	0.389058	0.813017	1.94395e-12	60	87	70	115	64	50	60
RAC1	7.47147e-20	3.54405e-18	5.18	3.13493e-07	8.82285	1.1158e-18	5.37203e-07	0.78496	0.665653	0.618802	3.57385e-18	25	51	28	64	27	24	61
SERPINE2	3.4842e-07	6.77273e-06	3.07579	0.00225942	2.77582	0.00550619	2.12093e-05	2.56237	0.176292	0.921488	5.23785e-07	144	124	156	86	115	170	62
CD44	9.16182e-14	3.26096e-12	3.0062	0.00279206	5.09938	3.40773e-07	0.00109662	1.04951	0.288754	0.883264	1.47568e-10	66	127	83	142	76	101	63
CXCR5	5.53089e-16	2.22098e-14	4.32533	1.90581e-05	7.5502	4.34582e-14	2.10236e-07	0.864607	0.550152	0.698347	5.52977e-14	43	66	45	59	50	41	64
HCST	1.06787e-12	3.56779e-11	3.25868	0.00121403	4.86085	1.16886e-06	7.81717e-05	1.08352	0.349544	0.830579	2.86108e-10	79	113	85	98	78	116	65
CD40	5.60127e-14	2.02437e-12	3.78633	0.000174323	6.01909	1.75405e-09	1.99278e-05	0.963999	0.468085	0.752066	2.02299e-12	62	80	69	83	65	70	66
FERMT3	1.74436e-14	6.468e-13	4.80439	2.17505e-06	6.96631	3.25358e-12	1.40132e-08	0.921707	0.674772	0.561983	3.96856e-14	57	59	52	48	48	63	67
HNRNPU	1.48114e-14	5.55591e-13	6.2012	1.29007e-09	8.56166	1.11253e-17	6.96501e-12	0.908034	0.534954	0.697314	1.53184e-18	56	24	32	31	25	21	68
LY9	1.3216e-12	4.38283e-11	3.86519	0.000127763	5.1683	2.36239e-07	1.50756e-05	1.06638	0.367781	0.821281	7.05714e-11	81	78	82	80	71	87	69
BST2	1.10299e-11	3.49014e-10	3.35903	0.000844296	4.40806	1.043e-05	0.000482716	1.08186	0.294833	0.871901	1.52078e-08	88	109	95	127	99	139	70
HMGB1	1.3167e-13	4.73745e-12	5.31649	1.79617e-07	8.34409	7.17665e-17	1.23087e-11	0.940295	0.656535	0.57438	1.77402e-16	68	48	35	34	34	49	71
H2-K1	1.49815e-16	6.1523e-15	7.04866	6.96064e-12	9.14138	6.16616e-20	1.11549e-14	0.757779	0.601824	0.658058	9.80478e-17	36	10	23	22	33	47	72
ICAM1	3.42843e-07	6.67776e-06	3.40717	0.00072189	3.24675	0.00116729	4.88414e-05	1.47566	0.18541	0.917355	9.975e-06	143	106	134	94	132	126	73
PTPRCAP	4.14549e-17	1.78958e-15	6.93314	1.28625e-11	9.13541	6.51567e-20	2.19155e-12	0.727594	0.483283	0.767562	3.93258e-18	33	13	24	29	28	48	74
EPCAM	2.88943e-06	4.8909e-05	3.1212	0.00192468	2.92567	0.00343711	0.000396568	1.94651	0.270517	0.825413	3.80393e-05	168	121	147	123	149	106	75
TNFRSF13C	1.94175e-16	8.01384e-15	5.08983	5.13064e-07	7.95366	1.81078e-15	1.33568e-07	0.74765	0.696049	0.559917	3.4063e-15	39	52	38	57	42	26	76
LTA	1.99568e-09	5.12841e-08	2.99669	0.00289512	2.82208	0.00477128	0.000374352	1.13658	0.203647	0.900826	1.27727e-05	110	128	152	121	135	181	77
RPS19	1.66048e-18	7.64549e-17	6.91897	1.66426e-11	9.56682	1.10249e-21	3.50263e-15	0.692975	0.647416	0.630165	4.69329e-16	27	16	14	20	39	31	78
TNFRSF13B	7.72976e-14	2.7714e-12	4.81982	1.91917e-06	6.50467	7.78652e-11	6.71149e-07	0.823052	0.598784	0.630165	4.10549e-12	64	58	59	66	66	114	79
CD34	4.56927e-05	0.000609773	1.42646	0.154686	1.49355	0.135294	0.000545587	6.33718	0.170213	0.882231	0.00730656	216	344	212	128	236	213	80
SLAMF7	3.08379e-09	7.76281e-08	2.44085	0.0150902	3.12604	0.00177177	0.00256557	1.13534	0.206687	0.910124	5.38135e-07	113	168	141	163	116	159	81
MS4A6B	3.55535e-06	5.89135e-05	2.8703	0.00433874	2.08638	0.0369439	0.000112591	1.67451	0.161094	0.913223	0.000115835	170	134	185	102	159	222	82
CTSD	3.41757e-08	7.65104e-07	3.12387	0.00192197	3.25084	0.00115063	3.93039e-05	1.15225	0.291793	0.842975	0.000105742	122	120	133	90	157	138	83
LGALS1	2.41186e-06	4.07744e-05	1.55917	0.119893	2.73698	0.00620064	0.00959138	1.6006	0.273556	0.823347	0.000333994	164	300	157	198	178	162	84
FCGR2B	5.89138e-12	1.86489e-10	3.81869	0.00015332	5.17579	2.26946e-07	2.12604e-05	0.970917	0.386018	0.804752	4.54965e-09	87	79	81	87	89	111	85
CD37	2.15595e-14	8.00123e-13	7.49147	3.96832e-13	8.67607	4.09676e-18	1.98074e-17	0.770491	0.68693	0.553719	5.29306e-19	59	7	30	16	21	34	86
TMEM123	6.43324e-14	2.3415e-12	5.21389	2.74285e-07	7.90885	2.59774e-15	5.75453e-08	0.781152	0.613982	0.622934	7.2877e-16	63	49	39	53	40	46	87
CD22	7.62083e-15	2.86723e-13	5.41297	9.64801e-08	7.90323	2.71769e-15	3.09448e-08	0.734005	0.604863	0.637397	8.06353e-14	51	43	40	52	53	25	88
RPS6KB1	6.13729e-10	1.63607e-08	3.55377	0.000420305	4.65094	3.30429e-06	9.25572e-05	1.06297	0.346505	0.819215	2.50414e-08	106	94	91	100	103	110	89
LAMP2	6.73651e-11	1.9654e-09	2.7034	0.00713073	4.46471	8.01762e-06	0.00238991	0.98733	0.288754	0.870868	2.24802e-07	96	151	93	161	111	97	90
ATP6AP2	1.25952e-10	3.59362e-09	3.62165	0.00032648	3.93875	8.19069e-05	6.00494e-05	1.0352	0.270517	0.883264	4.28839e-06	101	88	105	96	128	107	91
RPL13A	3.75862e-16	1.53935e-14	6.92812	1.57806e-11	9.42957	4.11754e-21	2.01834e-15	0.67696	0.674772	0.582645	3.42318e-16	41	15	17	19	38	40	92
PTPN11	2.29227e-08	5.19165e-07	2.55254	0.0109831	3.09852	0.00194487	0.0109581	1.07055	0.18845	0.923554	1.03137e-05	118	161	142	202	133	164	93
CAST	5.94456e-08	1.27024e-06	3.408	0.000715606	3.55966	0.000371341	0.000121508	1.11966	0.264438	0.865702	5.69641e-06	128	105	119	104	130	167	94
PTPRJ	1.36076e-13	4.86523e-12	4.13654	4.14817e-05	6.40287	1.52487e-10	2.00831e-05	0.770844	0.604863	0.623967	3.56929e-11	69	71	62	84	69	59	95
HEG1	1.40809e-11	4.33265e-10	2.87801	0.00417569	5.33067	9.78526e-08	0.00329686	0.907571	0.382979	0.802686	7.7596e-09	89	133	77	168	94	62	96
S1PR1	1.5934e-10	4.51923e-09	4.87662	1.5027e-06	6.98846	2.77918e-12	8.94458e-08	0.984552	0.580547	0.620868	1.89123e-11	103	57	51	54	67	53	97
STX4A	4.64903e-08	1.02333e-06	2.83748	0.00475632	3.16293	0.00156191	0.00164325	1.09859	0.18845	0.921488	1.43248e-05	126	136	139	152	138	148	98
SMPD1	1.28879e-06	2.28134e-05	3.02483	0.00263283	1.94045	0.0523246	0.00079076	1.22069	0.151976	0.917355	0.000961963	159	125	192	134	192	158	99
TSPAN32	3.01835e-13	1.03132e-11	3.69422	0.000245578	6.38949	1.66438e-10	0.000125968	0.765934	0.571429	0.649793	4.88388e-11	73	85	63	105	70	71	100
SBDS	1.8382e-13	6.47928e-12	3.25106	0.00121885	5.68446	1.31226e-08	0.0019266	0.750154	0.398176	0.797521	1.1947e-10	70	114	72	157	74	81	101
LY6D	5.09123e-14	1.86385e-12	5.65585	2.77082e-08	7.6405	2.16373e-14	5.94237e-10	0.698228	0.580547	0.655992	2.41494e-10	61	36	42	41	77	51	102
CLPTM1	1.20043e-09	3.10443e-08	3.54169	0.000435033	4.03076	5.55978e-05	0.000290035	0.922477	0.31003	0.844008	5.69444e-06	107	95	103	116	129	105	103
ABCG1	2.96873e-09	7.54466e-08	4.44913	1.07681e-05	4.77753	1.77462e-06	2.4878e-06	0.956725	0.361702	0.80062	5.9234e-07	112	65	88	72	117	109	104
TMX3	1.48092e-06	2.62501e-05	2.12773	0.0339403	2.16961	0.0300361	0.0138531	1.1396	0.179331	0.900826	0.000727896	161	208	178	207	189	217	105
CD47	4.72586e-11	1.39666e-09	5.51433	5.95678e-08	7.55122	4.31184e-14	1.0615e-09	0.805645	0.586626	0.617769	5.88556e-14	95	41	44	43	51	56	106
MYO9B	3.55955e-05	0.00048585	2.41765	0.0160789	2.0834	0.0372146	0.00233722	1.34228	0.194529	0.877066	0.00147334	207	170	186	160	199	212	107
ISG20	2.35185e-08	5.42905e-07	2.09805	0.0363239	2.45398	0.0141286	0.0551609	0.963162	0.161094	0.928719	2.42327e-05	119	210	167	281	144	191	108
AAMP	1.78229e-12	5.92965e-11	3.34636	0.000884075	5.1924	2.07596e-07	0.000359312	0.757427	0.398176	0.801653	3.61488e-08	82	111	79	119	105	100	109
CD274	1.58178e-09	4.04001e-08	1.8787	0.06096	3.41253	0.00064362	0.0322394	0.905445	0.231003	0.897727	9.67828e-08	109	233	125	246	107	160	110
CNP	1.36143e-10	3.83373e-09	5.21033	2.95225e-07	6.27977	3.39081e-10	1.93689e-09	0.804158	0.617021	0.585744	2.93685e-10	102	50	64	44	79	72	111
CD79B	3.39839e-13	1.19161e-11	6.77831	3.94272e-11	8.04396	8.6979e-16	4.49241e-14	0.696288	0.644377	0.585744	1.5872e-14	74	19	37	27	45	69	112
CD48	9.05613e-11	2.58867e-09	4.14448	4.02485e-05	5.48316	4.17802e-08	1.39497e-05	0.780186	0.522796	0.672521	1.59335e-08	98	70	76	79	100	117	113
CD19	2.58979e-13	9.00557e-12	5.59953	3.6537e-08	7.87886	3.30369e-15	3.15484e-09	0.689159	0.604863	0.626033	1.24768e-12	72	37	41	45	63	52	114
ROCK1	8.16851e-13	2.74718e-11	3.758	0.000193085	6.5603	5.37007e-11	4.88054e-05	0.696223	0.6231	0.600207	1.15414e-10	77	82	57	93	72	68	115
EZR	1.10709e-14	4.18149e-13	3.45627	0.000585167	7.15433	8.40853e-13	0.00164407	0.503467	0.665653	0.578512	9.62467e-14	54	100	49	153	54	32	116
EBAG9	3.96259e-06	6.51157e-05	2.35242	0.0190317	2.061	0.0393033	0.0184749	1.06087	0.158055	0.915289	0.00126296	171	179	187	219	195	199	117
M6PR	5.52093e-12	1.76521e-10	3.093	0.00209497	5.19053	2.09696e-07	0.00124262	0.690347	0.452888	0.748967	4.93977e-08	86	123	80	144	106	108	118
H2-M3	1.423e-07	2.93465e-06	3.36728	0.000824859	3.89641	9.76284e-05	0.000183235	0.87145	0.328267	0.81095	3.63101e-06	135	108	108	108	127	169	119
CLEC2D	3.93367e-08	8.55797e-07	3.41466	0.000692449	4.40883	1.03931e-05	0.000375898	0.814669	0.413374	0.741736	1.40668e-06	125	103	94	122	123	115	120
CD53	3.00652e-12	9.67752e-11	5.71544	1.89284e-08	7.61171	2.70494e-14	4.94871e-09	0.662028	0.607903	0.609504	3.74001e-10	84	34	43	46	81	77	121
CORO1A	2.07322e-13	7.2258e-12	6.10912	2.08207e-09	7.31142	2.64343e-13	1.31898e-10	0.562043	0.671733	0.559917	1.18519e-10	71	27	48	36	73	57	122
SYNJ2BP	1.08987e-12	3.66033e-11	2.57876	0.0101788	4.93871	7.86415e-07	0.0109556	0.621673	0.413374	0.764463	6.60829e-09	80	158	84	201	92	75	123
CCR6	2.60198e-05	0.000363745	3.4128	0.000702623	2.97551	0.00292502	0.000135001	1.0683	0.270517	0.835744	0.00010779	200	104	145	106	158	145	124
TLN1	1.28404e-13	4.59052e-12	2.5245	0.0118576	6.24629	4.20324e-10	0.0155942	0.48551	0.662614	0.561983	2.78395e-11	67	162	65	211	68	60	125
ECE1	0.00015898	0.00185876	1.94785	0.0520534	1.55727	0.119406	0.033031	1.14002	0.164134	0.891529	0.0177423	251	223	210	247	266	254	126
SLC3A2	2.63635e-11	7.96799e-10	2.80633	0.00519831	5.49227	3.96795e-08	0.0048988	0.623644	0.519757	0.672521	5.78114e-09	91	137	75	176	91	102	127
LSM1	2.81511e-09	7.10575e-08	2.46136	0.0141405	3.47924	0.000502844	0.0185489	0.697117	0.255319	0.876033	1.02961e-07	111	166	123	220	108	147	128
RALA	2.48216e-07	4.92745e-06	2.52344	0.011947	3.45658	0.000547084	0.00746496	0.772384	0.297872	0.829545	8.98643e-06	139	163	124	192	131	179	129
CD83	3.59561e-08	7.93458e-07	3.66828	0.000270235	4.60519	4.12088e-06	0.000187898	0.721899	0.325228	0.822314	2.24904e-05	123	86	92	109	142	96	130
SDC4	8.66278e-09	2.06285e-07	4.9132	1.22994e-06	6.21715	5.06258e-10	2.62651e-07	0.694764	0.598784	0.579545	3.56671e-08	114	55	67	60	104	95	131
IL5RA	7.25345e-08	1.55306e-06	1.55347	0.1209	2.32551	0.0200446	0.126485	0.698283	0.167173	0.918388	9.24331e-05	130	303	172	362	155	197	132
ADAM10	3.94548e-10	1.06851e-08	2.64379	0.00845559	5.3109	1.09083e-07	0.00641355	0.56568	0.522796	0.664256	6.8575e-09	105	153	78	187	93	127	133
HSPB1	0.000166143	0.0019334	1.04164	0.298183	1.34864	0.177453	0.227402	1.00438	0.158055	0.890496	0.0622117	253	497	220	436	331	275	134
ITGAV	1.10295e-06	1.98254e-05	1.54274	0.123508	2.33267	0.0196656	0.123161	0.75994	0.197568	0.88843	0.000658694	157	308	171	359	188	230	135
PSEN2	3.94953e-07	7.63672e-06	2.76466	0.00589745	3.28347	0.00102537	0.00597189	0.704999	0.319149	0.815083	0.000524037	145	141	130	184	185	152	136
TRPV2	4.63209e-06	7.49023e-05	2.52034	0.0120562	2.81672	0.00485174	0.00651378	0.767636	0.261398	0.840909	0.000309717	173	164	153	189	176	175	137
PSEN1	1.84999e-05	0.000267426	2.2376	0.0256607	1.93926	0.0524696	0.0281476	0.787727	0.231003	0.835744	0.017515	195	192	193	240	265	177	138
GPR174	0.0153794	0.08839	-2.61791	0.00895812	0.262896	0.792631	0.0352818	-1.06376	0.200608	0.811983	0.0718655	920	155	422	254	341	256	139
NUP85	2.61568e-07	5.22856e-06	1.8686	0.0622485	2.34971	0.0187883	0.0567683	0.642682	0.200608	0.886364	0.000484452	140	234	170	285	180	219	140
PGP	6.07158e-06	9.5985e-05	2.61634	0.00916142	2.56319	0.0103715	0.00640023	0.756427	0.25228	0.838843	0.00138177	179	156	162	186	197	180	141
CD82	9.0774e-08	1.90009e-06	2.67324	0.00775178	4.26562	1.99344e-05	0.00670023	0.58013	0.401216	0.754132	1.3655e-05	131	152	100	191	137	121	142
RC3H2	3.39008e-07	6.59853e-06	1.0349	0.301263	2.01866	0.0435228	0.251794	0.608194	0.176292	0.89876	0.00208135	142	503	190	447	209	190	143
PLAUR	1.03982e-06	1.89292e-05	3.01183	0.00273135	4.36129	1.29296e-05	0.0017137	0.649584	0.559271	0.584711	5.1991e-05	156	126	97	154	151	119	144
ITGB2	3.82937e-08	8.37081e-07	2.02757	0.0430553	4.33318	1.46971e-05	0.0556753	0.46312	0.398176	0.754132	7.27181e-07	124	214	99	283	119	104	145
PRKCA	1.46003e-07	2.97506e-06	1.10026	0.271634	2.14108	0.0322679	0.32472	0.544499	0.164134	0.916322	0.000264248	136	472	179	511	169	253	146
IL27RA	2.13007e-06	3.65816e-05	1.90888	0.0568642	2.38114	0.0172591	0.0451976	0.682243	0.234043	0.852273	0.00213653	163	227	169	272	210	132	147
ITGA4	5.66039e-05	0.000738175	2.75985	0.00602945	2.28402	0.0223701	0.00155149	0.732327	0.234043	0.86157	0.00450276	222	142	175	151	222	128	148
PECAM1	6.86887e-08	1.49029e-06	1.51683	0.12977	3.75287	0.000174824	0.185223	0.354988	0.471125	0.649793	0.000527672	129	318	112	408	186	125	149
H2-AA	1.0751e-08	2.51177e-07	3.19668	0.00147296	4.39009	1.13306e-05	0.00139484	0.285908	0.574468	0.605372	0.00105841	117	117	96	148	193	66	150
ITGAL	1.7812e-07	3.59973e-06	1.10471	0.26973	3.2557	0.00113114	0.301992	0.420219	0.273556	0.84814	9.28035e-05	138	469	132	491	156	163	151
CMTM7	4.74643e-06	7.71379e-05	3.20465	0.00145292	3.62184	0.00029251	0.000218015	0.628657	0.534954	0.607438	0.000185306	175	116	117	112	164	156	152
CXCR4	0.953901	0.997478	-2.22797	0.0261188	-4.02829	5.61851e-05	0.0341367	-0.974872	0.227964	0.635331	1.66526e-05	958	195	104	251	141	194	153
IFNAR1	0.00154738	0.0134827	2.36682	0.018398	2.10478	0.0353101	0.00507458	0.795361	0.3769	0.695248	0.0075065	465	177	182	178	239	157	154
LRPAP1	1.12612e-06	2.01591e-05	1.53743	0.124796	2.28428	0.0223551	0.118593	0.538449	0.231003	0.852273	0.00295554	158	311	174	352	215	196	155
LYST	1.40947e-06	2.52915e-05	1.02597	0.305361	2.60587	0.00916409	0.310482	0.358859	0.264438	0.835744	0.000266922	160	511	160	498	170	193	156
CD200	0.181949	0.503558	-2.70543	0.00693972	-0.507561	0.611761	0.0225925	-0.793987	0.24924	0.735537	0.0870112	950	150	317	232	356	192	157
ICAM2	1.14894e-05	0.000172799	2.07205	0.0387043	2.83316	0.00460907	0.0465674	0.426617	0.282675	0.827479	0.0057166	187	211	149	275	231	120	158
CMTM6	2.58414e-08	5.83027e-07	-0.40929	0.682453	3.24352	0.00118064	0.709975	-0.102242	0.401216	0.731405	7.28398e-07	120	751	135	712	120	150	159
IFNGR1	4.73005e-07	8.97867e-06	1.33352	0.182857	3.52737	0.000419711	0.21177	0.258368	0.449848	0.695248	0.000615083	150	386	120	425	187	129	160
ADAM17	1.02579e-06	1.88166e-05	0.810118	0.418224	3.20228	0.00136342	0.418533	0.269612	0.322188	0.797521	3.0704e-05	155	657	136	562	148	142	161
IRAK2	7.96222e-05	0.00100403	2.14118	0.0327289	2.85914	0.00424791	0.0294463	0.606849	0.328267	0.772727	0.00158341	233	204	148	241	200	133	162
CKLF	2.89103e-05	0.000401491	1.23546	0.217296	1.91498	0.0554948	0.169258	0.424385	0.24924	0.825413	0.0139084	201	424	194	397	259	209	163
NCKAP1L	9.50179e-09	2.25908e-07	0.0486633	0.961201	4.07318	4.63755e-05	0.965627	0.0118615	0.486322	0.68905	1.18268e-06	115	824	102	822	122	89	164
FBLN1	6.44214e-05	0.000827729	1.71683	0.0866095	1.38621	0.165683	0.0846791	0.52717	0.18845	0.86157	0.0927632	227	270	216	316	364	233	165
ENTPD5	1.09999e-05	0.000166194	0.719631	0.472063	1.56093	0.11854	0.471097	0.33484	0.158055	0.90186	0.010606	186	681	209	601	247	224	166
TNIP1	9.44683e-07	1.7094e-05	0.630114	0.528796	2.27763	0.0227483	0.602758	0.191285	0.215805	0.868802	0.000325597	153	697	176	679	177	208	167
NR3C1	6.07666e-05	0.000789441	1.7656	0.0780848	2.97534	0.00292665	0.0650948	0.454976	0.282675	0.818182	0.00476148	225	254	146	293	227	144	168
TRAF3	0.000142868	0.00169459	1.3623	0.173696	2.05367	0.0400076	0.170546	0.563119	0.267477	0.804752	0.0240484	248	375	188	398	275	203	169
SEMA4D	5.55175e-06	8.89827e-05	-1.13863	0.25524	2.82558	0.00471957	0.296867	-0.287735	0.455927	0.678719	4.39179e-07	176	461	151	485	114	141	170
CR1L	4.04836e-05	0.000547588	1.66773	0.0958843	2.49921	0.0124469	0.119823	0.385487	0.261398	0.840909	0.026609	210	281	164	354	284	134	171
SP1	0.000729702	0.00710926	1.56557	0.118132	1.4812	0.138555	0.0875641	0.592241	0.261398	0.788223	0.113023	349	298	214	318	373	178	172
PTPRC	2.90447e-05	0.00040323	2.91824	0.00367444	3.92964	8.50747e-05	0.00265566	0.31861	0.580547	0.549587	0.00281965	202	130	106	164	213	76	173
TREML2	7.92588e-05	0.00100254	1.73514	0.0833052	2.29953	0.0214749	0.0777932	0.40456	0.389058	0.690083	0.0301067	232	265	173	308	292	153	174
CD55	0.996101	0.999939	-4.47079	8.88332e-06	-3.8372	0.000124443	5.21216e-05	-0.728013	0.173252	0.759298	0.00024429	959	63	110	95	167	82	175
PGLYRP1	0.000807636	0.00774627	-1.85175	0.0642917	0.974486	0.329815	0.143359	-0.52855	0.300912	0.742769	0.0440611	361	239	253	378	317	198	176
H2-AB1	1.44976e-05	0.000214246	2.88344	0.0040907	3.67168	0.00024096	0.00406856	0.244626	0.522796	0.61157	0.00384207	192	132	115	170	219	64	177
CAP1	7.92785e-07	1.46325e-05	0.305936	0.759751	3.28509	0.0010195	0.778204	0.0763906	0.43465	0.705579	1.46803e-05	152	771	129	769	139	182	178
GOLPH3	7.88878e-05	0.000997482	0.956683	0.339177	2.50841	0.0121274	0.323053	0.318505	0.264438	0.827479	0.00161341	231	611	163	510	201	185	179
PGRMC1	0.000132145	0.00158552	1.01614	0.30987	2.1099	0.0348673	0.40318	0.325399	0.155015	0.919421	0.0156943	243	515	181	554	262	218	180
LY6E	0.000125016	0.00149835	3.35464	0.00085134	3.90306	9.49856e-05	0.000872914	0.319912	0.446809	0.668388	7.39483e-05	240	110	107	136	153	78	181
IL21R	6.25139e-05	0.000803937	1.42017	0.15612	2.66567	0.00768341	0.158523	0.283872	0.37386	0.740702	0.00871226	226	349	158	389	243	135	182
TGFBR2	8.46498e-06	0.00013092	0.639808	0.522537	3.52072	0.00043037	0.544319	0.134305	0.56535	0.565083	4.80978e-05	183	695	121	635	150	118	183
TGFB1	0.227071	0.572287	-1.18929	0.234696	-0.401159	0.688303	0.27127	-0.636041	0.164134	0.826446	0.57987	952	442	357	465	650	237	184
APP	0.187146	0.511742	-0.76888	0.442207	0.0822082	0.934481	0.482477	-0.619463	0.179331	0.825413	0.748607	951	668	629	604	756	210	185
CD84	3.01163e-05	0.000419857	-0.630516	0.528545	2.83052	0.00464729	0.580547	-0.162336	0.422492	0.696281	2.64899e-05	203	696	150	665	146	171	186
CD2	0.000271302	0.00298884	1.70028	0.0897337	2.57827	0.00992965	0.0638993	0.315341	0.544073	0.565083	0.00555991	273	273	161	291	230	131	187
IL16	7.38838e-05	0.000940314	1.27548	0.20266	3.26337	0.00110097	0.211142	0.179132	0.577508	0.545455	1.52577e-05	230	400	131	424	140	92	188
PSTPIP1	0.000179293	0.00207554	0.738477	0.460491	1.22128	0.22198	0.500911	0.263166	0.167173	0.877066	0.115944	260	679	233	617	376	204	189
IL10RA	0.000329237	0.00354174	0.962159	0.336408	2.09959	0.0357651	0.326608	0.244753	0.410334	0.661157	0.0665357	280	606	184	512	336	172	190
ICOSL	0.0112709	0.069339	-1.2174	0.2239	0.259233	0.795456	0.236887	-0.316649	0.474164	0.567149	0.0905631	911	432	424	439	362	146	191
CIITA	0.00971098	0.0616816	-1.23045	0.218985	1.25485	0.209535	0.2329	-0.271733	0.449848	0.619835	0.00659331	904	425	227	437	235	130	192
CCR7	0.140806	0.430889	1.57968	0.114897	0.474422	0.635199	0.0701031	0.350564	0.158055	0.867769	0.139467	946	294	327	298	399	140	193
DPP4	0.00138456	0.0123233	0.712851	0.476173	1.73906	0.0820234	0.533793	0.208168	0.282675	0.778926	0.0710942	446	683	198	632	340	211	194
ITGB7	0.515525	0.849842	-1.51838	0.129386	-2.03382	0.0419696	0.143538	-0.379208	0.325228	0.60124	0.0539817	956	317	189	379	323	151	195
BGN	0.00106575	0.00979424	0.593782	0.552816	1.16105	0.245621	0.631133	0.161434	0.167173	0.876033	0.0792474	395	714	237	689	348	262	196
STK10	0.00554086	0.0391055	0.946782	0.344183	1.56093	0.11854	0.331472	0.235513	0.407295	0.64876	0.191409	875	615	208	514	455	176	197
MSN	0.00128039	0.0115664	1.17733	0.239536	3.3661	0.000762377	0.256331	0.141534	0.580547	0.517562	6.16873e-07	435	444	126	452	118	85	198
IL4RA	0.0012841	0.0116049	-0.644244	0.519628	1.38306	0.166648	0.558863	-0.133925	0.401216	0.658058	0.0262557	436	692	217	645	282	161	199
CD2AP	0.000237427	0.0026763	0.26633	0.790071	2.47792	0.0132152	0.803701	0.0732975	0.325228	0.769628	0.00174005	268	781	165	777	204	202	200
BTLA	0.000173683	0.00200629	0.123064	0.902094	2.64276	0.00822337	0.910091	0.0230349	0.50152	0.61157	0.0059094	257	809	159	807	232	113	201
ANXA5	0.0126273	0.0761644	0.481105	0.630648	0.817993	0.413361	0.612307	0.159342	0.291793	0.73657	0.608847	914	737	272	681	701	195	202
IL2RG	0.00214058	0.0177769	1.02431	0.306071	3.0112	0.00260214	0.346043	0.119273	0.571429	0.518595	0.00181724	544	513	144	521	205	83	203
NCOR2	0.00174722	0.0149976	-0.186458	0.852142	1.23108	0.218294	0.863299	-0.09916	0.18845	0.857438	0.0952444	492	798	230	793	365	229	204
SELL	0.254544	0.609109	-1.48931	0.136735	-1.14708	0.251348	0.206607	-0.2399	0.462006	0.56095	0.147822	954	324	239	420	414	93	205
MFGE8	0.0417182	0.188399	0.224861	0.822157	0.222686	0.82378	0.837244	0.151023	0.176292	0.827479	0.973565	937	787	447	783	830	235	206
CD69	0.0476739	0.207449	-0.451776	0.65154	0.378839	0.704807	0.707575	-0.126376	0.340426	0.667355	0.852583	939	744	362	711	808	187	207
FCER2A	0.848578	0.98231	-0.887018	0.375492	-3.82741	0.0001295	0.328126	-0.174984	0.379939	0.586777	1.04186e-07	957	635	111	513	109	90	208
CLEC2I	0.0123969	0.0750404	0.263585	0.792196	0.697875	0.485255	0.79307	0.0750943	0.243161	0.785124	0.515205	913	782	283	774	630	205	209
PDE4B	0.079572	0.296827	0.578816	0.56296	0.993398	0.320516	0.551499	0.11176	0.465046	0.579545	0.484901	942	715	250	637	615	136	210
SELPLG	0.0373668	0.17413	0.334478	0.738152	-0.25821	0.796245	0.729871	0.0931227	0.237082	0.81095	0.577178	933	764	425	722	647	173	211
IL17RA	0.00266426	0.0213397	-0.00340667	0.997283	2.12787	0.0333478	0.99758	-0.000870015	0.413374	0.669421	0.0119659	597	838	180	837	251	143	212
SYK	0.017781	0.0993131	0.32718	0.74365	2.46514	0.0136961	0.748373	0.0483016	0.382979	0.679752	1.62985e-06	922	768	166	729	125	80	213
CTSL	0.0805289	0.299263	0.135301	0.892406	-0.250714	0.802036	0.910699	0.094979	0.194529	0.791322	0.834739	943	806	430	808	801	234	214
NOTCH2	0.0415297	0.187975	0.368509	0.712619	1.87929	0.0602053	0.727731	0.0483451	0.328267	0.724174	0.0120798	936	758	196	721	252	103	215
PDE4D	1.22373e-15	4.86666e-14	3.57378	0.000397809	3.57312	0.000352758	3.52845e-06	2.63034	0.139818	0.980372	4.14005e-13	46	93	118	74	58	55	216
CD74	1.8641e-06	3.2319e-05	3.16323	0.00165272	3.16812	0.00153426	1	0.215156	0.148936	0.93905	0.000286453	162	119	138	926	174	67	217
LTB	2.28148e-05	0.000326506	3.59591	0.000362165	3.69511	0.000219793	2.11045e-05	0.538352	0.148936	0.930785	2.30292e-05	199	90	114	85	143	79	218
APOE	0.00745599	0.0498776	2.46168	0.0142829	0.625038	0.531946	0.0010529	0.989288	0.148936	0.902893	0.000832205	894	167	293	140	191	124	219
CD3EAP	3.40014e-11	1.02487e-09	3.43113	0.000669289	2.77949	0.00544447	5.73221e-06	2.3847	0.136778	0.964876	3.2835e-09	93	102	155	75	87	154	220
ULBP1	1.23316e-07	2.54865e-06	3.12128	0.00193748	1.94505	0.0517685	9.51706e-05	2.59793	0.0820669	0.989669	3.9578e-09	133	122	191	101	88	168	221
TNFRSF14	4.6346e-07	8.83043e-06	-0.172389	0.863159	1.68642	0.0917154	0.905907	-0.153059	0.0729483	0.989669	8.0869e-10	149	801	200	806	83	174	222
TIRAP	1.50528e-07	3.08414e-06	1.03536	0.300937	1.32854	0.184001	0.323052	0.556535	0.106383	0.942149	0.0130898	137	502	223	509	256	183	223
TNFRSF12A	9.51814e-06	0.000146308	1.10106	0.271626	1.16352	0.244618	0.119932	2.06871	0.0972644	0.944215	0.0255955	184	471	236	356	281	184	224
CCR1	1.02432e-08	2.38593e-07	3.71886	0.000233613	2.26051	0.0237895	1.99825e-08	3.68288	0.0972644	0.985537	3.39711e-10	116	84	177	50	80	189	225
AMICA1	2.56922e-06	4.37571e-05	2.72793	0.00664652	1.67756	0.0934335	0.00138482	1.55496	0.106383	0.954545	0.000519164	165	147	201	147	184	200	226
CNRIP1	5.25344e-08	1.14289e-06	1.88127	0.0605831	1.57933	0.114259	0.0398364	1.33791	0.0790274	0.979339	1.24321e-05	127	232	207	267	134	201	227
ABCA1	0.0188236	0.103767	0.613822	0.539679	-0.219364	0.826367	0.443053	0.332174	0.145897	0.846074	0.499057	923	711	451	579	623	206	228
SCO1	5.79083e-06	9.24115e-05	2.30451	0.0216995	1.9022	0.0571446	0.00571042	1.46466	0.121581	0.947314	0.000274718	178	186	195	182	172	207	229
LY6C2	1.01568e-07	2.14382e-06	-0.830576	0.40637	1.58913	0.112031	0.542835	-0.675063	0.103343	0.955579	0.00019795	132	654	206	634	166	214	230
HSPA2	3.26097e-05	0.000449596	2.33464	0.0201256	0.971249	0.331424	0.000874599	2.62105	0.0668693	0.967975	0.00234364	205	183	254	137	212	215	231
1600029D21RIK	0.00336349	0.0259132	0.778471	0.436536	0.315628	0.752285	0.523962	0.455739	0.121581	0.88843	0.772084	661	665	391	627	774	216	232
XPOT	4.75123e-05	0.000630401	2.43993	0.0150997	1.60889	0.107639	0.00524111	1.30258	0.12766	0.929752	0.00385887	219	169	204	179	220	220	233
ENOX2	2.70309e-07	5.39778e-06	1.26889	0.204976	1.30281	0.19264	0.241457	0.713077	0.0972644	0.950413	0.0106543	141	404	225	443	249	221	234
GPR65	4.65727e-06	7.5541e-05	1.09922	0.272312	1.37394	0.16946	0.189331	0.740572	0.136778	0.914256	0.0339032	174	473	219	412	303	223	235
LY6C1	0.00138188	0.0122896	-1.14472	0.252565	2.10248	0.0355109	0.437951	-0.555821	0.136778	0.916322	0.0249159	445	457	183	574	279	225	236
LRP6	1.21492e-05	0.000181547	-1.11641	0.264471	1.69306	0.0904436	0.396612	-0.527821	0.145897	0.918388	0.000251775	189	466	199	549	168	226	237
TNF	6.2491e-06	9.88136e-05	1.82492	0.0687654	1.23065	0.218453	0.02745	1.89796	0.0607903	0.984504	0.000278778	180	241	231	239	173	227	238
SPN	4.42511e-07	8.36903e-06	1.53412	0.125548	1.49278	0.135495	0.155647	1.03703	0.0972644	0.957645	0.00187565	147	313	213	387	207	228	239
BACE1	3.13751e-05	0.00043373	-0.133335	0.893959	1.12212	0.261811	0.913075	-0.0514588	0.142857	0.897727	0.0570843	204	807	244	809	328	231	240
PVR	5.76344e-06	9.17599e-05	1.78603	0.0747586	1.09827	0.272088	0.0555516	1.58626	0.0699088	0.970041	0.00931172	177	249	246	282	245	232	241
CD93	0.000112593	0.00137206	2.34501	0.0195701	0.642246	0.520713	0.0014862	2.22987	0.0729483	0.94938	0.00410494	237	182	290	149	221	236	242
ABCB1A	5.91497e-05	0.000768754	1.16519	0.244562	0.922861	0.35608	0.203323	1.27613	0.0607903	0.97314	0.0246619	224	450	261	418	277	238	243
IFITM3	0.0134604	0.0803105	-1.23977	0.215384	1.24164	0.214369	0.275736	-0.785239	0.115502	0.911157	0.126173	916	419	228	469	391	239	244
CD1D2	2.82522e-08	6.31249e-07	1.08075	0.280604	1.67168	0.0945875	6.29657e-07	6.14514	0.0729483	0.988636	2.85761e-07	121	481	202	65	113	240	245
FAS	9.65396e-05	0.00119567	0.120496	0.904124	0.749585	0.453505	0.915244	0.0981353	0.0668693	0.960744	0.0992883	235	811	280	810	367	241	246
NFAM1	4.27886e-05	0.000576219	1.58946	0.112699	0.85275	0.393798	0.0646863	0.833794	0.109422	0.921488	0.14046	213	291	265	292	400	242	247
HYAL2	0.000136194	0.00162399	1.58852	0.112918	0.766964	0.443103	0.067977	1.48332	0.0547112	0.97314	0.0567005	244	293	278	295	327	243	248
IL6ST	1.3168e-07	2.73499e-06	1.80637	0.0715739	1.78592	0.0741123	0.0388006	1.63576	0.115502	0.94938	0.000493491	134	244	197	265	181	244	249
CD151	7.88008e-07	1.45818e-05	0.723879	0.469392	1.59944	0.109723	0.522393	0.447562	0.130699	0.927686	0.00623278	151	680	205	626	234	245	250
CMTM3	1.14958e-05	0.000173126	2.37256	0.0181402	1.13328	0.257097	0.00436354	1.99212	0.0790274	0.961777	0.00482073	188	176	241	171	228	246	251
ARSA	4.48052e-07	8.54777e-06	1.35393	0.176497	1.3414	0.179791	0.109948	0.953905	0.106383	0.943182	0.0136714	148	378	222	345	257	247	252
P2RY12	0.230759	0.577141	1.43279	0.152863	-0.0780339	0.937801	0.0152957	2.0264	0.145897	0.84814	0.0342057	953	339	640	210	304	248	253
GPR56	0.000176882	0.00204523	1.89945	0.0583804	1.1096	0.267173	0.000114542	5.55423	0.0668693	0.97314	0.000793225	259	229	245	103	190	249	254
FCER1G	0.154286	0.455329	-3.96402	7.77229e-05	-1.45683	0.145163	0.000706895	-2.82122	0.0547112	0.892562	0.00232973	947	73	215	133	211	250	255
PRR3	0.000113463	0.00138732	0.125167	0.900436	0.970482	0.331806	0.900892	0.0680433	0.100304	0.936983	0.0347199	238	808	255	804	305	251	256
NOTCH1	0.0108308	0.0670916	-0.197736	0.84331	-0.33437	0.7381	0.855847	-0.101475	0.0851064	0.90186	0.762356	909	794	384	790	759	252	257
ACVR2A	3.18402e-06	5.312e-05	0.958721	0.338193	1.26814	0.20475	0.306667	0.886227	0.0759878	0.971074	0.00172006	169	609	226	495	203	255	258
SLC37A4	2.82664e-06	4.77602e-05	1.54461	0.123111	1.06802	0.285509	0.101483	1.10191	0.0699088	0.969008	0.0141441	167	304	248	332	260	257	259
EBI3	1.29799e-09	3.36364e-08	2.88963	0.00404867	2.38881	0.0169032	0.00133745	1.39708	0.133739	0.954545	1.48619e-06	108	131	168	146	124	258	260
SLC11A2	1.96825e-05	0.000282462	1.91787	0.0558463	1.13941	0.254531	0.0195712	1.53782	0.0790274	0.96281	0.00980338	197	225	240	222	246	259	261
BCAM	0.000581789	0.00584818	1.1735	0.241433	0.505261	0.613376	0.0532958	1.83701	0.0638298	0.954545	0.14288	321	447	318	279	411	260	262
FURIN	0.000167796	0.00195954	-0.4279	0.66885	0.610215	0.54172	0.699311	-0.220688	0.106383	0.917355	0.216019	255	748	296	709	466	261	263
TLR2	0.000125448	0.00150471	1.47025	0.142024	0.633131	0.526648	0.177927	0.992277	0.0577508	0.964876	0.201404	242	328	292	403	458	263	264
CD59A	0.000258937	0.00286628	1.7903	0.0743279	0.606296	0.544318	8.80893e-05	6.26559	0.0395137	0.982438	0.00812825	271	248	298	99	240	264	265
IGSF8	6.82054e-05	0.000880674	-1.45055	0.14715	0.595136	0.551753	0.282223	-0.954683	0.0638298	0.958678	0.039513	229	335	301	477	310	265	266
IL6RA	0.122495	0.394773	0.93936	0.348082	-0.335477	0.737265	0.264338	0.501868	0.12766	0.858471	0.180452	945	620	383	460	449	266	267
AGTRAP	0.0001527	0.00179753	0.448154	0.65424	0.851472	0.394507	0.631502	0.317841	0.0790274	0.952479	0.0851933	249	746	266	691	352	267	268
CXCL1	0.00602245	0.0418412	1.82094	0.0693016	0.681859	0.495328	0.0362082	0.651774	0.109422	0.914256	0.0498901	882	242	286	256	320	268	269
LPAR2	0.000191515	0.00220369	1.86615	0.0627996	0.574094	0.565904	0.0162994	2.21232	0.0364742	0.984504	0.0376743	264	236	302	213	308	269	270
FLT3L	0.000170205	0.00197941	0.850408	0.39563	0.775994	0.437753	0.274054	0.701289	0.112462	0.916322	0.271195	256	648	276	468	504	270	271
CLCF1	0.179604	0.499876	0.0135485	0.989195	0.293053	0.769482	0.989451	0.00590429	0.12462	0.887397	0.783259	949	833	405	831	780	271	272
GSS	1.40696e-05	0.000207961	2.04322	0.0416477	1.23721	0.216009	0.0199446	1.53099	0.0851064	0.959711	0.00742202	190	213	229	225	237	272	273
ENG	8.66237e-05	0.00108962	2.00721	0.0455468	0.774546	0.438608	0.000195287	5.07112	0.0942249	0.932851	0.00316417	234	219	277	110	216	273	274
CD14	6.82057e-06	0.000107941	-1.68096	0.0930888	1.00609	0.314371	0.0927717	-3.6125	0.0942249	0.943182	0.0305947	182	278	249	321	293	274	275
SCARB2	0.000728319	0.00710132	0.67343	0.500966	0.513354	0.607704	0.49555	0.351938	0.112462	0.905992	0.617744	348	690	314	612	705	276	276
CCL11	6.71438e-06	0.000105348	2.73087	0.00660918	0.92925	0.352759	0.000613787	1.89789	0.0486322	0.985537	0.00293977	181	146	260	131	214	277	277
ADA	0.000194177	0.00222912	2.20094	0.0282979	0.607148	0.543753	0.00928325	1.45804	0.0638298	0.957645	0.0285081	266	199	297	197	289	278	278
ADAM9	0.000712773	0.00693686	-1.34705	0.178207	0.164076	0.869672	0.299658	-0.936929	0.0547112	0.951446	0.40153	344	380	491	490	575	279	279
PCSK6	0.000284983	0.00311981	0.562379	0.573978	0.595562	0.551468	0.684414	0.515087	0.0364742	0.985537	0.0505719	276	721	300	704	322	280	280
IL2RA	9.7343e-07	1.7881e-05	1.53439	0.125897	1.1533	0.248787	6.5226e-05	7.00206	0.0455927	0.996901	1.06409e-06	154	314	238	97	121	281	281
IL12A	2.03391e-05	0.000292376	0.743932	0.457287	0.793458	0.427511	0.419132	0.482174	0.0851064	0.944215	0.180342	198	678	273	563	447	282	282
TLR3	1.65039e-05	0.000241687	1.91548	0.056163	0.987861	0.323221	0.0176283	2.43796	0.0486322	0.987603	0.00131622	194	226	251	217	196	283	283
GCNT1	2.64582e-06	4.55696e-05	0.756436	0.449766	1.20015	0.23008	0.413514	0.537284	0.103343	0.941116	0.0282848	166	670	234	561	288	284	284
CD27	1.4218e-05	0.000209926	1.7588	0.0793544	0.981557	0.326318	0.0378166	1.24338	0.0729483	0.96281	0.0325343	191	256	252	263	296	285	285
CCL2	0.000693601	0.00679545	1.75239	0.0804472	0.513865	0.607346	0.0364709	0.910538	0.0547112	0.963843	0.0278938	342	258	313	257	287	286	286
CEP290	4.27886e-05	0.000576219	1.42378	0.155332	0.903523	0.366248	0.0701536	2.16129	0.0425532	0.990702	0.00139254	212	346	262	299	198	287	287
SDC1	0.00132995	0.0119496	-1.30608	0.19176	0.355156	0.722472	0.314	-1.15142	0.0699088	0.943182	0.327849	441	392	373	500	521	288	288
CXCR3	1.86613e-05	0.000269657	1.56311	0.118889	0.849002	0.39588	0.0377484	2.48022	0.0364742	0.994835	0.000413589	196	299	267	262	179	289	289
CSF1R	0.103733	0.354007	-3.56582	0.000379638	-1.08523	0.277818	0.00220415	-4.25095	0.100304	0.863636	0.0402787	944	92	247	159	314	290	290
PTGDS	0.497251	0.838245	-1.17048	0.242082	-1.5295	0.126141	0.260468	-2.55138	0.0729483	0.872934	0.0185227	955	449	211	456	268	291	291
PEAR1	4.09901e-06	6.73985e-05	1.3913	0.164739	1.13243	0.257454	0.162538	0.926087	0.0881459	0.953512	0.02666	172	368	242	392	285	292	292
OGN	0.000122318	0.00147742	-0.54293	0.587288	0.597862	0.549932	0.72251	-0.558553	0.0759878	0.946281	0.287206	239	726	299	718	509	293	293
PDPN	0.00425844	0.03165	-0.201733	0.840189	0.00570772	0.995446	0.849691	-0.0951551	0.0395137	0.960744	0.879984	706	793	824	788	811	294	294
EPS8	0.00876903	0.0570982	-2.63599	0.00851516	-0.442817	0.657898	0.0332386	-3.17538	0.0273556	0.956612	0.178974	901	154	339	249	438	295	295
MME	0.000494763	0.00506843	1.15498	0.248654	0.327981	0.742926	0.248218	1.55679	0.0151976	0.996901	0.0566485	305	454	387	446	326	296	296
SLAMF1	4.13793e-05	0.000557161	-0.226803	0.820637	0.353708	0.723558	0.843451	-0.102996	0.0911854	0.921488	0.580125	211	786	376	784	651	297	297
TNFRSF22	5.11481e-05	0.000677587	0.53219	0.594775	0.841164	0.400256	0.637682	0.613021	0.0486322	0.982438	0.011364	220	729	268	692	250	298	298
S100A9	0.021872	0.116337	-1.7701	0.0770256	-0.637475	0.523815	0.0117106	-10.7089	0.0638298	0.913223	0.268433	927	251	291	204	501	299	299
THBD	0.000112593	0.00137206	0.559954	0.57579	0.512757	0.608121	0.528289	0.613027	0.0668693	0.952479	0.411047	236	722	315	630	579	300	300
ITGB3	0.000301864	0.00329851	-1.30414	0.192443	0.312817	0.75442	0.310546	-0.685419	0.0790274	0.932851	0.244881	277	394	392	499	480	301	301
GABARAPL1	0.000436224	0.00452543	1.23986	0.215629	0.833156	0.404757	0.193507	0.951722	0.0729483	0.957645	0.103158	295	420	269	415	368	302	302
IL15RA	0.00016422	0.00191303	2.12976	0.0338219	0.495294	0.620393	0.00817711	1.99299	0.0486322	0.969008	0.0247658	252	205	321	194	278	303	303
TRIP10	5.84535e-05	0.000759542	1.53583	0.125321	0.760575	0.446911	0.0795218	1.36403	0.0577508	0.970041	0.070968	223	312	279	309	338	304	304
CX3CL1	0.000528794	0.00536486	0.621327	0.5346	0.242195	0.808629	0.58299	0.556888	0.0182371	0.990702	0.356349	309	708	439	666	532	305	305
CXCL16	0.000241241	0.00270743	-1.41096	0.158508	0.545385	0.585489	0.272905	-1.77276	0.0547112	0.965909	0.105877	269	364	306	466	370	306	306
LDLR	0.000609987	0.00609861	-0.0106758	0.991485	0.413426	0.679294	0.992504	-0.00691533	0.0668693	0.948347	0.494577	323	835	351	834	620	307	307
IGF2R	4.01203e-07	7.73327e-06	1.30672	0.191806	1.61281	0.106785	0.240174	1.095	0.0972644	0.961777	0.00051097	146	393	203	441	183	308	308
CD302	0.00232918	0.0191229	-0.884016	0.376866	-0.0260681	0.979203	0.492872	-0.613277	0.0729483	0.926653	0.795232	562	639	801	610	786	309	309
TGFB3	0.000431609	0.00450479	0.932096	0.351693	0.514632	0.60681	0.376995	1.06652	0.0364742	0.982438	0.163527	294	623	312	547	433	310	310
SCARB1	3.88657e-05	0.000526928	2.47286	0.0138507	1.22273	0.221432	0.00125249	2.24455	0.0881459	0.955579	0.00182779	209	165	232	145	206	311	311
HBEGF	9.86519e-06	0.000151682	1.86045	0.0637153	0.867914	0.385442	0.000886702	3.7703	0.0820669	0.94938	0.00544524	185	237	264	138	229	312	312
ALCAM	0.0148268	0.0861298	-0.143713	0.885777	-0.0594625	0.952584	0.886219	-0.0812058	0.109422	0.88843	0.988818	918	804	665	800	833	313	313
GPR124	0.000328959	0.00353965	0.355226	0.722579	0.376624	0.706453	0.698597	0.489802	0.0273556	0.98657	0.240965	279	762	364	708	478	314	314
VCAM1	0.000138135	0.00164089	-2.23111	0.0259019	0.440431	0.659625	0.0509204	-5.0135	0.0577508	0.958678	0.125396	245	194	341	277	381	315	315
ENPP1	0.000125448	0.00150471	-2.25541	0.0242744	0.297312	0.766228	0.0808485	-1.49614	0.0699088	0.942149	0.0768047	241	189	400	311	346	316	316
CD248	0.000558799	0.00564121	1.70037	0.0899138	0.272607	0.785155	0.0218756	1.40487	0.0303951	0.979339	0.00337116	317	274	414	229	218	317	317
ITGA6	0.000779472	0.00752057	0.344449	0.730635	0.211441	0.832543	0.737409	0.270125	0.0577508	0.94938	0.878338	358	763	456	725	810	318	318
DCBLD2	0.000416643	0.00434282	-0.255403	0.798455	0.458832	0.646355	0.853656	-0.253345	0.0303951	0.98657	0.0744715	289	783	335	789	342	319	319
TIMP2	0.00446394	0.0327577	-1.65168	0.0988992	0.546833	0.584493	0.142798	-2.45439	0.12462	0.896694	0.298151	715	284	305	377	512	320	320
FBLN5	4.6879e-05	0.000624523	1.22365	0.221742	0.496231	0.619732	0.161203	0.582906	0.0668693	0.951446	0.371347	218	426	320	391	535	321	321
CCL25	0.000999597	0.00926745	1.00091	0.317423	0.456362	0.64813	0.263075	1.02419	0.0425532	0.974174	0.307747	386	525	336	457	514	322	322
LILRB4	0.000469	0.00483747	2.16825	0.0307588	0.552371	0.580694	0.00611183	1.89057	0.0486322	0.971074	0.0193827	299	201	304	185	270	323	323
GAS6	0.00540652	0.0383507	-0.771927	0.440381	-0.44205	0.658453	0.491263	-0.313017	0.0638298	0.919421	0.601359	873	667	340	608	698	324	324
HMMR	3.52471e-05	0.000481102	2.385	0.0176467	0.963326	0.335384	1.31446e-07	9.55322	0.0395137	0.995868	1.32423e-05	206	175	257	56	136	325	325
WNT5B	0.00119406	0.0108601	-0.0893566	0.928812	0.189718	0.84953	0.951334	-0.121145	0.0121581	0.994835	0.319704	418	819	473	819	518	326	326
CEACAM2	4.6879e-05	0.000624523	2.73219	0.00660667	1.12655	0.259933	0.000153373	3.16048	0.0516717	0.989669	7.833e-05	217	145	243	107	154	327	327
FLT3	0.000676144	0.00663536	-1.13887	0.254999	0.303616	0.76142	0.351585	-0.953435	0.0425532	0.969008	0.203757	339	460	394	525	459	328	328
CCL6	0.0281913	0.140806	-3.52677	0.000440411	-0.61277	0.540028	0.000807996	-7.41737	0.0729483	0.905992	0.0787438	930	96	295	135	347	329	329
PAQR4	4.47064e-05	0.000597242	0.684581	0.493872	0.946118	0.344088	0.534734	1.1428	0.0577508	0.977273	0.0128689	214	687	259	633	255	330	330
CXCL12	0.000354057	0.00378854	0.370105	0.71143	0.323636	0.746214	0.727331	0.136075	0.0790274	0.932851	0.686633	282	756	389	720	732	331	331
SULF2	0.0073067	0.0490384	-1.3325	0.182939	-0.130255	0.896365	0.307292	-1.84276	0.0334347	0.961777	0.675916	892	387	544	496	727	332	332
PAM	0.000573512	0.00573903	1.0031	0.316551	0.191251	0.848329	0.0984748	3.87603	0.0516717	0.955579	0.236093	319	522	469	330	476	333	333
IL12RB1	0.000179293	0.00207554	1.43136	0.153278	0.439579	0.660242	0.000210882	8.81361	0.0182371	0.997934	0.00836753	261	340	342	111	241	334	334
P2RX7	0.00173416	0.0148854	0.475778	0.634406	0.262555	0.792894	0.654597	0.464774	0.0334347	0.97624	0.652063	491	738	423	696	712	335	335
REG4	0.000722373	0.00701472	0.309973	0.756694	0.086638	0.930959	0.764037	0.18608	0.0516717	0.951446	0.954213	346	770	600	766	827	336	336
KLHL20	0.0012627	0.0113571	-0.160803	0.8723	0.355667	0.72209	0.878412	-0.112683	0.0547112	0.958678	0.419444	426	802	371	798	581	337	337
SFRP1	0.0269146	0.136181	-0.80708	0.419985	-0.51148	0.609015	0.386126	-0.443069	0.0243161	0.956612	0.0189325	929	660	316	548	269	338	338
CSF1	0.00157947	0.0137715	-1.11892	0.263394	0.0670444	0.946546	0.411511	-1.192	0.0303951	0.972107	0.680004	471	465	651	560	729	339	339
CX3CR1	0.00436593	0.0323111	-0.910525	0.362718	-0.152916	0.878465	0.495026	-1.11159	0.0790274	0.915289	0.819453	714	630	506	611	791	340	340
LAG3	0.000681216	0.00670002	0.187828	0.851083	0.100013	0.920334	0.848495	0.338147	0.0212766	0.982438	0.912908	340	797	586	786	816	341	341
FN1	0.000358728	0.00382183	0.32719	0.743597	0.419901	0.674558	0.799949	0.178405	0.0577508	0.957645	0.473375	286	767	350	776	614	342	342
PRNP	0.00815612	0.0536288	-0.241526	0.809223	0.0121821	0.99028	0.820367	-0.241502	0.0759878	0.924587	0.969719	896	784	820	782	829	343	343
FLOT2	5.44252e-05	0.000714347	0.205394	0.837317	0.538655	0.590125	0.863319	0.112977	0.0759878	0.943182	0.404773	221	791	309	794	577	344	344
POMC	0.00251415	0.0203087	1.4863	0.138107	0.301061	0.763368	0.0330735	2.83061	0.0151976	0.995868	0.0927005	588	325	397	248	363	345	345
GRK5	0.000189867	0.00218821	1.03713	0.30036	0.408144	0.683168	0.168809	1.64438	0.0303951	0.984504	0.215664	263	500	355	396	465	346	346
AXL	0.021468	0.114739	-1.50423	0.132848	-0.344678	0.730336	0.136495	-4.46587	0.0273556	0.959711	0.415325	926	321	380	371	580	347	347
CAPN5	0.001224	0.0110905	0.578569	0.563186	0.125911	0.899803	0.501904	0.769856	0.0273556	0.977273	0.780406	420	716	548	619	777	348	348
FZD4	0.00052608	0.0053349	1.5588	0.119969	0.273033	0.784828	0.0219804	2.55669	0.0151976	0.994835	0.0698102	307	301	412	230	337	349	349
LRP1	0.00115334	0.010554	-2.72226	0.00659717	0.225412	0.821659	0.0189805	-4.08798	0.0547112	0.954545	0.123639	408	144	445	221	380	350	350
TGFB2	0.00113243	0.0103401	-0.978255	0.328192	0.0777783	0.938004	0.466982	-4.19789	0.0121581	0.990702	0.711563	405	601	641	600	741	351	351
CCL7	0.00236008	0.0193935	-0.299086	0.764967	0.0128637	0.989737	0.781876	-0.18004	0.0243161	0.97624	0.705432	563	773	818	770	737	352	352
RYK	6.6508e-05	0.000855524	1.72455	0.0855511	0.961708	0.336196	2.81133e-05	7.65432	0.0425532	0.992769	0.000137633	228	268	258	89	160	353	353
F3	0.00878088	0.0572536	-0.29468	0.768332	-0.0563105	0.955094	0.781911	-0.131134	0.0486322	0.94938	0.948674	903	775	672	771	825	354	354
CD80	3.85009e-05	0.000518839	2.25838	0.024571	0.685863	0.492799	0.000222722	4.06551	0.0334347	0.991736	0.00126165	208	190	284	113	194	355	355
RAMP1	0.00185362	0.0157119	0.858137	0.391372	0.224731	0.822189	0.252702	1.08375	0.0547112	0.953512	0.490805	506	644	446	449	618	356	356
ITGA2	0.000623295	0.0061659	0.506468	0.612664	0.191166	0.848396	0.687469	0.749484	0.00911854	0.997934	0.113739	325	732	470	706	374	357	357
IL18	0.000138135	0.00164089	-0.235703	0.813715	0.728117	0.466542	0.84815	-0.21771	0.0425532	0.984504	0.00463695	246	785	282	785	223	358	358
COL6A2	0.00137289	0.0122053	1.29308	0.196738	0.474592	0.635077	0.10884	0.872407	0.0547112	0.96281	0.263467	444	397	326	342	497	359	359
MCAM	0.000579272	0.00580675	1.89797	0.058563	0.242961	0.808035	0.00315468	3.8023	0.0273556	0.981405	0.00605165	320	230	438	167	233	360	360
HPX	0.0357713	0.168278	-3.94407	8.51044e-05	-1.37556	0.168958	1.63755e-05	-3.51619	0.00607903	0.943182	2.78299e-05	932	75	218	81	147	361	361
TNFRSF1A	0.0021711	0.0180506	-1.21828	0.223341	-0.158709	0.873898	0.349631	-1.24086	0.0547112	0.940083	0.703954	548	431	503	524	736	362	362
PDGFRA	0.00134863	0.012033	0.494361	0.621271	0.153768	0.877793	0.59938	0.355272	0.0243161	0.981405	0.816146	442	735	504	678	790	363	363
IL24	0.00132976	0.0119406	-0.321151	0.748174	0.330707	0.740866	0.784105	-0.264813	0.0486322	0.963843	0.448001	440	769	385	772	587	364	364
AREG	0.000191515	0.00220369	1.83169	0.0676636	0.623249	0.533121	0.04453	1.25731	0.0364742	0.98657	0.0318375	265	240	294	271	295	365	365
CD68	0.00636455	0.0438372	0.153522	0.878033	-0.0966904	0.922972	0.888762	0.101761	0.0851064	0.910124	0.930362	883	803	588	802	820	366	366
APOD	0.0150539	0.0869552	-1.5745	0.115687	-0.294757	0.76818	0.159275	-1.99326	0.0638298	0.92562	0.572336	919	295	403	390	645	367	367
ABCG2	0.000345811	0.00369987	1.92598	0.05497	0.820719	0.411807	0.000241882	5.54396	0.0486322	0.981405	0.00208081	281	224	271	114	208	368	368
SCG2	0.0085622	0.0556932	-0.808652	0.419059	-0.425523	0.670455	0.396836	-0.558541	0.0151976	0.969008	0.0853157	900	658	347	550	354	369	369
S100A8	0.0392074	0.180112	-1.80314	0.0716768	-0.887678	0.374714	0.00244036	-10.7337	0.0638298	0.904959	0.137938	934	245	263	162	397	370	370
CDH5	0.00465575	0.0341662	-1.47143	0.1415	-0.173617	0.862167	0.179934	-4.45645	0.00911854	0.984504	0.53	850	327	480	405	635	371	371
PLAT	0.000419492	0.00438115	0.0500555	0.960088	0.45551	0.648742	0.969039	0.0244241	0.0699088	0.947314	0.390147	292	823	337	823	569	372	372
NRP1	0.000801959	0.00769169	-1.00723	0.314074	0.148486	0.881959	0.444333	-2.42492	0.0729483	0.932851	0.768232	360	520	510	583	769	373	373
PTPRR	0.000630576	0.00625724	1.43572	0.15189	0.245773	0.805858	0.0972484	1.97161	0.0121581	0.996901	0.205765	327	338	433	324	461	374	374
CCL3	0.000572762	0.00572847	0.1131	0.909987	0.353878	0.72343	0.915433	0.197591	0.0182371	0.994835	0.0635146	318	814	375	811	334	375	375
IAPP	0.161541	0.468954	-5.45409	6.04484e-08	-1.32854	0.184001	6.51114e-06	-3.54447	0.00911854	0.942149	7.11885e-05	948	42	224	76	152	376	376
GP1BA	0.000494763	0.00506843	-0.523694	0.600581	0.353538	0.723685	0.713522	-0.761555	0.0182371	0.994835	0.0312122	303	730	377	713	294	377	377
KLRB1F	0.000956726	0.00898862	-1.03978	0.298687	0.0508583	0.959438	0.439343	-2.48154	0.00911854	0.992769	0.681465	382	498	725	576	730	378	378
SLC46A2	0.00045694	0.00472033	-1.57333	0.115914	0.213912	0.830616	0.263178	-1.93182	0.0151976	0.992769	0.0126591	298	296	455	458	254	379	379
SCARA5	0.00115334	0.010554	0.986786	0.324407	0.210845	0.833008	0.178596	1.11631	0.0243161	0.983471	0.383946	410	592	457	404	562	380	380
NRXN1	0.00156647	0.0136504	-1.37724	0.168756	0.187332	0.8514	0.299293	-5.21119	0.0151976	0.991736	0.271009	466	370	475	487	503	381	381
SORT1	0.00710356	0.0480915	-2.10059	0.0359227	-0.0172935	0.986202	0.100344	-3.08462	0.0273556	0.972107	0.396013	889	209	816	331	573	382	382
TLR4	0.0001765	0.00203786	0.891443	0.37306	0.674448	0.500027	0.402557	0.700385	0.0486322	0.97624	0.0832385	258	633	287	553	350	383	383
FLT1	0.0195544	0.106678	-1.54156	0.123425	-0.436768	0.662279	0.212872	-1.02803	0.0364742	0.947314	0.408704	924	306	344	426	578	384	384
TNFSF11	0.000938691	0.00884159	1.42567	0.154914	0.329855	0.74151	0.00153974	20.633	0.0121581	1	0.00165728	380	345	386	150	202	385	385
STX2	0.000261874	0.0028964	1.04309	0.297448	0.481578	0.630106	0.258577	0.826922	0.0516717	0.965909	0.353099	272	494	324	453	530	386	386
TREM2	0.000765078	0.00738609	0.00419231	0.996657	-0.10095	0.91959	0.996537	0.00233056	0.0364742	0.959711	0.837621	357	837	585	835	802	387	387
L1CAM	0.0433801	0.193776	-1.05885	0.289992	-0.784257	0.432889	0.320495	-1.24106	0.00303951	0.967975	0.000293778	938	490	274	507	175	388	388
CRLF1	0.00116088	0.0106074	1.97717	0.0488582	0.354475	0.722983	0.00112283	4.96864	0.0243161	0.988636	0.0047094	413	221	374	143	226	389	389
PDGFA	0.0017327	0.0148511	-0.875237	0.381624	0.0208715	0.983348	0.52773	-1.1979	0.0121581	0.988636	0.792874	490	642	812	629	782	390	390
SERPINC1	0.00291064	0.0231136	-0.184275	0.853831	-0.389658	0.696789	0.889218	-0.210907	0.0425532	0.942149	0.547161	634	799	358	803	640	391	391
C5AR1	0.0393446	0.180578	-2.35663	0.0186404	-0.488734	0.62503	0.00474059	-7.40174	0.0151976	0.966942	0.120598	935	178	322	173	377	392	392
GDF11	0.00154541	0.0134759	-2.3406	0.0194276	-0.151638	0.879473	0.0601965	-2.60372	0.0151976	0.979339	0.28471	464	180	507	287	508	393	393
IL1RN	0.00147555	0.0129606	-1.68212	0.0928687	0.125825	0.89987	0.0773098	-6.06383	0.0182371	0.98657	0.36861	452	276	549	307	534	394	394
VPREB1	0.00086781	0.00826374	-0.438124	0.661372	0.0805044	0.935836	0.746426	-0.809572	0.00607903	0.996901	0.486975	367	747	634	727	616	395	395
ACVRL1	0.00566535	0.0400312	-1.55292	0.12077	0.131107	0.895691	0.134824	-3.9519	0.0455927	0.959711	0.556172	877	302	543	370	643	396	396
GPLD1	0.00127871	0.0115124	0.103234	0.917823	0.288623	0.77287	0.905066	0.152419	0.0303951	0.980372	0.495521	428	816	406	805	621	397	397
FGFBP1	0.000632156	0.00627304	1.33694	0.182128	0.244069	0.807178	0.0469553	1.97184	0.0182371	0.990702	0.138019	333	385	436	276	398	398	398
TNN	0.000956726	0.00898862	-0.996529	0.319242	0.106998	0.91479	0.450908	-4.43394	0.00911854	0.994835	0.514462	381	585	578	592	629	399	399
LPL	0.00700523	0.0473049	0.937144	0.349373	-0.411808	0.68048	0.134737	2.94854	0.0486322	0.93595	0.0866968	888	621	353	369	355	400	400
CXCL14	0.0006453	0.00638403	0.361926	0.717558	0.0181454	0.985523	0.703587	0.234983	0.0243161	0.97624	0.667957	334	759	815	710	722	401	401
CDH1	0.000786413	0.0075501	-0.819597	0.412625	0.236061	0.813385	0.571644	-1.08247	0.0303951	0.978306	0.505728	359	656	442	662	626	402	402
CNTN2	0.00227399	0.0186657	-1.04553	0.296036	-0.0628701	0.94987	0.357127	-3.72839	0.0121581	0.985537	0.807127	555	493	654	527	789	403	403
SFRP4	0.00028045	0.00307353	1.37413	0.170089	0.326107	0.744344	0.141106	1.33441	0.0182371	0.993802	0.134997	275	372	388	375	394	404	404
MUC1	0.00156647	0.0136504	-1.46095	0.144353	0.0242791	0.98063	0.220927	-6.03904	0.00607903	0.994835	0.491643	467	329	808	433	619	405	405
PVRL2	0.000522195	0.00528845	0.393332	0.694169	0.293564	0.769091	0.756795	0.315901	0.0273556	0.983471	0.427073	306	753	404	764	584	406	406
PEMT	0.000662214	0.006502	1.79081	0.0742455	0.163053	0.870476	0.00107428	7.46847	0.0151976	0.990702	0.00332442	336	247	497	141	217	407	407
CAR4	0.00099303	0.00923247	-0.573199	0.56661	0.147293	0.882901	0.684209	-0.420353	0.0395137	0.965909	0.733067	385	718	511	703	748	408	408
CD5	1.4586e-05	0.000215358	2.72079	0.00685967	0.966223	0.333933	2.70987e-07	6.40639	0.0455927	0.989669	2.52317e-05	193	149	256	62	145	409	409
CRYAB	0.00675401	0.0462334	-2.15333	0.031538	-0.830771	0.406103	0.00559684	-4.09009	0.0243161	0.945248	0.0398273	887	202	270	181	312	410	410
EGF	0.000978563	0.00911245	1.22102	0.222928	0.106743	0.914993	0.0690854	2.83702	0.0121581	0.991736	0.125445	384	430	579	297	382	411	411
CXCR6	0.000538121	0.00545348	1.19747	0.231926	0.216127	0.828889	0.0965318	2.36491	0.0182371	0.989669	0.230512	313	439	452	323	474	412	412
CCL4	0.00116088	0.0106074	-0.538841	0.590094	0.0490693	0.960864	0.68631	-0.919982	0.0121581	0.989669	0.834579	412	728	727	705	800	413	413
LY75	0.00105233	0.00972	-0.334085	0.738449	0.153086	0.87833	0.719523	-0.252901	0.0547112	0.951446	0.695812	393	765	505	716	733	414	414
IL2RB	0.000154434	0.00181166	0.744917	0.456752	0.463518	0.642993	0.372658	1.30082	0.0243161	0.992769	0.0632745	250	676	331	545	332	415	415
ITGAE	0.00101425	0.00945029	1.07478	0.283178	0.135793	0.891985	0.155899	1.99985	0.00911854	0.995868	0.351073	390	484	536	388	526	416	416
KCND2	0.00362064	0.0275503	0.288665	0.77296	0.0264088	0.978931	0.808364	0.556696	0.00303951	0.997934	0.763307	674	776	798	781	760	417	417
SLC1A3	0.00824771	0.0543151	-1.09541	0.273609	-0.5407	0.588715	0.023638	-4.55671	0.0121581	0.967975	0.107085	898	476	308	236	371	418	418
CXADR	0.000258624	0.00286204	-1.47186	0.141339	0.179154	0.857817	0.290411	-1.82773	0.0273556	0.979339	0.355228	270	326	478	483	531	419	419
TGFBR3	0.00093068	0.00877193	-0.704881	0.481011	0.209908	0.83374	0.610599	-1.04794	0.0243161	0.983471	0.49602	378	685	458	680	622	420	420
FGG	0.0532407	0.224712	-4.16715	3.31358e-05	-1.34532	0.178523	0.000372376	-2.12753	0.0121581	0.938017	0.000189182	941	69	221	120	165	421	421
KITL	0.00276038	0.0221145	-0.715034	0.474754	-0.122588	0.902433	0.552433	-0.487458	0.0212766	0.974174	0.847999	609	682	551	638	804	422	422
THBS1	0.000683282	0.00672018	-1.26608	0.205789	0.532777	0.594188	0.308203	-4.84142	0.0425532	0.977273	0.111218	341	407	311	497	372	423	423
IGLL1	0.00169921	0.0146367	0.885157	0.376595	0.108873	0.913304	0.365401	1.55646	0.00607903	0.997934	0.579724	485	638	574	540	648	424	424
NLGN1	0.00148558	0.0130688	0.288665	0.77296	0.0264088	0.978931	0.808364	0.556696	0.00303951	0.997934	0.763307	458	778	796	780	765	425	425
LY6F	0.000623295	0.0061659	1.81227	0.0708081	0.301827	0.762784	0.0230721	3.55564	0.0121581	0.998967	0.0398472	326	243	396	234	313	426	426
LBP	0.00207115	0.0173	-0.111183	0.911491	0.0713039	0.943156	0.933853	-0.210246	0.0273556	0.975207	0.958947	535	815	649	817	828	427	427
FCGR3	0.0513899	0.218776	-1.2369	0.216438	-0.780253	0.435242	0.267871	-1.41216	0.0425532	0.928719	0.142209	940	422	275	463	410	428	428
CD3D	0.000481597	0.00494887	1.11732	0.264663	0.462666	0.643604	0.06844	3.32008	0.0303951	0.98657	0.0848934	300	467	332	296	351	429	429
IRAK1BP1	0.000140718	0.0016658	1.01527	0.310385	0.464796	0.642078	0.362697	1.34476	0.0243161	0.992769	0.0642034	247	516	330	537	335	430	430
EFNA5	0.00151981	0.013302	0.0600371	0.952149	-0.0366316	0.970779	0.95047	0.0423443	0.0182371	0.980372	0.73322	462	822	732	818	749	431	431
BMP3	0.00214152	0.0177891	-0.0281075	0.977587	-0.0325425	0.974039	0.977403	-0.0280408	0.00911854	0.989669	0.897331	545	828	735	826	813	432	432
CD320	0.000486492	0.00499662	1.45858	0.145348	0.461473	0.644459	0.119104	0.966044	0.0547112	0.961777	0.279025	302	333	334	353	507	433	433
IL1B	0.00721272	0.0485654	-2.8	0.005212	-0.132981	0.894208	0.00442318	-9.43423	0.0212766	0.974174	0.198064	891	138	542	172	456	434	434
C1QTNF4	0.000452767	0.00466803	1.90103	0.0581678	0.46684	0.640614	0.000618234	4.73175	0.0243161	0.992769	0.00845022	296	228	328	132	242	435	435
KDR	0.00396281	0.0298161	-0.990518	0.322114	-0.072241	0.94241	0.446914	-0.639464	0.0303951	0.966942	0.75669	697	590	647	588	758	436	436
NR4A2	0.000558799	0.00564121	-1.23743	0.21621	0.102228	0.918576	0.374115	-2.12957	0.0212766	0.982438	0.60114	316	421	583	546	697	437	437
CD3G	0.00168701	0.0145222	1.34546	0.1794	0.0247902	0.980222	0.0165271	4.51347	0.0182371	0.982438	0.0403964	481	382	803	214	315	438	438
GPIHBP1	0.00974682	0.061822	-1.67119	0.0949314	-0.245517	0.806056	0.167388	-1.14349	0.0303951	0.960744	0.524946	905	280	434	394	634	439	439
ITGAM	0.0224261	0.11845	-2.72415	0.00655506	-0.297057	0.766423	0.0294802	-3.37849	0.0243161	0.964876	0.206778	928	143	401	242	462	440	440
HPN	0.00109938	0.0101174	1.26113	0.208158	0.0523065	0.958284	0.0218304	6.73114	0.00911854	0.992769	0.0501179	402	410	718	228	321	441	441
CHRNB2	0.000231621	0.0026003	1.42807	0.154209	0.410785	0.68123	0.0226367	3.69074	0.0182371	0.996901	0.0255346	267	342	354	233	280	442	442
ADAM8	0.00336349	0.0259132	-2.84446	0.00453749	-0.266389	0.78994	0.0146221	-3.72573	0.0151976	0.975207	0.166105	662	135	421	208	434	443	443
SLC44A1	0.0207464	0.111528	-1.66194	0.0967844	-0.684245	0.493821	0.225566	-1.79223	0.0364742	0.938017	0.159222	925	282	285	435	420	444	444
CMTM8	0.000616241	0.0061184	0.785536	0.432654	0.104528	0.91675	0.288934	1.8301	0.0151976	0.988636	0.542806	324	664	581	480	638	445	445
VLDLR	0.000538121	0.00545348	0.0420608	0.966457	0.272096	0.785548	0.977499	0.0544161	0.0151976	0.994835	0.151095	312	825	415	827	417	446	446
SERPINE3	0.00118249	0.0107452	-0.943459	0.345647	-0.00732632	0.994154	0.460975	-0.85401	0.0121581	0.987603	0.548508	416	617	823	598	641	447	447
ITGAX	0.00382089	0.0287662	-2.7179	0.00668711	-0.345359	0.729824	0.0065542	-6.8279	0.00911854	0.978306	0.135063	692	148	378	190	395	448	448
CXCL2	0.00426198	0.0317066	-0.796572	0.425846	-0.00954126	0.992387	0.557821	-1.3151	0.0151976	0.984504	0.851358	707	662	821	643	807	449	449
WNT4	0.000809276	0.00775798	-0.99438	0.320286	0.127018	0.898926	0.451851	-3.98439	0.0212766	0.983471	0.677089	363	587	546	594	728	450	450
RAMP2	0.0128808	0.0772272	-1.77775	0.0757039	-0.412659	0.679856	0.127073	-0.937825	0.0303951	0.954545	0.372566	915	250	352	364	536	451	451
IL12RB2	0.000355935	0.00380378	-0.116174	0.907546	0.101717	0.918982	0.918985	-0.121426	0.0182371	0.985537	0.79462	283	812	584	812	785	452	452
CCL9	0.0102437	0.0644494	0.744754	0.45694	-0.068237	0.945597	0.264532	1.98524	0.0212766	0.97624	0.352983	907	677	650	461	529	453	453
TNFRSF10B	0.000582475	0.00585719	-1.06953	0.28503	0.236913	0.812724	0.441283	-1.38794	0.0243161	0.984504	0.287639	322	485	441	578	510	454	454
CDON	0.0001839	0.00212223	1.06097	0.289245	0.2692	0.787776	0.263739	1.08385	0.0243161	0.985537	0.459727	262	489	419	459	589	455	455
BC096441	0.00178912	0.0153212	-0.749866	0.453523	-0.0577587	0.953941	0.56591	-1.0278	0.00303951	0.994835	0.822541	499	672	667	660	792	456	456
CXCL10	0.00164934	0.0143054	0.822245	0.411518	0.269029	0.787907	0.218761	2.51616	0.0212766	0.988636	0.310244	477	655	420	429	515	457	457
CAV2	0.0006453	0.00638403	0.831098	0.406246	0.295694	0.767464	0.446973	0.639352	0.0243161	0.98657	0.389843	335	653	402	589	568	458	458
FERMT2	0.00170833	0.0146942	-1.0689	0.285313	-0.0962645	0.923311	0.420326	-0.858094	0.0243161	0.972107	0.77115	486	486	589	564	770	459	459
CCL5	0.0011852	0.0107771	-1.02813	0.304113	-0.0431912	0.965549	0.403546	-1.2413	0.0273556	0.971074	0.726186	417	507	730	555	745	460	460
GPM6A	0.00114522	0.0104528	-1.00103	0.317064	0.0131192	0.989533	0.443563	-3.93489	0.0273556	0.97314	0.833447	407	524	817	580	799	461	461
THSD1	0.00186403	0.0157987	0.925367	0.355451	0.135111	0.892524	0.145235	3.42081	0.00911854	0.995868	0.329029	509	627	537	381	522	462	462
EMR1	0.0100705	0.0632252	-2.05064	0.0405706	-0.43072	0.666672	0.0387208	-5.15527	0.0151976	0.969008	0.183823	906	212	345	264	451	463	463
IL13RA1	0.00392131	0.0295269	-1.68656	0.0920093	-0.150956	0.88001	0.106832	-4.32123	0.0182371	0.97624	0.554869	693	275	508	340	642	464	464
CTLA4	0.000538121	0.00545348	1.63022	0.103995	0.437961	0.661415	0.00990995	3.34423	0.0212766	0.994835	0.0265302	315	290	343	199	283	465	465
CCRL2	0.00815612	0.0536288	-1.15711	0.247446	-0.0123525	0.990144	0.404424	-1.32095	0.0273556	0.972107	0.73002	897	453	819	558	746	466	466
IL33	0.00254394	0.0205473	-1.32141	0.186675	0.0301572	0.975942	0.252685	-2.97911	0.0455927	0.955579	0.721211	589	390	745	448	744	467	467
C3AR1	0.00378322	0.0286064	0.295843	0.767499	-0.0742003	0.940851	0.717473	0.440231	0.0303951	0.966942	0.849065	682	774	646	715	805	468	468
CMTM5	0.00877766	0.0571854	-1.33174	0.183256	-0.370746	0.710827	0.0460968	-3.74061	0.00911854	0.977273	0.222873	902	389	367	274	470	469	469
CDH13	0.00276038	0.0221145	-1.21985	0.222811	-0.0983942	0.921619	0.255858	-2.3081	0.0212766	0.975207	0.749227	610	429	587	451	757	470	470
IL1R1	0.00227399	0.0186657	-0.991254	0.3218	-0.0331388	0.973564	0.456805	-2.31742	0.00911854	0.989669	0.832828	556	589	734	596	798	471	471
PF4	0.00243354	0.0198389	0.845658	0.398347	-0.142778	0.886465	0.200296	2.73463	0.00607903	0.988636	0.0293326	581	649	513	416	290	472	472
BMP4	0.000481597	0.00494887	-0.956578	0.339019	0.461899	0.644154	0.484731	-4.0869	0.0273556	0.989669	0.0710173	301	610	333	605	339	473	473
IL1A	0.000419075	0.00436452	1.33341	0.183255	0.191507	0.848129	0.0831991	2.55634	0.00911854	0.997934	0.21088	290	388	467	314	463	474	474
C1QTNF7	0.000662214	0.006502	0.555293	0.579	0.0236828	0.981106	0.501839	0.708862	0.00911854	0.991736	0.45527	337	723	810	618	588	475	475
GDF10	0.0052381	0.0374048	-1.76744	0.0774166	-0.25787	0.796508	0.151876	-1.38158	0.00911854	0.981405	0.375897	869	253	426	384	539	476	476
FCGR1	0.0025484	0.0206065	-1.15319	0.249116	-0.0663629	0.947089	0.289216	-3.43656	0.0182371	0.979339	0.780902	590	455	652	481	778	477	477
OSM	0.0105879	0.0660186	-0.0119758	0.990447	-0.0901308	0.928183	0.99247	-0.0119893	0.0212766	0.975207	0.919571	908	834	594	833	819	478	478
CCR2	0.000167796	0.00195954	0.885525	0.376513	0.378584	0.704997	0.172823	3.01396	0.0243161	0.989669	0.149462	254	636	363	401	415	479	479
F2R	0.000740804	0.00721501	1.37176	0.171074	0.243472	0.807639	0.0173836	6.08038	0.0212766	0.987603	0.0760801	353	373	437	216	345	480	480
ADRB1	0.00286629	0.022723	-1.64276	0.100757	-0.142267	0.886869	0.104809	-6.60752	0.00303951	0.991736	0.446369	614	287	515	334	586	481	481
PROM1	0.00241943	0.0197643	-0.841935	0.400023	0.0762449	0.939224	0.558301	-1.74682	0.0182371	0.984504	0.789139	579	650	644	644	781	482	482
PDGFB	0.00346697	0.0266907	-1.20691	0.227762	-0.200281	0.841261	0.121453	-4.62276	0.00607903	0.98657	0.461403	666	435	459	358	590	483	483
LPAR1	0.00427498	0.0318202	-1.25391	0.210174	0.0925161	0.926288	0.274	-2.88045	0.0303951	0.97314	0.673822	711	414	592	467	726	484	484
CLEC5A	0.00163218	0.014176	-1.40079	0.161598	-0.0317758	0.974651	0.279047	-7.2678	0.00607903	0.992769	0.671572	476	366	737	470	725	485	485
ACHE	0.00164934	0.0143054	1.56707	0.118055	0.38395	0.701015	0.0102288	4.64016	0.0182371	0.995868	0.026717	480	297	359	200	286	486	486
AGRN	0.000538121	0.00545348	1.11168	0.267088	0.465903	0.641285	0.000920746	7.59486	0.0243161	0.992769	0.0372925	314	468	329	139	306	487	487
CCL27A	4.49457e-05	0.000601422	1.50037	0.134416	0.656047	0.511794	0.0312846	2.09655	0.0425532	0.981405	0.0409186	215	323	289	245	316	488	488
TNFRSF23	0.00355225	0.0271887	0.0708107	0.943566	0.108702	0.913439	0.953074	0.134227	0.00607903	0.997934	0.352743	671	820	575	820	528	489	489
GYPA	0.00184701	0.0156831	1.45951	0.145331	0.164076	0.869672	0.0369579	2.86567	0.00911854	0.996901	0.0233382	504	332	490	259	272	490	490
PVRL3	0.00120639	0.0109305	-0.358746	0.719906	-0.0609107	0.95143	0.740163	-0.317518	0.00911854	0.988636	0.941905	419	761	659	726	822	491	491
NTRK2	0.00447443	0.0328854	-0.565045	0.572207	-0.0355242	0.971662	0.622789	-0.443049	0.0121581	0.98657	0.627037	717	720	733	688	708	492	492
PAQR3	0.0054288	0.0384571	-1.20465	0.228616	-0.113814	0.909386	0.318363	-2.91067	0.00303951	0.992769	0.611537	874	437	558	505	703	493	493
CCR4	0.00186403	0.0157987	0.61142	0.541184	0.108702	0.913439	0.577786	0.971729	0.00607903	0.997934	0.394786	507	712	576	663	571	494	494
IL1R2	0.00659562	0.0453201	-2.21645	0.0268925	-0.12557	0.900072	0.0407121	-7.18021	0.0182371	0.977273	0.384966	885	196	550	269	564	495	495
JAM3	0.00261462	0.02107	0.55298	0.580588	0.0940496	0.92507	0.496233	1.10761	0.0273556	0.97624	0.771679	592	724	590	613	772	496	496
GABBR1	0.00267436	0.0214782	-0.793232	0.427839	-0.125996	0.899735	0.50376	-0.96956	0.0273556	0.967975	0.797613	598	663	547	621	787	497	497
IL7R	0.00109305	0.0100731	0.627047	0.530988	0.0216382	0.982737	0.43866	1.03991	0.0151976	0.985537	0.664613	398	698	811	575	720	498	498
IL18BP	0.000880119	0.00837416	0.924144	0.355926	0.106658	0.915061	0.302652	1.6718	0.0121581	0.991736	0.571235	373	628	580	492	644	499	499
CD99L2	0.000925302	0.00871741	1.27175	0.204302	0.383354	0.701457	0.0713212	2.26307	0.0364742	0.977273	0.156969	377	403	361	300	419	500	500
SLC6A1	0.00328813	0.0255349	-2.15146	0.031656	-0.256336	0.797691	0.0769215	-2.72828	0.00607903	0.984504	0.274361	650	203	427	306	506	501	501
ACVR1B	0.00118249	0.0107452	1.15957	0.247008	0.162542	0.870879	0.10367	2.22546	0.0121581	0.993802	0.253987	415	452	498	333	481	502	502
FGFR3	0.00126091	0.0113293	-0.332562	0.739554	-0.00511139	0.995922	0.776513	-0.317518	0.00911854	0.990702	0.855745	422	766	826	767	809	503	503
CD163	0.000538121	0.00545348	0.411749	0.680697	0.186651	0.851934	0.671381	0.638055	0.0182371	0.988636	0.658794	311	750	476	699	717	504	504
SCNN1B	0.00203074	0.0171039	0.625011	0.532315	0.0544363	0.956588	0.586552	1.556	0.00303951	0.998967	0.471842	520	707	700	669	606	505	505
FCGR4	0.00434916	0.0322702	-1.25497	0.209734	-0.199259	0.84206	0.316404	-1.29972	0.00607903	0.98657	0.510737	713	412	461	501	628	506	506
PLAU	0.000764162	0.00737696	-1.04244	0.297461	0.048899	0.961	0.422201	-2.61291	0.0121581	0.989669	0.735115	354	495	728	565	751	507	507
CD244	0.00717426	0.0484148	-2.76865	0.00571976	-0.373728	0.708607	0.0234309	-3.11686	0.0121581	0.974174	0.134164	890	140	365	235	393	508	508
CLEC7A	0.0161339	0.091903	-2.01806	0.0438608	-0.672659	0.501164	0.000444612	-22.6642	0	0.975207	0.00027252	921	215	288	125	171	509	509
BMP7	0.000632156	0.00627304	1.68008	0.0938373	0.246199	0.805529	0.018257	2.2937	0.0151976	0.993802	0.00743587	332	279	432	218	238	510	510
EGFR	0.00199602	0.0167707	-3.58866	0.000345027	-0.562423	0.573828	0.00642746	-3.19755	0.00303951	0.97624	0.0180145	517	89	303	188	267	511	511
TJP1	0.000357285	0.00380999	1.50165	0.134138	0.269881	0.787252	0.0173241	3.23494	0.0243161	0.985537	0.0565958	285	322	417	215	325	512	512
GHR	0.00198825	0.0167231	-0.856244	0.39206	-0.256081	0.797889	0.545764	-2.27955	0.00911854	0.981405	0.443064	516	645	428	636	585	513	513
CD209B	0.00328813	0.0255349	0.625011	0.532315	0.0544363	0.956588	0.586552	1.556	0.00303951	0.998967	0.471842	647	706	701	674	603	514	514
IL17RB	0.00188105	0.0159783	0.889939	0.374078	0.190399	0.848996	0.244454	2.01789	0.0121581	0.994835	0.395755	513	634	471	445	572	515	515
OCLN	0.000880119	0.00837416	0.941522	0.346997	0.134259	0.893198	0.267787	1.07139	0.0121581	0.992769	0.403977	370	618	540	462	576	516	516
CMTM4	0.00118249	0.0107452	0.985587	0.325054	0.0509435	0.959371	0.120828	2.49542	0.0121581	0.989669	0.204937	414	594	724	357	460	517	517
CD46	0.00164934	0.0143054	-1.26191	0.207215	0.02019	0.983892	0.348819	-1.71272	0.0121581	0.988636	0.57292	478	409	814	523	646	518	518
CD247	0.000902233	0.00853059	1.4275	0.154377	0.0799932	0.936243	0.0221873	3.5601	0.0151976	0.987603	0.0298277	375	343	636	231	291	519	519
HAVCR2	0.00353266	0.0270753	-1.25308	0.210444	-0.344763	0.730272	0.293708	-1.52381	0.0121581	0.975207	0.332427	670	415	379	484	524	520	520
FGB	0.0286252	0.142375	-4.85525	1.37176e-06	-1.18295	0.236831	2.33489e-05	-3.67168	0.00607903	0.950413	0.000149552	931	56	235	88	162	521	521
FZD1	0.00126091	0.0113293	-1.00002	0.31755	-0.031435	0.974923	0.445694	-4.12936	0.00607903	0.992769	0.828811	425	526	739	586	795	522	522
XCL1	0.000938691	0.00884159	1.38566	0.16679	0.13707	0.890975	0.0256851	5.55555	0.00607903	0.998967	0.140507	379	369	526	238	409	523	523
ITGA5	0.00194523	0.0165129	-0.697655	0.485524	-0.11901	0.905267	0.594583	-0.946511	0.0151976	0.980372	0.826408	514	686	552	676	794	524	524
VWF	0.000880119	0.00837416	1.13942	0.255261	0.271074	0.786334	0.139393	2.18937	0.0212766	0.988636	0.266585	374	462	416	373	498	525	525
GPC4	0.00151981	0.013302	0.955678	0.339936	0.0763301	0.939157	0.126701	4.01632	0.0151976	0.987603	0.271858	463	612	643	363	505	526	526
CD7	0.00738188	0.049513	-2.19335	0.0285013	-0.230694	0.817553	0.0834646	-3.06228	0.0121581	0.979339	0.326488	893	200	443	315	519	527	527
ANPEP	0.00187618	0.0159057	-2.37763	0.0176168	-0.11688	0.906955	0.0400584	-5.00509	0.00607903	0.989669	0.227552	512	174	553	268	472	528	528
RETNLG	0.00398581	0.030001	-1.41978	0.155994	-0.402948	0.686987	0.0151839	-10.6403	0.0121581	0.97314	0.221959	698	348	356	209	469	529	529
NOTCH4	0.00431512	0.0321051	-1.68142	0.0930051	-0.0321166	0.974379	0.105683	-7.16223	0.00607903	0.992769	0.51816	712	277	736	336	632	530	530
IL6	0.000725961	0.00708711	0.983344	0.326009	0.160838	0.872221	0.252906	0.971881	0.0151976	0.990702	0.385329	347	598	501	450	565	531	531
CSF3	0.000702384	0.00684817	-0.954478	0.340063	0.13	0.896567	0.487326	-1.71604	0.0151976	0.989669	0.54244	343	613	545	606	637	532	532
TNFSF9	0.00263608	0.0212131	1.31561	0.189221	-0.0625293	0.950141	0.0370751	3.60963	0.0151976	0.982438	0.0156423	593	391	655	260	261	533	533
LAYN	0.00221049	0.0183062	-0.599107	0.549213	-0.00340759	0.997281	0.652428	-0.764911	0.00607903	0.993802	0.83012	553	713	828	695	797	534	534
FOLR2	0.00109938	0.0101174	0.421113	0.67385	0.0776079	0.93814	0.671739	0.386958	0.0121581	0.990702	0.907801	401	749	642	700	814	535	535
DARC	0.00127875	0.0115235	1.02903	0.30422	-0.0302424	0.975874	0.0921867	4.45737	0.00607903	0.992769	0.0467004	431	508	744	320	319	536	536
GPR116	0.0110677	0.0684582	-2.37776	0.0175652	-0.544278	0.58625	0.0395367	-1.44303	0.0182371	0.961777	0.14745	910	173	307	266	413	537	537
KLRD1	0.00318774	0.02497	-0.567083	0.570819	-0.173872	0.861966	0.614709	-0.574992	0.0121581	0.981405	0.72061	638	719	479	682	743	538	538
CD28	0.00248925	0.0201532	1.28755	0.198811	-0.0306683	0.975534	0.0253642	5.4599	0.00911854	0.989669	0.0106146	585	399	743	237	248	539	539
AQP11	0.00144345	0.0127623	1.06491	0.287667	-0.0608255	0.951498	0.119904	2.82419	0.0121581	0.985537	0.0892536	447	488	660	355	360	540	540
FGFR2	0.00179811	0.0154069	-1.22111	0.222337	-0.179239	0.85775	0.142299	-2.84899	0.0151976	0.978306	0.637827	502	427	477	376	710	541	541
RAPSN	0.00160718	0.0139975	0.203996	0.838424	-0.00153342	0.998777	0.848776	0.399367	0.00303951	0.996901	0.948729	474	792	836	787	826	542	542
TNFSF12	0.00147555	0.0129606	-0.209981	0.833738	0.0244495	0.980494	0.861015	-0.250398	0.00607903	0.994835	0.657116	453	789	807	792	714	543	543
PTGER2	0.00045398	0.00468307	1.04304	0.297682	0.298761	0.765123	0.107066	2.62985	0.0182371	0.992769	0.180361	297	496	399	341	448	544	544
NT5E	0.00144345	0.0127623	-0.773137	0.439607	0.163053	0.870476	0.596682	-1.57523	0.00911854	0.996901	0.170319	450	666	496	677	436	545	545
CXCL13	0.000830991	0.00797118	-0.921076	0.357239	0.135026	0.892591	0.509983	-3.16176	0.00911854	0.995868	0.378698	364	629	538	622	540	546	546
SLC2A4	0.00148558	0.0130688	1.00986	0.313304	0.191677	0.847995	0.035975	8.45104	0.00911854	0.997934	0.168358	460	518	466	255	435	547	547
CSF3R	0.0059066	0.0412246	-2.23318	0.025737	-0.373557	0.708734	0.0742699	-3.19351	0.0121581	0.974174	0.199251	881	193	366	305	457	548	548
PDCD1	0.00148558	0.0130688	1.09675	0.273555	0.109213	0.913033	0.0207779	9.48991	0.00607903	0.997934	0.188782	455	475	570	226	454	549	549
IL1RL1	0.000535484	0.00543955	1.45455	0.146749	0.302168	0.762524	0.00220316	9.19938	0.0121581	0.998967	0.0244551	310	334	395	158	276	550	550
WNT2	0.00126091	0.0113293	-0.549098	0.583073	-0.031435	0.974923	0.655719	-0.612923	0.00607903	0.992769	0.851218	424	725	738	697	806	551	551
LPAR3	0.00213289	0.0177187	-1.54289	0.123185	0.0523065	0.958284	0.210997	-5.79599	0.00607903	0.995868	0.257867	543	305	719	423	483	552	552
AMBP	0.00343336	0.0265098	-3.47628	0.00052552	-0.534396	0.593068	0.00831221	-3.1431	0.00303951	0.977273	0.0231284	664	98	310	195	271	553	553
CXCL15	0.00178912	0.0153212	-1.24727	0.212539	-0.113814	0.909386	0.347179	-1.61269	0.00303951	0.992769	0.625915	497	417	557	522	707	554	554
ACE	0.00446884	0.0327833	-2.58172	0.00997716	-0.451165	0.65187	0.00500407	-10.1992	0.00303951	0.980372	0.0397997	716	157	338	177	311	555	555
CD276	0.000740673	0.00720837	-1.4593	0.144807	0.0783746	0.93753	0.202015	-4.92319	0.00911854	0.993802	0.389204	350	330	639	417	567	556	556
AMELX	0.00334185	0.0258132	-1.86629	0.0622769	-0.0862121	0.931298	0.153807	-3.23446	0.00303951	0.993802	0.327697	655	235	601	386	520	557	557
BMP6	0.00221049	0.0183062	-1.02692	0.304742	-0.113728	0.909453	0.425375	-1.25016	0.00303951	0.992769	0.670585	550	509	559	570	723	558	558
TNFSF18	0.00210244	0.0175295	0.625011	0.532315	0.0544363	0.956588	0.586552	1.556	0.00303951	0.998967	0.471842	536	700	706	668	611	559	559
GPR160	0.000764162	0.00737696	0.575516	0.565191	0.215701	0.829221	0.568244	1.05893	0.0151976	0.992769	0.466803	355	717	453	661	591	560	560
RTN4RL1	0.000631347	0.00626715	-0.384175	0.700917	0.10342	0.917629	0.777203	-0.460453	0.0182371	0.985537	0.772036	330	754	582	768	773	561	561
TRPM4	0.00232088	0.0190237	-1.09648	0.273078	-0.0876603	0.930147	0.408145	-1.83164	0.00607903	0.990702	0.737027	559	474	597	559	752	562	562
GPR97	0.000880119	0.00837416	1.44193	0.150178	0.356179	0.721707	0.0563208	2.8319	0.0212766	0.991736	0.105125	371	337	370	284	369	563	563
CALCA	0.00169921	0.0146367	1.06663	0.286836	0.163394	0.870208	0.170632	1.87859	0.00911854	0.996901	0.386278	484	487	495	399	566	564	564
SHH	0.00239464	0.0196389	0.625011	0.532315	0.0544363	0.956588	0.586552	1.556	0.00303951	0.998967	0.471842	573	704	702	672	604	565	565
DDR1	0.00824771	0.0543151	-2.5611	0.0105846	-0.483367	0.628835	0.0121799	-5.94285	0.00911854	0.97314	0.0758027	899	160	323	205	344	566	566
CCL17	0.00169921	0.0146367	-0.85038	0.39532	0.13673	0.891244	0.554826	-2.78872	0.00607903	0.998967	0.140507	483	647	534	642	408	567	567
EDN1	0.00241943	0.0197643	-1.70053	0.0892719	-0.227798	0.819804	0.164517	-1.76484	0.00607903	0.985537	0.39812	578	272	444	393	574	568	568
SERPINF2	0.00160718	0.0139975	1.25658	0.209799	0.219534	0.826234	0.016071	8.85931	0.00911854	0.998967	0.0754813	473	413	449	212	343	569	569
APOH	0.0118479	0.0723136	-4.6039	4.69925e-06	-0.728714	0.466177	0.000422827	-15.142	0	0.97314	0.000145613	912	61	281	124	161	570	570
DLK1	0.00175177	0.0150667	1.17739	0.239895	0.164927	0.869001	0.05382	14.1547	0.00607903	1	0.0329867	495	445	486	280	300	571	571
WFDC1	0.00194523	0.0165129	0.35888	0.719857	-0.061933	0.950616	0.677757	0.308978	0.0151976	0.982438	0.188719	515	760	657	701	453	572	572
NCAM1	0.0144294	0.0845153	-1.34918	0.177596	-0.42876	0.668098	0.0804318	-4.79762	0.0151976	0.969008	0.231993	917	379	346	310	475	573	573
MYOC	0.00145978	0.0128374	-0.0368076	0.97065	0.04711	0.962426	0.972364	-0.0280412	0.0151976	0.98657	0.707562	451	826	729	825	738	574	574
CER1	0.00175177	0.0150667	1	0.318048	0.0824637	0.934278	0.359713	11.5701	0.00303951	1	0.161005	494	581	628	535	425	575	575
MRC1	0.0077659	0.0515873	-1.64761	0.0997586	-0.478511	0.632286	0.0111592	-10.1491	0.00303951	0.979339	0.03746	895	286	325	203	307	576	576
DSCAML1	0.00101425	0.00945029	-1.17567	0.239994	-0.00374835	0.997009	0.36935	-2.34978	0.00607903	0.993802	0.697322	388	446	827	544	734	577	577
EMR4	0.00394261	0.0296999	-2.33914	0.0195034	-0.282149	0.77783	0.0728724	-3.20494	0.00303951	0.98657	0.174903	694	181	407	301	437	578	578
PTPRK	0.000809276	0.00775798	1.08346	0.279397	0.161605	0.871617	0.0664174	3.0873	0.0151976	0.990702	0.215575	362	480	499	294	464	579	579
GRIA1	0.000903255	0.00854649	1.41637	0.157615	0.164927	0.869001	0.106213	12.5699	0.00607903	1	0.0329867	376	363	487	337	297	580	580
EPHA4	0.00243354	0.0198389	0.27363	0.784492	-0.0620182	0.950548	0.760134	0.334513	0.0121581	0.985537	0.710593	580	780	656	765	740	581	581
BMP1	0.00163072	0.0141561	0.746854	0.455632	0.323381	0.746407	0.319017	1.72403	0.0273556	0.984504	0.352665	475	675	390	506	527	582	582
WNT7B	0.00129632	0.0116721	0.288665	0.77296	0.0264088	0.978931	0.808364	0.556696	0.00303951	0.997934	0.763307	437	777	797	779	766	583	583
FAM3B	0.00272233	0.0217533	0.288665	0.77296	0.0264088	0.978931	0.808364	0.556696	0.00303951	0.997934	0.763307	606	779	799	778	763	584	584
ITGB4	0.000359293	0.00383149	0.676035	0.499449	0.238191	0.811733	0.360526	1.54627	0.0243161	0.984504	0.501425	287	689	440	536	624	585	585
CD8B1	0.000632156	0.00627304	1.00211	0.317008	0.133152	0.894073	0.128812	2.81154	0.0182371	0.98657	0.287874	331	523	541	365	511	586	586
CNTNAP2	0.00501674	0.0360922	-2.12517	0.0338255	-0.140137	0.888552	0.213661	-12.5979	0	0.994835	0.126024	855	206	523	428	386	587	587
SELP	0.001487	0.0130882	-1.54101	0.12364	-0.0878307	0.930011	0.131893	-5.18888	0.00607903	0.990702	0.603503	461	309	596	367	699	588	588
ITGA3	0.000668998	0.00659391	-0.618428	0.536409	0.078971	0.937056	0.670543	-0.945505	0.00911854	0.993802	0.650028	338	709	637	698	711	589	589
MMP8	0.00156647	0.0136504	-1.18988	0.234387	-0.060144	0.952041	0.16804	-9.7659	0.00607903	0.991736	0.747999	468	441	663	395	755	590	590
KLRK1	0.000837055	0.00802474	0.902879	0.367226	0.0788858	0.937123	0.185748	2.44387	0.0121581	0.990702	0.365095	365	631	638	409	533	591	591
GLRB	0.00329269	0.0256063	-1.70556	0.0884103	-0.308302	0.757853	0.0343905	-14.9196	0	0.988636	0.0169185	651	271	393	252	264	592	592
GDF15	0.00144345	0.0127623	-0.500168	0.617042	-0.0597181	0.95238	0.721659	-0.979131	0.00911854	0.988636	0.915913	449	734	664	717	817	593	593
CD4	0.00298866	0.02357	-1.26706	0.20536	-0.339481	0.734247	0.322521	-1.83891	0.00607903	0.981405	0.217449	636	405	381	508	467	594	594
ARNT2	0.00217432	0.0180959	-0.461956	0.644193	0.0808451	0.935565	0.753229	-0.858047	0.00607903	0.996901	0.541777	549	742	633	762	636	595	595
TNFSF4	0.00106091	0.00975882	-0.00482412	0.996152	0.163394	0.870208	0.997359	-0.00819822	0.00911854	0.996901	0.313607	394	836	494	836	516	596	596
CD160	0.00052608	0.0053349	1.07964	0.281017	0.272607	0.785155	0.152496	2.1418	0.0151976	0.994835	0.218205	308	482	413	385	468	597	597
GAB2	0.0009628	0.00901672	-2.21405	0.0270265	-0.0642331	0.948785	0.109373	-2.93408	0.0121581	0.985537	0.256309	383	197	653	344	482	598	598
TNFRSF11A	0.00172496	0.0148184	-1.72595	0.0846683	-0.060144	0.952041	0.186531	-3.61279	0.00607903	0.991736	0.507873	487	267	662	410	627	599	599
EDNRB	0.00214152	0.0177891	-0.0360853	0.971227	-0.00809303	0.993543	0.971569	-0.0280415	0.0151976	0.984504	0.99928	546	827	822	824	835	600	600
IDO1	0.00086781	0.00826374	-0.196503	0.84426	0.0524769	0.958149	0.876295	-0.250398	0.00607903	0.995868	0.503046	368	796	717	797	625	601	601
CD96	0.00395561	0.0297802	-0.935354	0.349834	-0.142778	0.886465	0.497984	-3.07861	0.00607903	0.988636	0.636954	696	622	514	615	709	602	602
ROBO4	0.00186403	0.0157987	0.640926	0.521899	0.0808451	0.935565	0.52761	0.971729	0.00607903	0.996901	0.776548	511	694	632	628	775	603	603
CD3E	0.000275564	0.00301728	0.853558	0.39383	0.300209	0.764018	0.331991	1.54131	0.0151976	0.995868	0.150941	274	646	398	515	416	604	604
VEGFA	0.00109938	0.0101174	-0.0239643	0.980889	-0.00323721	0.997417	0.982515	-0.0280385	0.00607903	0.993802	0.999717	403	830	829	828	837	605	605
WNT6	0.00239464	0.0196389	1	0.318048	0.0824637	0.934278	0.0981476	16.6989	0.00303951	1	0.161005	568	579	625	328	431	606	606
SULF1	0.00413082	0.0307209	-1.02692	0.304742	-0.113728	0.909453	0.425375	-1.25016	0.00303951	0.992769	0.670585	703	510	560	571	724	607	607
TNFRSF9	0.000419075	0.00436452	1.40434	0.161164	0.274482	0.783715	0.00289202	10.9302	0.0121581	0.997934	0.0462516	291	365	411	165	318	608	608
PLA2G1B	0.00109697	0.0101001	-0.380622	0.703547	0.108873	0.913304	0.7929	-0.812309	0.00607903	0.997934	0.331448	399	755	572	773	523	609	609
TNFRSF4	0.00227678	0.0187169	-1.65115	0.0989726	0.0746263	0.940512	0.22501	-2.3742	0.0151976	0.987603	0.319471	557	285	645	434	517	610	610
RGMA	0.00520622	0.0372627	-0.707646	0.479316	0.0543511	0.956655	0.631199	-1.90216	0.00303951	0.998967	0.471842	860	684	711	690	594	611	611
SPOCK3	0.0019962	0.0167862	-1.02497	0.30557	-0.00562253	0.995514	0.445922	-1.10596	0.00911854	0.990702	0.62037	518	512	825	587	706	612	612
IL15	0.00232088	0.0190237	-1.21545	0.224424	-0.0616774	0.95082	0.367023	-1.98175	0.00911854	0.988636	0.717736	560	433	658	541	742	613	613
KIT	0.000357285	0.00380999	1.08743	0.277626	0.189292	0.849864	0.0943595	2.84855	0.0151976	0.991736	0.2395	284	478	474	322	477	614	614
CEACAM10	0.00156647	0.0136504	-0.0239643	0.980889	-0.00323721	0.997417	0.982515	-0.0280385	0.00607903	0.993802	0.999717	469	831	830	830	838	615	615
CNTF	0.00160718	0.0139975	-0.503029	0.615035	0.13673	0.891244	0.734431	-1.13111	0.00607903	0.998967	0.140507	472	733	533	724	407	616	616
CD33	0.0027229	0.0217706	-1.95989	0.0502955	0.0422541	0.966296	0.0460926	-7.26902	0.0182371	0.983471	0.393955	608	222	731	273	570	617	617
KISS1R	0.00378322	0.0286064	-0.983705	0.325506	0.0543511	0.956655	0.462065	-5.95041	0.00303951	0.998967	0.471842	679	596	713	599	613	618	618
CCR5	0.000764162	0.00737696	1.42315	0.155598	0.189973	0.84933	0.0373373	2.7793	0.0151976	0.991736	0.096763	356	347	472	261	366	619	619
FZD5	0.0024635	0.0199744	-0.92592	0.354673	-0.143374	0.885994	0.492406	-1.79506	0.00607903	0.988636	0.652679	583	626	512	609	713	620	620
PTPRG	0.00178912	0.0153212	-0.925992	0.354639	-0.031435	0.974923	0.496391	-1.53039	0.00607903	0.992769	0.829849	501	625	740	614	796	621	621
ITGA9	0.00285424	0.0226219	0.88484	0.376883	-0.114665	0.90871	0.172347	3.02895	0.00607903	0.989669	0.0330893	613	640	554	400	301	622	622
ITGA1	0.00164934	0.0143054	1.04989	0.294541	0.269881	0.787252	0.0594605	3.74123	0.0212766	0.988636	0.18718	479	491	418	286	452	623	623
TMC1	0.00482184	0.0350115	-1.42885	0.153371	-0.11211	0.910736	0.219878	-16.8707	0	0.995868	0.179757	851	341	563	430	446	624	624
FGA	0.00413082	0.0307209	-2.26829	0.0235236	-0.504664	0.613795	0.043461	-2.08676	0.00303951	0.978306	0.0136831	704	188	319	270	258	625	625
PTPN3	0.00136895	0.0121772	0.405046	0.685643	0.051625	0.958827	0.640251	0.74702	0.00911854	0.992769	0.894007	443	752	722	693	812	626	626
CCL28	0.00148558	0.0130688	1.34328	0.18011	0.164927	0.869001	0.06338	13.1547	0.00607903	1	0.0329867	457	383	488	290	299	627	627
CXCL3	0.00203074	0.0171039	0.625011	0.532315	0.0544363	0.956588	0.586552	1.556	0.00303951	0.998967	0.471842	529	702	704	671	612	628	628
SELE	0.00101425	0.00945029	0.099932	0.920428	0.0247902	0.980222	0.927828	0.186276	0.00607903	0.994835	0.981345	389	818	804	814	832	629	629
NLGN2	0.00203074	0.0171039	1.0083	0.314051	0.136985	0.891042	0.0810829	7.87746	0.00607903	0.998967	0.140507	522	519	528	312	403	630	630
IL18R1	0.00349881	0.0269352	-1.24857	0.212098	-0.113473	0.909656	0.363849	-2.75181	0.00303951	0.992769	0.607913	669	416	561	538	700	631	631
KLRC2	0.00186403	0.0157987	1.03633	0.300804	0.109043	0.913168	0.106606	3.36364	0.00607903	0.997934	0.266756	508	501	571	339	499	632	632
IL10	0.000326996	0.00350995	0.448287	0.654087	0.355412	0.722281	0.695469	0.627854	0.0151976	0.997934	0.000164	278	745	372	707	163	633	633
IL17D	0.00086781	0.00826374	0.54032	0.58925	0.0529881	0.957741	0.552977	0.819833	0.00607903	0.995868	0.80198	369	727	715	639	788	634	634
PDGFRB	0.00113243	0.0103401	0.960851	0.337332	0.0238531	0.98097	0.125338	3.0162	0.00911854	0.991736	0.180479	406	608	809	360	450	635	635
BMPR2	0.00221049	0.0183062	-0.209981	0.833738	0.0244495	0.980494	0.861015	-0.250398	0.00607903	0.994835	0.657116	552	790	806	791	715	636	636
ADCYAP1R1	0.000630576	0.00625724	1.51153	0.131547	0.219364	0.826367	0.0737549	3.14064	0.00911854	0.998967	0.121506	328	319	450	302	378	637	637
REEP2	0.000386816	0.0040792	0.881667	0.378417	0.244495	0.806848	0.341218	1.1695	0.0151976	0.993802	0.348795	288	641	435	518	525	638	638
PROCR	0.00248925	0.0201532	-1.3736	0.169883	0.161009	0.872087	0.305003	-4.89418	0.0121581	0.993802	0.244319	586	371	500	494	479	639	639
PTGFRN	0.00328813	0.0255349	-0.0239643	0.980889	-0.00323721	0.997417	0.982515	-0.0280385	0.00607903	0.993802	0.999717	644	829	831	829	836	640	640
LEFTY1	0.00113243	0.0103401	-0.464969	0.642079	0.214593	0.830085	0.68226	-0.644286	0.0151976	0.992769	0.144442	404	741	454	702	412	641	641
CYSLTR2	0.00103953	0.00964651	1.44884	0.148338	0.191847	0.847862	0.0133409	5.91378	0.00911854	0.997934	0.0546704	392	336	465	206	324	642	642
STAB2	0.00285424	0.0226219	-0.369063	0.712141	-0.0582698	0.953534	0.796865	-0.78568	0.00607903	0.991736	0.917181	612	757	666	775	818	643	643
THY1	0.000494763	0.00506843	1.22163	0.222723	0.246199	0.805529	0.00291133	6.54158	0.0151976	0.993802	0.114896	304	428	431	166	375	644	644
GPR84	0.00346697	0.0266907	-1.6573	0.0977824	-0.338459	0.735017	0.0336253	-5.31298	0.00303951	0.984504	0.122041	665	283	382	250	379	645	645
GPR98	0.00349881	0.0269352	-1.19387	0.232806	-0.113899	0.909318	0.287402	-3.08652	0.00303951	0.992769	0.610672	667	440	556	479	702	646	646
SCN5A	0.00334185	0.0258132	-1	0.317561	-0.0280274	0.97764	0.750978	-10.0141	0	0.998967	0.585745	657	552	755	757	664	647	647
IL2	0.00239464	0.0196389	-2.20176	0.0279175	-0.168165	0.866454	0.112975	-13.7133	0	0.993802	0.0891215	570	198	483	348	359	648	648
EDN3	0.00213289	0.0177187	-1.75865	0.0788793	-0.197896	0.843126	0.181781	-2.02768	0.00303951	0.989669	0.373722	542	255	462	406	537	649	649
CD226	0.00268773	0.0215601	0.470278	0.638422	-0.00136304	0.998912	0.577786	0.971729	0.00303951	0.996901	0.226225	600	739	838	664	471	650	650
FOLR1	0.00203074	0.0171039	0.625011	0.532315	0.0544363	0.956588	0.586552	1.556	0.00303951	0.998967	0.471842	531	699	707	673	602	651	651
FUT4	0.00261462	0.02107	-0.836203	0.403219	-0.171487	0.863841	0.503023	-1.18791	0.00607903	0.987603	0.594997	591	651	481	620	696	652	652
BMP8B	0.00334185	0.0258132	1	0.318048	0.0824637	0.934278	0.359713	11.5701	0.00303951	1	0.161005	660	575	623	530	424	653	653
CORIN	0.00239464	0.0196389	-1.26687	0.205506	-0.11211	0.910736	0.23654	-14.1827	0	0.995868	0.179757	577	406	564	438	441	654	654
ICAM4	0.00184701	0.0156831	1.72036	0.0863066	0.35669	0.721324	0.00389524	5.21511	0.0151976	0.997934	0.0157289	505	269	369	169	263	655	655
TGFA	0.000630576	0.00625724	1.29453	0.196268	0.191336	0.848262	0.14399	2.14134	0.00911854	0.997934	0.267	329	396	468	380	500	656	656
PTPRO	0.00521059	0.0372893	-2.2807	0.0227832	-0.420412	0.674185	0.00542873	-20.653	0	0.984504	0.004673	867	187	348	180	225	657	657
ANXA9	0.000880119	0.00837416	0.807606	0.419875	0.160242	0.87269	0.242115	1.83522	0.0151976	0.990702	0.46979	372	659	502	444	593	658	658
KLRA7	0.00127875	0.0115235	-0.197318	0.843611	0.0531584	0.957606	0.887528	-0.381674	0.00607903	0.995868	0.838561	429	795	714	801	803	659	659
IL17A	0.0045954	0.0336356	-1	0.317561	-0.0280274	0.97764	0.750978	-10.0141	0	0.998967	0.585745	815	534	773	744	672	660	660
AMOT	0.00127875	0.0115235	-0.872693	0.383011	-0.0577587	0.953941	0.514277	-1.25016	0.00303951	0.994835	0.794607	434	643	669	623	784	661	661
EPHB6	0.00086781	0.00826374	-0.678848	0.497372	-0.0310091	0.975262	0.642317	-1.65421	0.00607903	0.992769	0.90986	366	688	741	694	815	662	662
ICOS	0.00203961	0.0171599	0.747775	0.455099	-0.0868084	0.930824	0.290178	2.0441	0.00607903	0.990702	0.131873	534	674	599	482	392	663	663
GFRA2	0.00244531	0.0199056	-0.998196	0.318434	0.080334	0.935972	0.44703	-6.43437	0.00607903	0.996901	0.488607	582	583	635	590	617	664	664
CD209A	0.00182487	0.0155246	-1.20471	0.228609	-0.0929421	0.92595	0.0624521	-9.95829	0.0121581	0.984504	0.733391	503	436	591	289	750	665	665
TNFSF10	0.000716595	0.00696708	-0.069144	0.944891	0.0494101	0.960592	0.954863	-0.0732317	0.0151976	0.98657	0.944577	345	821	726	821	823	666	666
TMEM102	0.00239464	0.0196389	0.975436	0.330062	0.0545215	0.95652	0.114702	5.36291	0.00303951	0.998967	0.471842	565	603	694	349	607	667	667
ADIPOQ	0.00239464	0.0196389	1	0.318048	0.0824637	0.934278	0.0975142	21.177	0.00303951	1	0.161005	566	580	626	325	428	668	668
FZD9	0.00186403	0.0157987	0.755278	0.450577	-0.0572476	0.954348	0.304495	2.1379	0.00303951	0.994835	0.0334188	510	671	670	493	302	669	669
IL4	0.00115334	0.010554	1.21029	0.22704	0.164927	0.869001	0.0196774	17.614	0.00607903	1	0.0329867	409	434	489	224	298	670	670
CHRNA1	0.00103953	0.00964651	0.885157	0.376595	0.108873	0.913304	0.365401	1.55646	0.00607903	0.997934	0.579724	391	637	573	539	649	671	671
BMP2	0.00178912	0.0153212	0.668245	0.504276	0.135026	0.892591	0.520691	0.819833	0.00911854	0.995868	0.469287	498	691	539	624	592	672	672
GRIN1	0.00288074	0.02284	-1	0.317561	-0.0280274	0.97764	0.750978	-10.0141	0	0.998967	0.585745	629	553	753	730	676	673	673
BACE2	0.0010683	0.00981905	-0.101563	0.919128	0.0202752	0.983824	0.931504	-0.0951529	0.0151976	0.985537	0.974936	396	817	813	816	831	674	674
ARHGEF5	0.0023046	0.0189433	-0.762001	0.446282	-0.0874899	0.930282	0.521432	-0.764911	0.00607903	0.990702	0.793336	558	669	598	625	783	675	675
TEK	0.00588293	0.0411032	-0.968526	0.333067	-0.149082	0.881489	0.399719	-0.64468	0.0151976	0.979339	0.659077	880	605	509	551	718	676	676
AQP4	0.00172496	0.0148184	-1.36885	0.171328	-0.141841	0.887206	0.29936	-1.61269	0.00303951	0.991736	0.545751	489	374	516	488	639	677	677
TNFSF13B	0.00127875	0.0115235	-1.34122	0.180163	-0.0299016	0.976146	0.279397	-7.41702	0.00303951	0.995868	0.65775	433	384	746	471	716	678	678
PPFIA2	0.00378322	0.0286064	-1	0.317561	-0.0280274	0.97764	0.750978	-10.0141	0	0.998967	0.585745	685	562	776	755	674	679	679
ENPEP	0.00215666	0.0179477	0.303262	0.761845	-0.0293053	0.976621	0.726502	0.556808	0.00303951	0.995868	0.137718	547	772	749	719	396	680	680
IL7	0.00129632	0.0116721	-0.95278	0.340939	0.13673	0.891244	0.487489	-4.42013	0.00607903	0.998967	0.140507	439	614	532	607	404	681	681
SCNN1A	0.00407107	0.0304417	-1.76805	0.0773686	-0.196192	0.84446	0.0741003	-16.1826	0	0.992769	0.0634248	700	252	464	304	333	682	682
C8G	0.00571922	0.0403696	1.52071	0.129295	-0.00255569	0.997961	0.00487358	7.7813	0.00911854	0.990702	0.000493528	878	316	832	175	182	683	683
OLFM4	0.00328813	0.0255349	-1.00633	0.314511	-0.0840823	0.932991	0.337826	-18.3256	0	0.996901	0.259646	649	521	605	517	495	684	684
CD8A	0.00210359	0.0175683	0.931337	0.352362	-0.0887678	0.929266	0.138714	3.84556	0.00911854	0.987603	0.0901812	541	624	595	372	361	685	685
KLRE1	0.00202476	0.0170471	-0.122555	0.902479	0.0810155	0.93543	0.931173	-0.230671	0.00607903	0.996901	0.662976	519	810	631	815	719	686	686
KLKB1	0.00109697	0.0101001	0.89929	0.369049	0.10768	0.91425	0.28201	1.23483	0.00911854	0.994835	0.4229	400	632	577	476	583	687	687
CTF1	0.00232857	0.0190955	-1.18843	0.234956	-0.0840823	0.932991	0.332797	-13.5978	0	0.996901	0.259646	561	443	614	516	486	688	688
GPR125	0.00169921	0.0146367	1.03146	0.303066	0.163564	0.870074	0.114719	3.27057	0.00911854	0.996901	0.269403	482	506	493	350	502	689	689
C8A	0.00520622	0.0372627	-1	0.317561	-0.0280274	0.97764	0.617729	-11.0134	0	0.998967	0.585745	861	532	757	684	692	690	690
SCUBE1	0.00203074	0.0171039	0.983687	0.325994	0.0545215	0.95652	0.108854	5.94786	0.00303951	0.998967	0.471842	530	597	698	343	600	691	691
SLC34A1	0.00521059	0.0372893	-1.08619	0.277667	-0.280274	0.779267	0.0529104	-16.8329	0	0.989669	0.0234401	865	479	408	278	273	692	692
KLRC1	0.000740673	0.00720837	0.939858	0.347968	0.163735	0.86994	0.150889	3.36427	0.00911854	0.996901	0.299007	351	619	492	383	513	693	693
KCNMA1	0.00248925	0.0201532	-1.79089	0.0736232	-0.140137	0.888552	0.204499	-13.0129	0	0.994835	0.126024	584	246	522	419	389	694	694
CD40LG	0.00203074	0.0171039	0.988212	0.323777	0.0545215	0.95652	0.1056	6.41421	0.00303951	0.998967	0.471842	524	591	699	335	605	695	695
INTU	0.00482942	0.0350524	-1.19719	0.231528	-0.280274	0.779267	0.0368546	-18.3526	0	0.989669	0.0234401	854	438	409	258	274	696	696
TRPC1	0.00585843	0.0409776	-1.2653	0.206067	-0.0560549	0.955298	0.440107	-12.0131	0	0.997934	0.382651	879	408	687	577	545	697	697
BMPR1A	0.00101175	0.0094188	-0.994386	0.320283	0.0509435	0.959371	0.451473	-5.86359	0.00911854	0.992769	0.741769	387	586	723	593	754	698	698
WNT7A	0.00334185	0.0258132	1	0.318048	0.0824637	0.934278	0.359713	11.5701	0.00303951	1	0.161005	658	572	620	533	426	699	699
KLRB1C	0.00172496	0.0148184	-0.980728	0.326934	0.0518806	0.958624	0.498044	-1.88626	0.00911854	0.992769	0.664966	488	600	720	616	721	700	700
IFNG	0.00148558	0.0130688	-1.02131	0.307363	-0.0017038	0.998641	0.428595	-4.32557	0.00303951	0.996901	0.767075	454	514	834	572	767	701	701
TRPV4	0.00156647	0.0136504	-1.03165	0.302496	-0.0858713	0.931569	0.27957	-6.47603	0.00303951	0.993802	0.70035	470	505	603	474	735	702	702
IL34	0.00658042	0.0452198	-1.15999	0.246332	-0.0858713	0.931569	0.299638	-3.61257	0.00303951	0.993802	0.685867	884	451	602	489	731	703	703
PDGFC	0.00203074	0.0171039	1.14303	0.25377	0.1369	0.89111	0.220539	2.55576	0.00607903	0.998967	0.140507	521	458	529	431	402	704	704
FPR2	0.00285424	0.0226219	-1.74819	0.080748	-0.0604848	0.95177	0.0619183	-8.84799	0.00607903	0.991736	0.516041	611	260	661	288	631	705	705
ADCYAP1	0.00378322	0.0286064	-1.41495	0.157406	-0.0560549	0.955298	0.563945	-11.0134	0	0.997934	0.382651	691	351	688	651	553	706	706
BOC	0.00272233	0.0217533	-0.749866	0.453523	-0.0577587	0.953941	0.56591	-1.0278	0.00303951	0.994835	0.822541	601	673	668	659	793	707	707
CFTR	0.00129632	0.0116721	0.179643	0.857492	0.0526473	0.958013	0.874019	0.234949	0.00607903	0.995868	0.768159	438	800	716	796	768	708	708
GREM2	0.00239464	0.0196389	0.625011	0.532315	0.0544363	0.956588	0.586552	1.556	0.00303951	0.998967	0.471842	567	705	703	675	601	709	709
CHST4	0.00126091	0.0113293	0.986559	0.324586	0.025131	0.97995	0.10657	5.27551	0.00607903	0.994835	0.151222	423	593	802	338	418	710	710
IFNA7	0.0045954	0.0336356	-1	0.317561	-0.0280274	0.97764	0.750978	-10.0141	0	0.998967	0.585745	789	535	772	741	683	711	711
SPP1	0.0026544	0.0212953	-0.493752	0.621567	-0.197129	0.843726	0.734183	-1.10841	0.00303951	0.989669	0.384082	594	736	463	723	563	712	712
CD5L	0.00298866	0.02357	-1.58757	0.11271	-0.254547	0.799073	0.02997	-6.93882	0.00303951	0.987603	0.229078	635	292	429	243	473	713	713
ANGPTL3	0.00251415	0.0203087	-0.467881	0.63995	-0.0309239	0.97533	0.747724	-1.04016	0.00607903	0.992769	0.947376	587	740	742	728	824	714	714
UNC5D	0.00328813	0.0255349	-1.41495	0.157406	-0.0560549	0.955298	0.563945	-11.0134	0	0.997934	0.382651	642	356	683	648	550	715	715
CD200R1	0.00127875	0.0115235	-1.28709	0.198357	-0.141585	0.887407	0.345531	-3.19028	0.00303951	0.991736	0.519576	430	398	517	520	633	716	716
IFNK	0.00288074	0.02284	-1	0.317561	-0.0280274	0.97764	0.444414	-17.3346	0	0.998967	0.585745	617	538	769	584	677	717	717
KLRA2	0.00675235	0.0461932	-2.39164	0.0169636	-0.364357	0.715592	0.00836958	-19.6163	0	0.98657	0.00886545	886	172	368	196	244	718	718
WNT5A	0.00127149	0.0114081	0.985167	0.325197	0.0812711	0.935226	0.193192	1.87859	0.00607903	0.996901	0.15933	427	595	630	414	421	719	719
TIGIT	0.00239464	0.0196389	-0.114343	0.908994	-0.0017038	0.998641	0.9226	-0.201203	0.00303951	0.996901	0.989626	569	813	835	813	834	720	720
CCR8	0.00272233	0.0217533	-1.73384	0.0832644	-0.0840823	0.932991	0.423484	-11.5981	0	0.996901	0.259646	604	263	608	569	494	721	721
LIF	0.00328813	0.0255349	-1.41495	0.157406	-0.0560549	0.955298	0.563945	-11.0134	0	0.997934	0.382651	643	357	682	655	557	722	722
OLFM1	0.00365853	0.0278075	-1.29329	0.19622	-0.0912383	0.927303	0.191491	-5.81804	0.0121581	0.984504	0.708453	676	395	593	413	739	723	723
GREM1	0.00328813	0.0255349	-1.41495	0.157406	-0.0560549	0.955298	0.563945	-11.0134	0	0.997934	0.382651	639	360	678	650	555	724	724
IFITM1	0.00338228	0.0260738	0.961666	0.336922	-0.19994	0.841527	0.12601	3.43891	0.0121581	0.980372	0.0383663	663	607	460	361	309	725	725
TNFSF13	0.00178912	0.0153212	0.617401	0.537294	0.0517102	0.95876	0.478259	0.906663	0.00911854	0.992769	0.732825	500	710	721	603	747	726	726
TNR	0.00407107	0.0304417	-1.0374	0.299807	-0.113984	0.909251	0.24078	-5.84349	0.00303951	0.992769	0.615261	702	499	555	442	704	727	727
TFF2	0.0045954	0.0336356			0	1	1	0	0	1	1	774	890	937	888	938	728	728
CXCL9	0.00239464	0.0196389	-1.08934	0.276276	-0.00187418	0.998505	0.283637	-9.17477	0.00303951	0.996901	0.738077	571	477	833	478	753	729	729
PLA2G2A	0.0045954	0.0336356	-1	0.317561	-0.0280274	0.97764	0.750978	-10.0141	0	0.998967	0.585745	823	533	786	753	652	730	730
PTPRU	0.00203074	0.0171039	0.981955	0.326845	0.0545215	0.95652	0.110056	5.80348	0.00303951	0.998967	0.471842	533	599	696	346	608	731	731
FASL	0.000740673	0.00720837	1.75296	0.0805434	0.274482	0.783715	0.00179741	7.66498	0.0121581	0.997934	0.0122426	352	259	410	155	253	732	732
KLRC3	0.00175177	0.0150667	1	0.318048	0.0824637	0.934278	0.359713	11.5701	0.00303951	1	0.161005	493	573	621	532	430	733	733
BCHE	0.00334185	0.0258132	-1.0331	0.301781	-0.0298164	0.976213	0.443595	-2.25006	0.00303951	0.995868	0.781239	659	504	747	581	779	734	734
SLC6A2	0.00427498	0.0318202	-2.00311	0.0454442	-0.11211	0.910736	0.317977	-12.0131	0	0.995868	0.179757	708	218	568	502	444	735	735
UCMA	0.0045954	0.0336356			0	1	1	0	0	1	1	756	875	952	873	952	736	736
F11	0.00520622	0.0372627	-1	0.317561	-0.0280274	0.97764	0.554281	-11.5981	0	0.998967	0.585745	858	529	756	641	655	737	737
TRPM8	0.0045954	0.0336356			0	1	1	0	0	1	1	754	873	954	871	954	738	738
LEP	0.0045954	0.0336356			0	1	1	0	0	1	1	834	945	883	943	896	739	739
GRIN2A	0.0045954	0.0336356			0	1	1	0	0	1	1	829	941	885	941	884	740	740
CCL22	0.00210244	0.0175295	-1.07384	0.283164	-0.0560549	0.955298	0.400984	-13.8202	0	0.997934	0.382651	540	483	676	552	560	741	741
MS4A2	0.00203074	0.0171039	0.999584	0.318249	0.0545215	0.95652	0.0978982	11.2297	0.00303951	0.998967	0.471842	528	582	695	327	599	742	742
GRAMD2	0.0045954	0.0336356	1	0.318048	0.0824637	0.934278	0.0975183	20.3993	0.00303951	1	0.161005	848	571	618	326	422	743	743
CXCL5	0.00482184	0.0350115	-2.12517	0.0338255	-0.140137	0.888552	0.213661	-12.5979	0	0.994835	0.126024	853	207	525	427	388	744	744
SERPINA5	0.0045954	0.0336356			0	1	1	0	0	1	1	737	857	908	856	907	745	745
CCL8	0.0045448	0.0332394	1.14303	0.25377	0.1369	0.89111	0.220539	2.55576	0.00607903	0.998967	0.140507	718	459	530	432	406	746	746
CCL12	0.00521059	0.0372893	-1	0.317561	-0.0280274	0.97764	0.617729	-11.0134	0	0.998967	0.585745	866	546	774	685	657	747	747
ASTN1	0.00203074	0.0171039	-1.41495	0.157406	-0.0560549	0.955298	0.563945	-11.0134	0	0.997934	0.382651	532	350	686	658	554	748	748
GM13304	0.0045954	0.0336356			0	1	1	0	0	1	1	833	944	896	899	874	749	749
LY6G6F	0.00288074	0.02284	-1.13153	0.258111	-0.0560549	0.955298	0.403846	-13.0129	0	0.997934	0.382651	627	463	693	556	543	750	750
GM13306	0.0045954	0.0336356			0	1	1	0	0	1	1	832	943	884	942	883	751	751
LY6G5B	0.00395561	0.0297802	-1.45854	0.145015	-0.140137	0.888552	0.131112	-16.0571	0	0.994835	0.126024	695	331	521	366	385	752	752
NCR1	0.00355325	0.0272248	-1.10019	0.271524	-0.168165	0.866454	0.140624	-19.4029	0	0.993802	0.0891215	672	470	484	374	358	753	753
F5	0.00272233	0.0217533	-1.34682	0.178355	-0.140137	0.888552	0.1321	-18.0183	0	0.994835	0.126024	603	381	519	368	384	754	754
CCL21B	0.0045954	0.0336356			0	1	1	0	0	1	1	767	883	944	882	944	755	755
GM10591	0.0045954	0.0336356			0	1	1	0	0	1	1	725	845	920	849	914	756	756
GPR162	0.0045954	0.0336356			0	1	1	0	0	1	1	828	940	886	940	885	757	757
CCL27B	0.0045954	0.0336356			0	1	1	0	0	1	1	782	898	928	881	945	758	758
SEZ6	0.00148558	0.0130688	-0.0156296	0.987534	0.0263237	0.978999	0.992385	-0.0280339	0.00303951	0.997934	0.763307	456	832	800	832	764	759	759
CCL19	0.0045954	0.0336356			0	1	1	0	0	1	1	747	867	929	867	930	760	760
CCL21A	0.0045954	0.0336356			0	1	1	0	0	1	1	766	882	945	880	946	761	761
FCER1A	0.00378322	0.0286064	-1	0.317561	-0.0280274	0.97764	0.750978	-10.0141	0	0.998967	0.585745	689	563	785	752	666	762	762
BMP10	0.0045954	0.0336356			0	1	1	0	0	1	1	751	870	957	868	957	763	763
TFF1	0.0045954	0.0336356			0	1	1	0	0	1	1	773	889	938	887	939	764	764
SERPINI2	0.0045954	0.0336356			0	1	1	0	0	1	1	731	851	914	845	918	765	765
BGLAP2	0.0045954	0.0336356			0	1	1	0	0	1	1	752	871	956	869	956	766	766
STRC	0.00334185	0.0258132	-1	0.317561	-0.0280274	0.97764	0.750978	-10.0141	0	0.998967	0.585745	653	564	784	751	665	767	767
PPBP	0.00520622	0.0372627	-1.12063	0.262723	-0.0840823	0.932991	0.258898	-18.227	0	0.996901	0.259646	857	464	610	454	488	768	768
KCNJ3	0.0045954	0.0336356			0	1	1	0	0	1	1	843	954	873	952	873	769	769
PODXL2	0.00239464	0.0196389	-1.73384	0.0832644	-0.0840823	0.932991	0.423484	-11.5981	0	0.996901	0.259646	564	264	616	566	493	770	770
CFI	0.00506782	0.0365156	0.979121	0.328242	-0.00136304	0.998912	0.1106	5.58621	0.00303951	0.996901	1.54887e-07	856	602	837	347	110	771	771
EDN2	0.0045954	0.0336356			0	1	1	0	0	1	1	727	847	918	841	922	772	772
EPHA5	0.00288074	0.02284	-1	0.317561	-0.0280274	0.97764	0.617729	-11.0134	0	0.998967	0.585745	623	557	792	687	673	773	773
KLRB1B	0.00210244	0.0175295	-1.41495	0.157406	-0.0560549	0.955298	0.563945	-11.0134	0	0.997934	0.382651	537	352	673	654	546	774	774
ADAMTS20	0.0045954	0.0336356			0	1	1	0	0	1	1	761	877	950	875	951	775	775
ACVR2B	0.00328813	0.0255349	-1.23658	0.216542	-0.0560549	0.955298	0.357095	-13.1828	0	0.997934	0.382651	641	423	689	526	549	776	776
CAV3	0.00529259	0.0377142	-1	0.317561	-0.0280274	0.97764	0.750978	-10.0141	0	0.998967	0.585745	870	544	763	756	653	777	777
CXCR2	0.00144345	0.0127623	-1.72655	0.0845676	0.0717298	0.942817	0.034583	-7.56399	0.0151976	0.987603	0.422073	448	266	648	253	582	778	778
ITGA2B	0.00287482	0.0228221	1.3607	0.174544	0.135878	0.891918	0.019611	8.73042	0.00911854	0.995868	0.0619926	615	376	535	223	330	779	779
F7	0.00203074	0.0171039	0.625011	0.532315	0.0544363	0.956588	0.586552	1.556	0.00303951	0.998967	0.471842	523	701	705	670	598	780	780
ITGA7	0.00268773	0.0215601	-1.89234	0.0587442	-0.11211	0.910736	0.280605	-12.3349	0	0.995868	0.179757	599	231	569	475	445	781	781
GIF	0.0045954	0.0336356			0	1	1	0	0	1	1	728	848	917	840	923	782	782
C8B	0.0045954	0.0336356	-1.41495	0.157406	-0.0560549	0.955298	0.563945	-11.0134	0	0.997934	0.382651	749	361	677	656	558	783	783
APOA4	0.00288074	0.02284	-1	0.317561	-0.0280274	0.97764	0.750978	-10.0141	0	0.998967	0.585745	633	550	759	732	675	784	784
PLA2G5	0.00521059	0.0372893	-1	0.317561	-0.0280274	0.97764	0.750978	-10.0141	0	0.998967	0.585745	868	545	762	734	695	785	785
HRH1	0.00334185	0.0258132	-1	0.317561	-0.0280274	0.97764	0.750978	-10.0141	0	0.998967	0.585745	654	561	790	743	669	786	786
APOC2	0.00364975	0.0277765	-2.30972	0.0211133	-0.420412	0.674185	0.00764286	-21.1644	0	0.984504	0.004673	675	185	349	193	224	787	787
MMP1A	0.0045954	0.0336356			0	1	1	0	0	1	1	744	864	901	852	911	788	788
SPAM1	0.0045954	0.0336356			0	1	1	0	0	1	1	765	881	946	879	947	789	789
RTN4R	0.00115334	0.010554	1.0109	0.312811	0.136985	0.891042	0.0810852	7.48627	0.00607903	0.998967	0.140507	411	517	527	313	401	790	790
OLR1	0.00407107	0.0304417	-1.54159	0.123501	-0.11211	0.910736	0.174344	-16.0127	0	0.995868	0.179757	701	307	565	402	443	791	791
CTS7	0.0045954	0.0336356			0	1	1	0	0	1	1	746	866	927	865	929	792	792
SCNN1G	0.0045954	0.0336356			0	1	1	0	0	1	1	738	858	907	857	906	793	793
HHIP	0.00272233	0.0217533	-2.00311	0.0454442	-0.11211	0.910736	0.317977	-12.0131	0	0.995868	0.179757	605	217	567	504	439	794	794
IL18RAP	0.00239464	0.0196389	0.836407	0.403519	0.0265792	0.978795	0.209238	2.66105	0.00303951	0.997934	0.763307	576	652	795	422	762	795	795
CXCL11	0.0045954	0.0336356			0	1	1	0	0	1	1	721	841	923	846	917	796	796
COL25A1	0.00288074	0.02284	0.625011	0.532315	0.0544363	0.956588	0.586552	1.556	0.00303951	0.998967	0.471842	630	703	708	667	610	797	797
CCL26	0.0045954	0.0336356			0	1	1	0	0	1	1	783	899	897	928	881	798	798
PTPRT	0.00175177	0.0150667	1	0.318048	0.0824637	0.934278	0.359713	11.5701	0.00303951	1	0.161005	496	574	622	534	427	799	799
CHRNA4	0.0045954	0.0336356			0	1	1	0	0	1	1	777	893	934	891	935	800	800
MPP3	0.00122738	0.0111142	-0.213017	0.831349	0.0543511	0.956655	0.881742	-0.442955	0.00303951	0.998967	0.471842	421	788	709	799	609	801	801
MRC2	0.00221049	0.0183062	-0.799544	0.424211	-0.0857009	0.931704	0.531073	-1.0278	0.00303951	0.993802	0.777298	554	661	604	631	776	802	802
CEL	0.00378322	0.0286064	-1	0.317561	-0.0280274	0.97764	0.750978	-10.0141	0	0.998967	0.585745	686	567	782	749	662	803	803
PRL3D1	0.0045954	0.0336356			0	1	1	0	0	1	1	797	911	855	908	855	804	804
PLG	0.00374534	0.0284125	-1.6344	0.1025	-0.0840823	0.932991	0.367104	-12.0131	0	0.996901	0.259646	677	289	613	543	492	805	805
NEPN	0.0045954	0.0336356			0	1	1	0	0	1	1	841	952	875	950	875	806	806
IL13	0.0045954	0.0336356			0	1	1	0	0	1	1	816	929	882	898	897	807	807
ART2B	0.00148558	0.0130688	-0.457571	0.647339	0.0543511	0.956655	0.756689	-1.0278	0.00303951	0.998967	0.471842	459	743	710	763	597	808	808
KLRA5	0.0045954	0.0336356			0	1	1	0	0	1	1	835	946	881	944	882	809	809
KCNE1	0.0045954	0.0336356			0	1	1	0	0	1	1	824	936	890	936	889	810	810
WNT9A	0.0045954	0.0336356			0	1	1	0	0	1	1	739	859	906	858	905	811	811
CTRB1	0.0045954	0.0336356			0	1	1	0	0	1	1	768	884	943	866	958	812	812
PRL3B1	0.0045954	0.0336356			0	1	1	0	0	1	1	796	910	856	907	856	813	813
FGF10	0.00288074	0.02284	-1	0.317561	-0.0280274	0.97764	0.750978	-10.0141	0	0.998967	0.585745	620	558	789	746	659	814	814
TDGF1	0.0045954	0.0336356			0	1	1	0	0	1	1	772	888	939	886	940	815	815
BMP5	0.00288074	0.02284	-1.41495	0.157406	-0.0560549	0.955298	0.563945	-11.0134	0	0.997934	0.382651	626	354	685	647	561	816	816
KLRA8	0.00520622	0.0372627	-1	0.317561	-0.0280274	0.97764	0.444565	-16.8954	0	0.998967	0.585745	859	531	761	585	693	817	817
AIPL1	0.0045954	0.0336356	1	0.318048	0.0824637	0.934278	0.359713	11.5701	0.00303951	1	0.161005	758	577	619	531	423	818	818
ROBO1	0.0026544	0.0212953	0.641866	0.521361	0.0265792	0.978795	0.433455	1.55646	0.00303951	0.997934	0.763307	596	693	794	573	761	819	819
GHRHR	0.0045954	0.0336356			0	1	1	0	0	1	1	729	849	916	839	924	820	820
GPRC6A	0.00288074	0.02284	-1	0.317561	-0.0280274	0.97764	0.750978	-10.0141	0	0.998967	0.585745	624	556	793	736	670	821	821
KLRA1	0.00203074	0.0171039	0.944644	0.345493	0.1369	0.89111	0.183096	2.65629	0.00607903	0.998967	0.140507	526	616	531	407	405	822	822
WNT1	0.0045954	0.0336356			0	1	1	0	0	1	1	762	878	949	876	950	823	823
HFE2	0.0045954	0.0336356	-1	0.317561	-0.0280274	0.97764	0.750978	-10.0141	0	0.998967	0.585745	831	530	752	759	680	824	824
RSPO2	0.0045954	0.0336356			0	1	1	0	0	1	1	726	846	919	842	921	825	825
GUCY2G	0.00288074	0.02284	-1	0.317561	-0.0280274	0.97764	0.750978	-10.0141	0	0.998967	0.585745	622	560	787	731	678	826	826
CD200R3	0.0045954	0.0336356			0	1	1	0	0	1	1	780	896	931	894	932	827	827
ISLR2	0.00349881	0.0269352	-1.98595	0.0473207	-0.168165	0.866454	0.0737754	-18.3481	0	0.993802	0.0891215	668	220	485	303	357	828	828
P2RX2	0.00288074	0.02284	-1	0.317561	-0.0280274	0.97764	0.750978	-10.0141	0	0.998967	0.585745	632	559	788	754	661	829	829
CD200R4	0.00521059	0.0372893	-1	0.317561	-0.0280274	0.97764	0.444275	-18.1976	0	0.998967	0.585745	863	527	780	582	660	830	830
HYAL4	0.0045954	0.0336356			0	1	1	0	0	1	1	840	951	876	949	876	831	831
SCUBE3	0.0045954	0.0336356			0	1	1	0	0	1	1	732	852	913	850	913	832	832
ACE2	0.00422967	0.0314204	-1.17064	0.242034	-0.11211	0.910736	0.267906	-14.3347	0	0.995868	0.179757	705	448	562	464	442	833	833
PRL7D1	0.0045954	0.0336356			0	1	1	0	0	1	1	788	903	863	900	863	834	834
CST8	0.0045954	0.0336356			0	1	1	0	0	1	1	770	886	941	884	942	835	835
IL27	0.00210244	0.0175295	-1.27426	0.202877	-0.0560549	0.955298	0.279503	-18.2842	0	0.997934	0.382651	538	402	690	472	551	836	836
BMP15	0.0045954	0.0336356			0	1	1	0	0	1	1	750	869	930	895	931	837	837
SLIT2	0.00362064	0.0275503	-1.04648	0.295599	-0.0560549	0.955298	0.403907	-14.4722	0	0.997934	0.382651	673	492	679	557	541	838	838
CCL1	0.0045954	0.0336356			0	1	1	0	0	1	1	748	868	958	925	848	839	839
IL23A	0.00239464	0.0196389	-1.73384	0.0832644	-0.0840823	0.932991	0.423484	-11.5981	0	0.996901	0.259646	572	262	607	567	491	840	840
SLURP1	0.00288074	0.02284	-1	0.317561	-0.0280274	0.97764	0.750978	-10.0141	0	0.998967	0.585745	625	555	775	745	687	841	841
GDF3	0.0026544	0.0212953	1.14624	0.25253	0.219619	0.826168	0.00480202	11.8011	0.00911854	0.998967	0.0852711	595	456	448	174	353	842	842
GDF5	0.0045954	0.0336356			0	1	1	0	0	1	1	733	853	912	851	912	843	843
GDF6	0.0045954	0.0336356			0	1	1	0	0	1	1	743	863	902	862	901	844	844
GDF7	0.0045954	0.0336356			0	1	1	0	0	1	1	730	850	915	838	925	845	845
IL17C	0.00239464	0.0196389	-1.85237	0.0642776	-0.140137	0.888552	0.117817	-20.2499	0	0.994835	0.126024	575	238	524	351	383	846	846
IL17F	0.0045954	0.0336356			0	1	1	0	0	1	1	814	928	867	930	895	847	847
GDF1	0.0045954	0.0336356			0	1	1	0	0	1	1	735	855	910	854	909	848	848
TSLP	0.00272233	0.0217533	-2.24071	0.0252714	-0.140137	0.888552	0.238697	-12.3349	0	0.994835	0.126024	602	191	518	440	387	849	849
TNFSF15	0.00378322	0.0286064	-1.41495	0.157406	-0.0560549	0.955298	0.563945	-11.0134	0	0.997934	0.382651	684	353	674	653	542	850	850
TNFRSF8	0.0045954	0.0336356	-1	0.317561	-0.0280274	0.97764	0.750978	-10.0141	0	0.998967	0.585745	785	536	771	740	686	851	851
5830411N06RIK	0.0045954	0.0336356			0	1	1	0	0	1	1	781	897	899	896	899	852	852
AOC3	0.0045954	0.0336356			0	1	1	0	0	1	1	757	876	951	874	898	853	853
KCNE2	0.00288074	0.02284	-1	0.317561	-0.0280274	0.97764	0.750978	-10.0141	0	0.998967	0.585745	619	540	767	738	658	854	854
EPHB4	0.00427498	0.0318202	0.140544	0.888296	-0.0572476	0.954348	0.874019	0.234949	0.00303951	0.994835	0.0798535	709	805	671	795	349	855	855
TREML1	0.0045954	0.0336356			0	1	1	0	0	1	1	753	872	955	870	955	856	856
CASR	0.00334185	0.0258132	-1	0.317561	-0.0280274	0.97764	0.750978	-10.0141	0	0.998967	0.585745	656	547	760	733	668	857	857
CD70	0.0045954	0.0336356			0	1	1	0	0	1	1	779	895	932	893	933	858	858
NDP	0.00374534	0.0284125	-1.6344	0.1025	-0.0840823	0.932991	0.367104	-12.0131	0	0.996901	0.259646	678	288	609	542	485	859	859
ADAMTS7	0.0045954	0.0336356	1	0.318048	0.0824637	0.934278	0.359713	11.5701	0.00303951	1	0.161005	759	576	624	529	432	860	860
CD6	0.000426229	0.00446346	1.25999	0.208496	0.38361	0.701268	0.0854681	2.81995	0.0182371	0.995868	0.0609619	293	411	360	317	329	861	861
FGF22	0.0045954	0.0336356			0	1	1	0	0	1	1	741	861	904	860	903	862	862
FGF8	0.0045954	0.0336356			0	1	1	0	0	1	1	719	839	925	848	915	863	863
KLRB1A	0.00565442	0.0399915	-1.23984	0.215334	-0.0840823	0.932991	0.259326	-19.4701	0	0.996901	0.259646	876	418	612	455	496	864	864
GABRR1	0.0045954	0.0336356			0	1	1	0	0	1	1	736	856	909	855	908	865	865
FSHR	0.0045954	0.0336356			0	1	1	0	0	1	1	742	862	903	861	902	866	866
PLA2R1	0.00305018	0.0239659	-2.00311	0.0454442	-0.11211	0.910736	0.317977	-12.0131	0	0.995868	0.179757	637	216	566	503	440	867	867
PCSK9	0.0045954	0.0336356			0	1	1	0	0	1	1	809	923	846	917	840	868	868
PKD2L1	0.00378322	0.0286064	-1	0.317561	-0.0280274	0.97764	0.617729	-11.0134	0	0.998967	0.585745	683	539	768	683	663	869	869
ROBO2	0.00482184	0.0350115	-1.73384	0.0832644	-0.0840823	0.932991	0.423484	-11.5981	0	0.996901	0.259646	852	261	606	568	484	870	870
HYAL5	0.0045954	0.0336356			0	1	1	0	0	1	1	826	938	888	938	887	871	871
UMODL1	0.00288074	0.02284	-1	0.317561	-0.0280274	0.97764	0.460078	-13.5978	0	0.998967	0.585745	628	554	758	597	681	872	872
RTN4RL2	0.00203074	0.0171039	0.998937	0.318561	0.0545215	0.95652	0.0984145	9.87745	0.00303951	0.998967	0.471842	525	584	697	329	596	873	873
ADAM6A	0.0045954	0.0336356			0	1	1	0	0	1	1	763	879	948	877	949	874	874
AMN	0.00427498	0.0318202	-1.53639	0.12477	-0.0840823	0.932991	0.188483	-17.2511	0	0.996901	0.259646	710	310	615	411	490	875	875
FZD10	0.0045954	0.0336356			0	1	1	0	0	1	1	787	902	852	911	853	876	876
VTCN1	0.0045954	0.0336356	1	0.318048	0.0824637	0.934278	0.359713	11.5701	0.00303951	1	0.161005	760	578	627	528	429	877	877
CHRNA7	0.0045954	0.0336356			0	1	1	0	0	1	1	776	892	935	890	936	878	878
ADAM2	0.0045954	0.0336356			0	1	1	0	0	1	1	778	894	933	892	934	879	879
TRPV1	0.0045954	0.0336356			0	1	1	0	0	1	1	755	874	953	872	953	880	880
NTRK1	0.0045954	0.0336356			0	1	1	0	0	1	1	800	914	866	958	926	881	881
GHSR	0.00288074	0.02284	-1	0.317561	-0.0280274	0.97764	0.750978	-10.0141	0	0.998967	0.585745	616	528	791	742	671	882	882
MSLN	0.00520622	0.0372627	-1	0.317561	-0.0280274	0.97764	0.750978	-10.0141	0	0.998967	0.585745	862	537	770	739	688	883	883
ADAM3	0.00328813	0.0255349	-1.41495	0.157406	-0.0560549	0.955298	0.563945	-11.0134	0	0.997934	0.382651	640	355	692	646	548	884	884
KCNH5	0.0045954	0.0336356			0	1	1	0	0	1	1	830	942	868	957	868	885	885
LEFTY2	0.0045954	0.0336356			0	1	1	0	0	1	1	827	939	887	939	886	886	886
TNFSF8	0.00378322	0.0286064	-1.39837	0.162324	-0.0560549	0.955298	0.279549	-17.4639	0	0.997934	0.382651	690	367	684	473	556	887	887
CTF2	0.0045954	0.0336356			0	1	1	0	0	1	1	769	885	942	883	943	888	888
TACR1	0.00378322	0.0286064	-1	0.317561	-0.0280274	0.97764	0.750978	-10.0141	0	0.998967	0.585745	681	565	783	750	691	889	889
CMTM2B	0.00378322	0.0286064	-1	0.317561	-0.0280274	0.97764	0.750978	-10.0141	0	0.998967	0.585745	680	568	781	748	690	890	890
ART1	0.00529259	0.0377142	-1	0.317561	-0.0280274	0.97764	0.554281	-11.5981	0	0.998967	0.585745	872	542	765	640	656	891	891
CMTM2A	0.00328813	0.0255349	-1.41495	0.157406	-0.0560549	0.955298	0.563945	-11.0134	0	0.997934	0.382651	648	359	680	649	544	892	892
IFNE	0.0045954	0.0336356			0	1	1	0	0	1	1	821	934	892	934	891	893	893
IFNA1	0.0045954	0.0336356			0	1	1	0	0	1	1	802	916	839	924	843	894	894
GLRA1	0.00328813	0.0255349	-1.27462	0.20275	-0.0560549	0.955298	0.297046	-14.7676	0	0.997934	0.382651	645	401	691	486	559	895	895
IFNA4	0.0045954	0.0336356			0	1	1	0	0	1	1	792	906	860	903	860	896	896
IFNA6	0.0045954	0.0336356			0	1	1	0	0	1	1	790	904	862	901	862	897	897
IFNA11	0.0045954	0.0336356			0	1	1	0	0	1	1	801	915	851	912	852	898	898
GM13288	0.0045954	0.0336356			0	1	1	0	0	1	1	838	949	878	947	878	899	899
GM13287	0.0045954	0.0336356			0	1	1	0	0	1	1	839	950	877	948	877	900	900
GM13285	0.0045954	0.0336356			0	1	1	0	0	1	1	842	953	874	951	866	901	901
GM13279	0.0045954	0.0336356			0	1	1	0	0	1	1	846	957	870	955	870	902	902
IFNA5	0.0045954	0.0336356			0	1	1	0	0	1	1	791	905	861	902	861	903	903
GM13278	0.0045954	0.0336356			0	1	1	0	0	1	1	847	958	926	863	900	904	904
SCGB3A1	0.00529259	0.0377142	-1	0.317561	-0.0280274	0.97764	0.750978	-10.0141	0	0.998967	0.585745	871	543	764	735	654	905	905
WNT3A	0.0045954	0.0336356			0	1	1	0	0	1	1	745	865	900	864	927	906	906
IL19	0.00521059	0.0372893	-1	0.317561	-0.0280274	0.97764	0.750978	-10.0141	0	0.998967	0.585745	864	548	750	761	694	907	907
IL20	0.0045954	0.0336356			0	1	1	0	0	1	1	810	924	847	916	839	908	908
FGF2	0.0045954	0.0336356			0	1	1	0	0	1	1	740	860	905	859	904	909	909
IL21	0.0045954	0.0336356			0	1	1	0	0	1	1	811	925	848	915	847	910	910
CCL24	0.00288074	0.02284	-1	0.317561	-0.0280274	0.97764	0.449924	-14.5363	0	0.998967	0.585745	621	570	778	591	684	911	911
IL3	0.0045954	0.0336356			0	1	1	0	0	1	1	820	933	893	933	892	912	912
GDF2	0.0045954	0.0336356			0	1	1	0	0	1	1	734	854	911	853	910	913	913
CSF2	0.0045954	0.0336356			0	1	1	0	0	1	1	771	887	940	885	941	914	914
IL5	0.0045954	0.0336356			0	1	1	0	0	1	1	798	912	854	909	851	915	915
GDF9	0.00328813	0.0255349	-1.41495	0.157406	-0.0560549	0.955298	0.563945	-11.0134	0	0.997934	0.382651	646	358	681	657	552	916	916
CRHR2	0.0045954	0.0336356			0	1	1	0	0	1	1	775	891	936	889	937	917	917
MSR1	0.00221049	0.0183062	-1.75564	0.0794662	-0.170209	0.864846	0.0897073	-5.56156	0.00303951	0.990702	0.374149	551	257	482	319	538	918	918
INHBA	0.00272233	0.0217533	-1.50855	0.131741	-0.0840823	0.932991	0.345026	-12.3349	0	0.996901	0.259646	607	320	617	519	487	919	919
CCL20	0.0045954	0.0336356			0	1	1	0	0	1	1	764	880	947	878	948	920	920
THPO	0.00288074	0.02284	-1	0.317561	-0.0280274	0.97764	0.750978	-10.0141	0	0.998967	0.585745	631	551	754	758	682	921	921
GM13277	0.0045954	0.0336356			0	1	1	0	0	1	1	786	901	865	929	867	922	922
GM13276	0.0045954	0.0336356			0	1	1	0	0	1	1	720	840	924	847	916	923	923
IFNZ	0.0045954	0.0336356			0	1	1	0	0	1	1	819	932	894	932	893	924	924
IL1F5	0.00378322	0.0286064	-1	0.317561	-0.0280274	0.97764	0.617729	-11.0134	0	0.998967	0.585745	688	566	777	686	689	925	925
IL1F6	0.0045954	0.0336356			0	1	1	0	0	1	1	808	922	845	918	841	926	926
IL1F9	0.00407107	0.0304417	-1.35274	0.176454	-0.140137	0.888552	0.148066	-19.2772	0	0.994835	0.126024	699	377	520	382	390	927	927
IL1F8	0.0045954	0.0336356			0	1	1	0	0	1	1	825	937	889	937	888	928	928
BMP8A	0.00210244	0.0175295	-1.52801	0.126837	-0.0840823	0.932991	0.20701	-14.9196	0	0.996901	0.259646	539	315	611	421	489	929	929
IL31	0.0045954	0.0336356			0	1	1	0	0	1	1	806	920	843	920	849	930	930
IL1F10	0.0045954	0.0336356			0	1	1	0	0	1	1	812	926	849	914	850	931	931
TNFSF14	0.00127875	0.0115235	-0.508343	0.611299	-0.0294757	0.976485	0.71605	-1.0086	0.00303951	0.995868	0.935983	432	731	748	714	821	932	932
IL9	0.0045954	0.0336356			0	1	1	0	0	1	1	799	913	853	910	854	933	933
NODAL	0.0045954	0.0336356			0	1	1	0	0	1	1	805	919	842	921	844	934	934
MSTN	0.0045954	0.0336356			0	1	1	0	0	1	1	849	959	959	959	959	935	935
IL17B	0.00239464	0.0196389	-1.41495	0.157406	-0.0560549	0.955298	0.563945	-11.0134	0	0.997934	0.382651	574	362	675	652	547	936	936
NID2	0.00109305	0.0100731	-0.973091	0.33075	0.0246199	0.980358	0.471262	-3.74664	0.00607903	0.994835	0.771187	397	604	805	602	771	937	937
TRPC4	0.00378322	0.0286064	-1	0.317561	-0.0280274	0.97764	0.750978	-10.0141	0	0.998967	0.585745	687	569	779	747	667	938	938
IL25	0.0045954	0.0336356			0	1	1	0	0	1	1	818	931	895	931	894	939	939
IL12B	0.00203074	0.0171039	-0.993953	0.320495	0.0543511	0.956655	0.451929	-7.37335	0.00303951	0.998967	0.471842	527	588	712	595	595	940	940
IL22	0.0045954	0.0336356			0	1	1	0	0	1	1	813	927	864	927	865	941	941
ILTIFB	0.0045954	0.0336356			0	1	1	0	0	1	1	803	917	840	923	846	942	942
GM13272	0.0045954	0.0336356			0	1	1	0	0	1	1	723	843	922	843	920	943	943
GM13289	0.0045954	0.0336356			0	1	1	0	0	1	1	837	948	879	946	879	944	944
GM13290	0.0045954	0.0336356			0	1	1	0	0	1	1	836	947	880	945	880	945	945
GM13283	0.0045954	0.0336356			0	1	1	0	0	1	1	844	955	872	953	872	946	946
GM13271	0.0045954	0.0336356			0	1	1	0	0	1	1	724	844	921	844	919	947	947
IFNAB	0.0045954	0.0336356			0	1	1	0	0	1	1	807	921	850	913	864	948	948
IFNA2	0.00288074	0.02284	-1	0.317561	-0.0280274	0.97764	0.750978	-10.0141	0	0.998967	0.585745	618	549	751	760	679	949	949
GM13280	0.0045954	0.0336356			0	1	1	0	0	1	1	845	956	871	954	871	950	950
IFNA13	0.0045954	0.0336356			0	1	1	0	0	1	1	794	908	858	905	858	951	951
IFNA12	0.0045954	0.0336356			0	1	1	0	0	1	1	795	909	857	906	857	952	952
IFNA9	0.0045954	0.0336356			0	1	1	0	0	1	1	804	918	841	922	845	953	953
IFNA14	0.0045954	0.0336356			0	1	1	0	0	1	1	793	907	859	904	859	954	954
GM12597	0.00334185	0.0258132	-1	0.317561	-0.0280274	0.97764	0.750978	-10.0141	0	0.998967	0.585745	652	541	766	737	685	955	955
IFNB1	0.0045954	0.0336356			0	1	1	0	0	1	1	822	935	891	935	890	956	956
IL11	0.0045954	0.0336356			0	1	1	0	0	1	1	817	930	869	956	869	957	957
CCL21C	0.0045954	0.0336356			0	1	1	0	0	1	1	784	900	844	919	842	958	958
GM13275	0.0045954	0.0336356			0	1	1	0	0	1	1	722	842	898	897	928	959	959

## Sheet: FIG5cluster4.csv
	mHG_stat	mHG_pval	t_stat	t_pval	w_stat	w_pval	LRT_pval	Log2FoldChange	TP	TN	mast_pval	mHG_rank	t_rank	w_rank	LRT_rank	mast_rank	RF_rank	COMET_rank
IL1B	8.07309e-25	7.96942e-24	3.01914	0.00408797	3.82324	0.000131707	9.69014e-25	14.4991	0.333333	1	3.91389e-18	8	143	63	12	25	6	1
CLEC7A	8.07309e-25	7.96942e-24	2.08054	0.0429524	3.87351	0.00010728	2.40074e-25	14.181	0.333333	1	6.86042e-19	7	261	61	11	21	14	2
ITGAX	5.34521e-30	4.90838e-29	2.94184	0.00505176	4.88017	1.05993e-06	3.5753e-27	12.9052	0.395833	0.999199	3.39613e-27	5	150	41	10	11	5	3
S100A8	4.34169e-20	3.94875e-19	1.84522	0.0713104	3.76591	0.000165943	1.93574e-21	14.7211	0.270833	1	8.61999e-12	16	310	65	16	55	9	4
CCL6	5.34521e-30	4.90838e-29	4.01991	0.000209261	4.38204	1.17571e-05	6.89605e-31	11.6539	0.416667	0.999199	3.2081e-30	4	93	49	6	9	10	5
CSF1R	7.10361e-34	6.64313e-33	4.36858	6.84815e-05	5.42464	5.80716e-08	5.68879e-34	9.58907	0.458333	0.998399	3.54508e-36	3	85	28	4	5	4	6
KLRA2	1.54974e-18	1.53488e-17	2.51088	0.0155408	2.93576	0.0033273	3.90313e-19	14.3016	0.25	1	3.95542e-17	18	197	92	21	28	22	7
FCER1G	1.61005e-71	4.8716e-71	7.40397	1.99609e-09	11.2055	3.83399e-29	2.43112e-55	8.08716	0.958333	0.991193	2.30126e-61	1	43	1	1	1	1	8
PTPRO	1.54974e-18	1.53488e-17	2.37904	0.0214709	2.92162	0.00348211	2.75873e-19	13.7536	0.25	1	8.99117e-16	19	213	93	20	32	18	9
C5AR1	1.18348e-21	1.10201e-20	2.47475	0.0169972	3.53069	0.000414479	8.5391e-23	11.8227	0.291667	1	4.42243e-15	12	203	69	14	40	11	10
S100A9	1.82429e-15	1.66976e-14	1.80936	0.076793	3.01469	0.0025724	9.8327e-17	14.8669	0.208333	1	2.66761e-10	27	315	90	24	64	72	11
ACE	1.54974e-18	1.53488e-17	2.73872	0.00868593	2.88628	0.00389823	1.3101e-19	13.2847	0.25	1	1.49967e-14	20	172	96	18	41	41	12
LRP1	1.17777e-22	1.18678e-21	3.10236	0.00324428	3.63259	0.000280588	9.10164e-22	9.53686	0.333333	0.998399	1.31735e-17	11	138	67	15	27	7	13
CSF3R	1.45831e-20	1.2445e-19	2.76214	0.00816868	4.08419	4.42313e-05	2.14094e-15	9.39442	0.270833	0.999199	1.97307e-19	14	169	55	28	18	29	14
FCGR3	9.07375e-27	7.71541e-26	3.05713	0.00367938	4.77081	1.83488e-06	6.31794e-14	7.54088	0.375	0.999199	1.07676e-18	6	139	43	37	22	8	15
EMR4	5.92451e-19	5.56765e-18	2.93205	0.00518799	3.17923	0.00147667	9.84139e-15	9.46344	0.270833	0.999199	1.516e-18	17	152	83	35	23	31	16
TNFRSF1A	3.26534e-24	2.89295e-23	2.54925	0.0141183	5.56267	2.65677e-08	8.03912e-15	7.34578	0.375	0.996797	8.62323e-21	9	192	23	32	16	25	17
IFITM3	1.48189e-46	1.25848e-45	5.16443	4.80733e-06	9.07451	1.1419e-19	1.69138e-34	6.76826	0.770833	0.979183	1.03992e-47	2	66	8	3	3	2	18
APOC2	6.02483e-14	4.64677e-13	2.41073	0.0198842	2.16118	0.0306816	7.49542e-15	13.2642	0.1875	1	4.05574e-11	31	210	128	31	59	68	19
RETNLG	1.9415e-12	1.64781e-11	1.43386	0.158231	2.04573	0.0407833	1.21935e-13	14.3124	0.166667	1	1.67777e-07	37	451	138	39	104	64	20
CXCR2	6.02483e-14	4.64677e-13	1.76855	0.0834588	2.14586	0.031884	7.32884e-15	12.8199	0.1875	1	9.54104e-10	32	335	129	30	70	35	21
IL1R2	4.80831e-13	3.83341e-12	2.31882	0.024803	2.31354	0.0206929	4.8328e-14	12.1931	0.1875	0.998399	9.39446e-11	34	217	118	36	62	42	22
CD33	1.9415e-12	1.64781e-11	2.02615	0.0484465	1.85193	0.0640355	3.36399e-13	12.3008	0.166667	1	1.31163e-08	38	274	159	42	92	76	23
VCAM1	1.14025e-13	9.97844e-13	2.39243	0.0207873	2.33651	0.0194645	9.04155e-15	10.5987	0.208333	0.998399	2.37705e-12	33	211	116	34	53	26	24
CD68	6.6469e-24	6.06668e-23	3.94884	0.000261365	5.13562	2.81217e-07	2.73241e-19	5.92232	0.479167	0.982386	2.58167e-22	10	96	36	19	13	21	25
HAVCR2	1.96256e-17	1.85704e-16	2.68809	0.00990815	3.0785	0.00208042	3.54874e-11	7.71397	0.25	0.999199	8.40722e-14	24	177	87	48	48	34	26
DDR1	1.8095e-14	1.53626e-13	2.66807	0.0104348	3.06908	0.00214719	1.07691e-15	9.38155	0.229167	0.997598	3.49175e-14	29	181	88	26	47	28	27
CD7	1.95285e-14	1.73898e-13	2.68323	0.0100343	2.6008	0.00930079	1.26532e-15	9.19078	0.208333	0.999199	9.49058e-13	30	179	107	27	52	17	28
ITGAM	3.27593e-18	2.7259e-17	3.00663	0.00423091	3.48847	0.000485785	8.45321e-15	7.33712	0.291667	0.996797	1.51393e-15	21	144	72	33	35	67	29
ADAM8	1.77149e-21	1.65073e-20	3.25703	0.00208914	4.07476	4.60613e-05	3.35592e-09	5.7036	0.354167	0.995196	3.55287e-18	13	125	57	64	24	13	30
APP	1.81182e-20	1.72685e-19	3.52619	0.000951911	5.62079	1.90087e-08	9.18842e-14	5.93534	0.354167	0.993595	4.23228e-23	15	112	22	38	12	19	31
CD244	1.21399e-17	9.9608e-17	3.17698	0.00262938	3.32531	0.000883199	1.21215e-16	7.07593	0.291667	0.995997	1.09659e-15	23	130	77	25	33	36	32
FCGR4	6.518e-16	5.95218e-15	2.76882	0.00802586	2.91613	0.00354407	3.24209e-13	7.33684	0.25	0.997598	2.00206e-15	26	166	95	41	38	44	33
CD4	5.86064e-13	5.06328e-12	2.06103	0.0448569	2.12053	0.0339611	2.76662e-09	8.00441	0.1875	0.999199	1.87851e-09	36	265	131	62	74	32	34
SORT1	5.67727e-13	4.44731e-12	2.3413	0.0235084	2.50812	0.0121375	1.42236e-10	7.69285	0.229167	0.995196	6.08502e-11	35	215	110	53	60	43	35
ANPEP	3.13548e-12	2.58272e-11	2.45525	0.0178334	2.18258	0.0290668	5.52509e-12	8.6003	0.166667	0.999199	1.28392e-11	41	204	127	45	56	40	36
LILRB4	5.61709e-18	5.02612e-17	2.83888	0.00665418	4.1802	2.91252e-05	1.1102e-06	4.18	0.375	0.984788	1.79882e-15	22	161	54	83	36	55	37
RAMP1	2.53966e-15	2.18209e-14	3.30824	0.00179964	2.8209	0.00478893	5.7848e-07	5.12966	0.25	0.996797	3.15374e-09	28	122	99	79	80	24	38
CX3CR1	3.13548e-12	2.58272e-11	1.70161	0.0954345	2.21046	0.0270732	9.57046e-10	6.44616	0.1875	0.998399	1.19116e-08	40	356	125	56	91	37	39
CD14	2.94554e-10	2.28861e-09	1.66737	0.102092	1.59629	0.110424	1.94519e-08	7.33783	0.166667	0.997598	3.0791e-08	49	363	180	66	96	54	40
TIMP2	2.94554e-10	2.28861e-09	1.90909	0.0623666	3.17648	0.00149074	4.7867e-11	7.22772	0.166667	0.997598	2.561e-11	50	298	84	49	58	38	41
IFITM1	2.25125e-17	2.1176e-16	1.57539	0.121094	3.10639	0.0018939	0.407379	2.81715	0.270833	0.997598	1.23282e-13	25	387	85	447	49	27	42
GAB2	2.94554e-10	2.28861e-09	2.56204	0.0136699	1.87981	0.0601334	3.26529e-09	6.93513	0.166667	0.997598	2.1421e-09	51	190	156	63	77	82	43
CCL5	4.78089e-12	3.84147e-11	1.93376	0.0591483	2.23795	0.0252244	0.000718935	4.57722	0.208333	0.995997	6.91716e-07	42	292	124	147	112	33	44
KLRD1	1.05041e-10	8.98357e-10	2.67315	0.0102906	2.09815	0.0358919	2.96212e-07	5.37985	0.1875	0.995997	2.24066e-08	48	180	132	76	94	51	45
CCL9	1.69915e-11	1.41784e-10	2.10493	0.0405259	1.78596	0.0741056	0.0640815	4.25037	0.166667	0.999199	2.67023e-05	43	257	163	268	138	73	46
SULF2	4.92883e-09	3.4243e-08	1.72595	0.0909221	1.64027	0.100949	1.3591e-05	6.04599	0.166667	0.995196	1.4797e-06	59	351	175	93	117	140	47
FLT3	2.9718e-09	2.09155e-08	2.03543	0.047462	2.65636	0.00789889	9.06284e-07	4.74158	0.229167	0.978383	7.66607e-09	56	273	106	82	85	56	48
EMR1	1.99718e-08	1.31855e-07	1.53232	0.13214	1.99055	0.0465301	0.000424112	5.45528	0.166667	0.993595	1.57732e-06	61	401	146	139	119	83	49
CTSB	2.34422e-11	1.83439e-10	4.55255	3.69653e-05	6.09437	1.09866e-09	2.81087e-13	2.4527	0.333333	0.966373	1.35645e-19	44	80	19	40	17	45	50
NFAM1	2.77344e-09	2.03175e-08	2.75689	0.00825125	3.82658	0.000129935	2.95057e-05	2.7775	0.333333	0.942354	9.16871e-09	55	170	62	100	89	173	51
CD302	5.70331e-08	3.57222e-07	1.70696	0.0944221	2.75453	0.00587758	3.21323e-05	4.08502	0.229167	0.976781	2.37393e-07	65	355	103	102	107	100	52
SPN	5.31778e-08	3.2741e-07	1.79084	0.0797489	2.6648	0.00770332	4.3703e-05	3.86028	0.270833	0.963171	3.50558e-07	64	319	105	106	108	198	53
PGLYRP1	4.69636e-08	3.02198e-07	2.49193	0.0162857	3.79556	0.000147311	9.9402e-11	3.2214	0.333333	0.938351	1.93338e-15	62	200	64	52	37	52	54
ITGB1	7.71e-11	6.0167e-10	2.76822	0.00792778	5.41227	6.22308e-08	0.010646	2.0187	0.395833	0.939952	6.09499e-09	46	165	29	198	82	78	55
SELPLG	4.79505e-09	3.1985e-08	3.84741	0.000355785	6.4425	1.17525e-10	8.76328e-10	2.53431	0.354167	0.939952	2.14653e-14	58	101	15	55	45	61	56
ENTPD1	9.18395e-10	7.0372e-09	1.94995	0.0570719	4.18825	2.81113e-05	0.00521629	2.39903	0.375	0.938351	5.42121e-08	53	285	53	167	98	143	57
L1CAM	1.7142e-07	9.58906e-07	1.97983	0.0535319	2.00057	0.0454391	0.00441945	3.64105	0.166667	0.986389	4.60887e-06	69	283	144	162	124	102	58
SCARB1	9.0012e-08	5.70933e-07	1.98709	0.0527194	2.18297	0.0290379	0.000637876	3.39834	0.1875	0.981585	3.45548e-05	68	282	126	145	139	260	59
ITGB2	1.97245e-08	1.24219e-07	3.62186	0.00071088	5.56031	2.69289e-08	2.21905e-10	2.4278	0.291667	0.959167	1.98173e-13	60	108	24	54	50	90	60
GPR65	8.71069e-07	4.19462e-06	2.27023	0.0277747	2.24541	0.0247418	0.000593452	2.91903	0.229167	0.967974	8.11312e-05	75	229	121	144	147	62	61
AMICA1	3.76972e-09	2.40472e-08	1.96377	0.0553264	3.29743	0.00097574	0.018516	2.00937	0.333333	0.94956	9.52832e-09	57	284	78	227	90	187	62
FAS	2.06627e-06	1.0053e-05	1.77757	0.0818215	1.76613	0.0773741	0.033203	2.80503	0.1875	0.979183	0.000901441	76	322	165	242	180	303	63
CD44	4.66259e-07	2.51562e-06	3.51824	0.000966481	6.29406	3.09271e-10	4.42578e-07	2.57217	0.3125	0.935949	4.74449e-13	74	113	18	78	51	96	64
ITGAL	2.5669e-07	1.39664e-06	2.89599	0.00568239	4.98149	6.30974e-07	0.000281966	2.40687	0.3125	0.939151	6.66259e-09	71	154	37	131	83	131	65
ALCAM	7.57581e-08	4.45774e-07	2.47024	0.0169636	4.29722	1.72952e-05	0.0477553	1.8941	0.333333	0.935949	3.05291e-09	66	202	50	259	79	115	66
CD9	4.0286e-07	2.21794e-06	2.79548	0.00738084	5.31861	1.04561e-07	0.00569381	1.84205	0.3125	0.936749	8.73916e-07	73	163	32	173	114	123	67
ANXA5	9.10265e-06	3.82875e-05	3.15487	0.0027696	2.82502	0.00472773	6.62973e-05	2.04653	0.208333	0.966373	2.13815e-05	79	131	98	111	135	228	68
AGTRAP	6.24267e-05	0.000219211	1.86515	0.068264	1.8859	0.0593083	0.0250357	2.31378	0.1875	0.959167	0.000907114	82	305	155	233	181	390	69
FURIN	3.10772e-05	0.000120074	1.7638	0.0840065	2.03571	0.0417792	0.0792381	1.71684	0.208333	0.953563	0.00320965	80	337	139	278	198	477	70
IL6RA	0.000424492	0.00120211	1.6595	0.103458	3.23637	0.00121062	0.0593966	1.56056	0.229167	0.932746	3.55993e-05	86	368	80	264	140	167	71
IFNGR1	9.15454e-05	0.000319117	3.13281	0.00294074	4.28093	1.86117e-05	0.000117101	1.48394	0.229167	0.933547	8.69191e-06	84	135	51	115	129	97	72
ISG20	0.0129891	0.018612	1.22658	0.226065	1.15059	0.249903	0.00825364	2.33451	0.166667	0.935949	0.00582684	106	516	215	182	212	192	73
EBI3	0.00143183	0.00329341	1.61771	0.112223	1.23403	0.217191	0.0488873	1.62167	0.166667	0.956765	0.0510568	94	376	204	260	275	484	74
NOTCH1	0.00119355	0.00277761	1.12899	0.264484	1.655	0.0979249	0.152539	1.44744	0.166667	0.947158	0.0189563	90	549	174	325	241	238	75
IL17RA	0.000532801	0.00146811	2.23595	0.0298887	3.18944	0.00142549	0.0392602	1.17723	0.208333	0.942354	0.00237564	87	237	82	249	195	208	76
ITGAV	8.22035e-05	0.000287102	1.43533	0.156829	2.03434	0.0419175	0.397205	0.89424	0.229167	0.934347	0.0126931	83	430	140	443	230	383	77
SLAMF7	0.00438596	0.00816383	1.76406	0.0839434	2.36832	0.017869	0.0809377	1.37352	0.166667	0.935148	0.00135175	98	336	115	281	182	219	78
STK10	0.00294706	0.00594147	2.11764	0.0393869	1.75356	0.0795053	0.00452328	1.28855	0.1875	0.939151	0.00622922	96	255	166	163	214	194	79
TLN1	0.00160641	0.00377244	3.20432	0.00237542	4.71838	2.37725e-06	0.00158061	1.25347	0.208333	0.932746	7.47035e-05	95	127	45	153	146	117	80
CTSD	0.00589553	0.0106975	2.32322	0.0243778	3.95205	7.74856e-05	0.0216632	1.43655	0.1875	0.931946	0.000484411	101	216	60	229	170	108	81
MYO9B	0.000713206	0.00184508	1.23108	0.223562	1.89533	0.0580493	0.454073	0.780753	0.166667	0.961569	0.0208114	89	513	154	473	247	264	82
PLXNC1	0.00473096	0.0085572	2.16378	0.0353381	1.80108	0.0716904	0.0452184	1.35248	0.1875	0.934347	0.0471593	100	246	162	257	270	157	83
MS4A6B	0.00135548	0.00312641	1.37324	0.175511	2.03257	0.0420959	0.33817	0.951178	0.208333	0.934347	0.0036678	92	464	141	414	204	216	84
SCARB2	0.00131609	0.00305345	0.939212	0.351914	2.08892	0.0367147	0.48726	0.746379	0.1875	0.946357	0.00148982	91	689	133	489	184	454	85
LAMP2	0.0189574	0.0262645	1.51913	0.135173	0.772817	0.439631	0.0835419	1.14657	0.166667	0.931145	0.153414	109	403	280	283	353	201	86
NCKAP1L	0.0138708	0.0196845	1.64609	0.10612	3.27249	0.00106603	0.0815867	0.960749	0.166667	0.935148	0.00190352	108	371	79	282	191	152	87
CD97	0.00346867	0.00654006	1.74703	0.0867853	1.6605	0.0968148	0.0844052	0.643185	0.1875	0.93755	0.167393	97	342	172	284	366	273	88
CAP1	0.0213304	0.0287982	1.54765	0.128234	0.999007	0.317791	0.0454981	1.08324	0.166667	0.929544	0.0531693	111	398	243	258	276	261	89
CD79B	1	1	-19.9153	3.98755e-39	-10.9512	6.55857e-28	1.10425e-40	-4.52093	0	1	3.58309e-50	568	12	2	2	2	3	90
CD37	1	1	-17.7838	3.38662e-33	-9.73561	2.12546e-22	2.18465e-27	-3.29796	0	1	3.84108e-22	518	15	7	8	14	12	91
LY6D	1	1	-17.0312	3.83555e-36	-9.95119	2.49176e-23	5.37678e-28	-3.66083	0	1	4.45018e-36	260	13	6	7	6	15	92
CD74	1	1	-2.15567	0.0360955	-5.49532	3.89994e-08	5.65338e-05	-0.588835	0	1	5.45215e-09	594	247	26	109	81	16	93
MS4A1	1	1	-18.1287	5.78716e-42	-10.2253	1.52766e-24	2.7018e-27	-4.51545	0	1	3.85878e-37	145	11	3	9	4	20	94
PTPRCAP	1	1	-23.6354	3.94488e-74	-10.1356	3.84156e-24	2.13917e-32	-4.61583	0	1	2.15736e-34	420	3	4	5	8	23	95
RPS19	1	1	-9.4447	2.25969e-14	-5.7064	1.15394e-08	1.36605e-09	-1.28879	0	1	1.92853e-09	500	27	20	57	75	30	96
CD19	1	1	-21.558	7.56352e-67	-9.97102	2.04112e-23	1.56471e-23	-5.21906	0	1	9.95832e-35	551	5	5	13	7	39	97
GRN	1	1	2.0165	0.0493337	4.76295	1.90779e-06	0.0267969	1.57081	0	1	2.6743e-06	751	275	44	234	121	46	98
H2-AB1	1	1	-1.14939	0.256009	-4.56779	4.92901e-06	0.0700895	-0.361606	0	1	4.77802e-10	757	543	47	274	67	47	99
LY6C2	3.9951e-05	0.000142795	2.14612	0.0370558	1.13979	0.254375	7.84592e-08	5.48003	0.145833	0.983187	1.87205e-14	81	250	218	71	43	48	100
AXL	3.13633e-07	1.78631e-06	1.58275	0.120186	1.37678	0.168581	7.00499e-09	9.97254	0.125	0.995997	8.92849e-07	72	386	193	65	115	49	101
FPR2	6.10863e-11	4.91639e-10	1.78907	0.0800487	1.6925	0.0905507	8.85602e-12	14.5206	0.145833	1	9.03187e-09	45	320	170	46	88	50	102
CTSL	0.00453786	0.00833963	1.74893	0.0868159	1.00176	0.316462	0.00011834	3.86459	0.125	0.952762	1.49952e-08	99	343	240	116	93	53	103
CXCL16	1	1	1.87741	0.066675	1.09875	0.271877	3.71183e-08	6.39586	0	1	1.36246e-09	895	303	220	69	72	57	104
LAG3	0.0349291	0.0380163	1.47374	0.147211	1.32082	0.186562	0.000997321	5.8764	0.125	0.985588	8.17121e-05	114	417	200	149	148	58	105
H2-AA	1	1	-1.85549	0.0694699	-4.79869	1.59707e-06	0.0107212	-0.532678	0	1	3.70318e-15	756	307	42	200	39	59	106
IL1RN	1.9415e-12	1.64781e-11	1.73336	0.0895884	2.12819	0.0333212	7.38304e-13	11.4417	0.145833	1	2.65232e-09	39	347	130	44	78	60	107
FUT4	4.751e-10	3.5842e-09	2.00158	0.0511196	1.65873	0.0971705	7.38046e-07	7.40371	0.145833	0.999199	8.54412e-08	52	278	173	80	100	63	108
RPL13A	1	1	-7.92569	3.41183e-11	-5.3893	7.07337e-08	2.59357e-08	-1.143	0	1	0.000373945	499	34	30	67	164	65	109
HSPA8	1	1	-3.62961	0.000571729	-3.0249	0.00248714	0.00811596	-0.766173	0	1	0.00372178	831	106	89	181	205	66	110
GFRA2	1	1	1.00996	0.317688	0.718036	0.472735	3.19007e-05	12.6922	0	1	0.000888388	927	648	287	101	179	69	111
PF4	1	1	1.31474	0.194777	0.90162	0.367259	0.231065	3.50695	0	1	0.00366127	445	481	261	369	203	70	112
ECE1	1	1	1.33873	0.187046	-0.119967	0.904509	0.0113646	2.24015	0	1	3.60789e-05	854	478	578	208	141	71	113
HSP90AB1	1	1	-2.90345	0.00516802	-1.98427	0.0472258	0.0409103	-0.61758	0	1	0.0915985	828	151	147	254	314	74	114
CD8A	1	1	1.22563	0.225342	0.628503	0.529675	0.572589	2.29547	0	1	0.0554957	603	514	311	535	278	75	115
CD5L	1	1	1.23765	0.221992	0.900441	0.367885	0.000145609	6.38385	0	1	0.000617851	534	512	262	119	175	77	116
LY6E	1	1	-5.8548	2.13507e-07	-4.96225	6.96829e-07	2.10985e-06	-1.02464	0	1	1.56479e-10	194	56	38	84	63	79	117
TNFRSF13C	1	1	-22.0872	1.48189e-91	-7.83419	4.71859e-15	1.5762e-20	-8.87243	0	1	4.93549e-19	312	1	9	17	20	80	118
HMGB1	1	1	-2.53892	0.0139976	-3.23067	0.00123499	0.0181846	-0.826942	0	1	0.0148155	821	191	81	224	234	81	119
ACVRL1	1	1	1.5087	0.138069	0.537791	0.590721	1.69629e-05	7.59098	0	1	4.71503e-10	663	407	332	96	66	84	120
S1PR1	1	1	-4.1575	0.000108802	-7.00424	2.48328e-12	0.000158484	-2.42156	0	1	2.59647e-16	507	86	12	120	30	85	121
SDC4	1	1	-5.89728	1.7399e-07	-5.49258	3.96115e-08	9.11717e-06	-1.87937	0	1	6.39212e-06	464	55	27	91	126	86	122
CD55	1	1	-19.5123	3.24499e-74	-6.74605	1.51928e-11	7.46304e-18	-10.8728	0	1	2.04774e-14	532	2	13	23	44	87	123
RAC1	1	1	0.712842	0.478836	2.81874	0.00482127	0.663241	0.165069	0	1	0.00775459	486	742	100	588	220	88	124
IL18	8.84963e-08	5.53651e-07	2.15131	0.0366197	1.5313	0.125695	2.5348e-07	5.60411	0.145833	0.995196	1.50954e-07	67	248	185	75	103	89	125
ATPIF1	1	1	1.89527	0.0638314	3.59921	0.000319181	0.103933	0.971772	0	1	0.000356387	644	300	68	293	163	91	126
CD81	1	1	-2.70398	0.00920082	-2.72822	0.00636764	0.0101217	-0.95969	0	1	0.0713776	598	175	104	187	298	92	127
BST2	1	1	1.35523	0.181776	1.17749	0.239002	0.00789808	1.67468	0	1	0.00491362	725	471	211	180	207	93	128
CD200R1	1	1	1.46197	0.150405	0.936569	0.34898	2.36649e-05	9.07073	0	1	9.1913e-05	556	423	248	97	150	94	129
HNRNPU	1	1	-2.68778	0.00946838	-2.23952	0.0251221	0.0351186	-0.767519	0	1	0.0703909	823	176	123	244	297	95	130
KIT	1	1	1.41973	0.162104	0.899656	0.368303	0.1741	3.38347	0	1	0.0036469	208	458	263	331	202	98	131
ICAM2	1	1	-10.5415	7.01911e-22	-3.09205	0.00198778	7.23764e-05	-3.6578	0	1	6.58754e-05	840	19	86	112	145	99	132
H2-K1	1	1	-3.2693	0.00186071	-3.51459	0.000440436	0.00548739	-0.681328	0	1	3.87471e-05	758	123	71	170	143	101	133
THBS1	1	1	1.29729	0.200862	0.436673	0.662349	0.000274268	9.80548	0	1	5.14453e-07	293	490	364	128	109	103	134
PEBP1	1	1	-4.36697	3.67891e-05	-0.819351	0.412586	0.0292999	-1.30508	0	1	0.164068	442	79	272	238	363	104	135
MRC1	1	1	1.49655	0.141196	1.08697	0.27705	1.475e-05	7.6603	0	1	3.83682e-05	133	413	224	94	142	105	136
PRNP	1	1	1.7505	0.0865333	0.68132	0.495669	0.000544934	4.019	0	1	4.75556e-06	408	341	295	143	125	106	137
GPR160	1	1	1.08858	0.281882	0.654617	0.512715	0.012842	5.12945	0	1	0.0103039	737	569	304	213	224	107	138
CD22	1	1	-15.7708	4.43264e-36	-7.49648	6.55546e-14	5.60268e-13	-4.08521	0	1	5.892e-17	561	14	11	43	29	109	139
CD163	1	1	1.59713	0.116931	1.12212	0.261813	0.000462538	5.55201	0	1	0.000164271	549	382	219	141	156	110	140
CD52	1	1	-5.1633	2.59159e-06	-3.52676	0.000420675	0.00040996	-0.863	0	1	0.0131535	530	63	70	138	231	111	141
ITGA5	2.07848e-09	1.44837e-08	1.77413	0.0825183	2.08107	0.0374277	8.45692e-07	6.99236	0.125	0.998399	2.31428e-08	54	324	134	81	95	112	142
IL18BP	1	1	1.06896	0.290535	0.654224	0.512968	0.0202013	4.49009	0	1	0.0164273	259	576	305	228	236	113	143
CORO1A	1	1	-5.10235	3.91434e-06	-3.9974	6.40413e-05	8.93313e-05	-0.87496	0	1	0.00333439	591	65	59	113	199	114	144
CDH1	1	1	1.00751	0.31885	0.475353	0.634535	0.0108379	4.94772	0	1	0.001844	609	650	349	201	190	116	145
IL7R	1	1	1.71013	0.093813	0.848606	0.3961	0.00141352	4.81634	0	1	0.00176802	219	354	267	152	189	118	146
CD24A	1	1	-6.93507	7.12825e-10	-4.25815	2.06126e-05	2.84632e-05	-2.05736	0	1	0.000110702	540	41	52	99	152	119	147
APOE	1	1	1.58482	0.119422	0.379929	0.703998	0.119636	1.07119	0	1	0.10202	632	385	393	305	324	120	148
LGALS1	1	1	0.832574	0.408826	0.9994	0.317601	0.59758	0.884202	0	1	0.469903	242	717	241	546	499	121	149
XPOT	1	1	-6.44753	1.62123e-10	-1.03671	0.299873	0.00474411	-22.6802	0	1	0.0049841	959	38	234	164	208	122	150
CNP	1	1	-8.19735	6.35859e-12	-5.7009	1.19178e-08	3.54705e-08	-2.32661	0	1	6.01715e-07	583	32	21	68	110	124	151
CCL22	1	1	1.0755	0.28764	0.490472	0.6238	0.00387825	18.154	0	1	0.000659141	696	572	343	157	178	125	152
CR2	1	1	-16.2836	3.66934e-54	-6.39419	1.61396e-10	2.33265e-11	-5.65629	0	1	1.68211e-14	622	7	17	47	42	126	153
LAMP1	1	1	1.15795	0.252167	2.32729	0.0199501	0.359951	0.41584	0	1	0.141848	281	537	117	428	344	127	154
RALA	1	1	0.743001	0.46076	1.59295	0.111171	0.577692	0.372405	0	1	0.0732322	487	734	181	538	300	128	155
LY6A	1	1	-10.3972	1.82683e-19	-5.1796	2.22362e-07	5.02785e-08	-3.0604	0	1	1.84806e-05	257	21	34	70	132	129	156
THBD	1.72064e-07	1.02738e-06	2.13854	0.0376831	1.46592	0.142671	3.7351e-05	4.51821	0.145833	0.994396	3.91909e-06	70	252	190	103	122	130	157
SCNN1A	1	1	1.727	0.0907352	1.2087	0.226776	1.28759e-07	9.22456	0	1	1.48569e-06	457	350	207	72	118	132	158
ATP5B	1	1	-6.52755	6.25624e-09	-3.33375	0.000856824	0.000202491	-1.2087	0	1	0.00728767	642	45	76	122	217	133	159
ADAM10	1	1	-0.0422515	0.966462	-0.134104	0.89332	0.96903	-0.0194439	0	1	0.981768	677	832	565	827	836	134	160
GDF15	1	1	1.1435	0.258621	0.381696	0.702687	0.00165989	7.06585	0	1	0.000566011	919	545	391	154	173	135	161
PPBP	1	1	1.11952	0.268607	0.48144	0.630204	0.000275382	12.9092	0	1	0.0025404	402	551	344	130	196	136	162
GYPA	1	1	1.28911	0.20359	0.451988	0.651278	0.0652803	3.39169	0	1	0.0498041	754	496	357	269	272	137	163
PTPN3	1	1	1.25792	0.214613	0.417038	0.67665	0.012847	4.50721	0	1	0.0322554	418	505	375	214	259	138	164
MSR1	1	1	1.55448	0.126776	0.928323	0.35324	4.20791e-05	6.97454	0	1	0.000112267	147	394	251	105	153	139	165
CD72	1	1	-14.5704	2.20121e-42	-4.61432	3.94383e-06	2.27815e-09	-4.37254	0	1	9.79806e-07	567	10	46	61	116	141	166
LYST	0.0583441	0.0583441	1.6262	0.109898	3.72566	0.000194805	0.250145	0.855879	0.125	0.928743	2.36201e-06	122	374	66	376	120	142	167
HSPA9	1	1	-4.32515	4.67929e-05	-2.25503	0.0241314	0.0137123	-1.76984	0	1	0.0134571	833	82	120	220	232	144	168
NRP1	1	1	1.08693	0.282611	-0.0245432	0.980419	0.000122294	6.96254	0	1	3.55538e-10	170	570	739	118	65	145	169
PGP	1	1	-2.80731	0.00660964	-1.02591	0.304936	0.0799741	-1.58069	0	1	0.206899	446	159	235	279	390	146	170
MSN	1	1	0.098833	0.921654	-0.480654	0.630762	0.928636	0.0259357	0	1	0.0889437	180	820	347	776	313	147	171
OLFM1	1	1	1.31201	0.19589	1.35832	0.174362	1.64914e-07	10.6469	0	1	1.74207e-05	156	483	197	73	131	148	172
TGFBR3	1	1	1.39829	0.168588	0.802465	0.422284	0.000291924	6.37074	0	1	9.31934e-05	292	461	276	132	151	149	173
ADRB1	0.0132378	0.0191342	1.67719	0.100145	1.44668	0.147988	1.4743e-09	11.2709	0.125	0.997598	1.88999e-07	107	359	191	58	105	150	174
CMTM7	1	1	-4.09418	0.00011811	-1.63949	0.101112	0.0111171	-1.20358	0	1	0.0948193	593	87	176	204	315	151	175
HSP90AA1	1	1	-4.58548	1.64825e-05	-2.27781	0.0227381	0.00760535	-1.0864	0	1	0.117149	827	77	119	178	330	153	176
CD83	1	1	-3.57341	0.000652853	-1.34261	0.179398	0.0402094	-1.12801	0	1	0.174064	600	107	199	252	370	154	177
CD164	1	1	-3.274	0.00179378	-2.07145	0.038317	0.0133617	-1.23874	0	1	0.0660214	550	121	136	216	293	155	178
HSPA5	1	1	-5.47405	4.04157e-07	-1.37383	0.169494	0.00548914	-1.1854	0	1	0.0603103	830	57	195	171	290	156	179
TNIP1	1	1	0.44665	0.6571	-0.0532097	0.957565	0.579289	0.447748	0	1	0.686377	387	777	666	539	630	158	180
CD38	1	1	-4.9105	7.57412e-06	-5.17823	2.24006e-07	4.66109e-05	-2.12647	0	1	3.11115e-08	519	73	35	108	97	159	181
IL7	1	1	0.99939	0.322724	0.226779	0.820595	0.0102036	10.678	0	1	0.0975899	218	660	469	191	321	160	182
LEFTY1	1	1	1.35077	0.183214	0.399367	0.689623	0.00659425	4.20955	0	1	0.0172465	285	474	379	175	238	161	183
HSPD1	1	1	-4.78964	6.56348e-06	-0.906528	0.364656	0.0108396	-1.75389	0	1	0.160207	834	71	258	202	358	162	184
FERMT3	1	1	-1.98554	0.0520294	-0.929697	0.352528	0.123176	-0.684787	0	1	0.371239	946	280	249	307	461	163	185
ACE2	1	1	0.993211	0.325693	0.217551	0.827779	0.0111341	7.2035	0	1	4.1373e-06	658	668	476	205	123	164	186
CCND2	1	1	-2.04906	0.0444779	-1.0155	0.309868	0.185633	-1.3646	0	1	0.363975	623	263	236	336	458	165	187
CD53	1	1	-7.31449	3.23815e-10	-4.40187	1.0732e-05	9.82048e-06	-1.39154	0	1	0.000137989	531	40	48	92	154	166	188
BSG	1	1	-0.100271	0.92047	1.70723	0.08778	0.952023	-0.028723	0	1	0.172422	724	819	169	784	368	168	189
IL12RB2	1	1	1.36219	0.17961	1.08697	0.27705	0.00399724	3.9008	0	1	0.00157477	958	466	225	159	186	169	190
GRK5	0.0311638	0.0353958	1.78389	0.0808572	1.30236	0.192793	0.00481697	4.26915	0.125	0.984788	0.000413882	113	321	201	165	167	170	191
CXCL2	8.26134e-11	6.70031e-10	1.5608	0.125279	1.86312	0.0624447	5.78587e-05	7.48981	0.145833	0.999199	1.43992e-07	47	393	158	110	102	171	192
CD200	1	1	-3.84862	0.000228317	-1.66167	0.0965782	0.0514159	-1.96401	0	1	0.0498975	555	95	171	261	273	172	193
P4HB	1	1	-1.65862	0.102309	0.710379	0.477469	0.307483	-0.523264	0	1	0.152527	163	364	290	396	352	174	194
OLR1	1	1	1.5635	0.124644	0.980943	0.326621	2.60142e-06	20.3466	0	1	6.07864e-07	158	391	246	87	111	175	195
TGFBR2	1	1	-1.14849	0.255802	-1.20046	0.229962	0.349069	-0.511802	0	1	0.416856	291	542	208	422	477	176	196
PDIA4	1	1	-6.6623	3.46423e-09	-3.4013	0.000670669	0.000121894	-2.39336	0	1	0.000565934	438	44	74	117	172	177	197
PTPRC	1	1	1.40976	0.164832	1.00333	0.315703	0.135422	0.358147	0	1	0.0198207	419	460	239	314	242	178	198
LRPAP1	1	1	-1.5999	0.114945	-1.01236	0.311367	0.271269	-1.10083	0	1	0.216191	262	381	237	382	392	179	199
CD200R4	1	1	1	0.322431	0.245236	0.806274	0.0101229	22.5315	0	1	0.0241912	558	655	452	188	250	180	200
ITGA4	0.0480332	0.0485353	1.9425	0.057911	2.46041	0.0138779	0.0184927	1.16421	0.145833	0.931946	0.0108135	120	287	111	226	225	181	201
TSPAN32	1	1	-15.5766	3.7621e-50	-4.89254	9.95415e-07	7.85452e-11	-7.63246	0	1	6.72404e-09	347	8	40	51	84	182	202
TNFRSF11A	1	1	1.79485	0.0791098	0.928912	0.352935	2.19061e-06	7.96007	0	1	6.74239e-06	309	317	250	85	127	183	203
MIF	1	1	-6.94499	9.12365e-11	-2.24266	0.0249187	0.000884642	-1.85036	0	1	0.0752161	128	36	122	148	301	184	204
AAMP	1	1	-2.39657	0.0196556	-0.440796	0.659361	0.11731	-0.946068	0	1	0.302081	654	208	361	300	431	185	205
TLR2	0.00037995	0.00108032	1.64071	0.107515	1.55329	0.120354	0.000400417	3.51842	0.145833	0.97438	0.000208185	85	372	184	135	157	186	206
GOLPH3	0.0389906	0.0410444	1.06497	0.292011	1.14587	0.251847	0.298836	0.709983	0.145833	0.935148	0.328943	115	579	216	391	446	188	207
IL10RA	1	1	1.08848	0.281551	1.94088	0.0522731	0.312487	0.54532	0	1	0.118322	813	568	150	399	331	189	208
BMP1	1	1	1.28542	0.204906	0.544467	0.58612	0.0355755	4.40967	0	1	0.0336713	710	497	331	246	262	190	209
PSTPIP1	0.0411349	0.0427273	1.10471	0.274777	2.38894	0.0168971	0.118115	1.17864	0.145833	0.934347	0.00135449	116	559	113	303	183	191	210
SLC44A1	0.00691308	0.0123993	1.47275	0.147452	1.14371	0.252742	0.00713273	3.83944	0.104167	0.980785	0.0023419	102	419	217	177	193	193	211
TMEM123	1	1	-0.887056	0.379328	-2.85585	0.0042922	0.267944	-0.4197	0	1	0.0179017	305	705	97	380	240	195	212
FCER2A	1	1	-18.6722	7.82402e-69	-7.65984	1.86166e-14	1.17361e-18	-8.79133	0	1	3.95865e-18	942	4	10	22	26	196	213
ITGB7	1	1	-2.07664	0.0417727	-0.287843	0.773467	0.213357	-0.780445	0	1	0.520894	197	259	430	354	526	197	214
M6PR	1	1	1.30384	0.198225	1.81463	0.0695812	0.215262	0.590436	0	1	0.151255	134	486	161	356	350	199	215
CXCL9	1	1	1.09195	0.280422	0.472408	0.636636	0.000272573	13.8465	0	1	0.00735745	898	565	350	126	218	200	216
PLAUR	1	1	-4.85545	5.96113e-06	-2.57429	0.0100446	0.00788364	-1.60343	0	1	0.00821701	440	70	108	179	221	202	217
ROCK1	1	1	-0.694479	0.490461	-1.47299	0.140755	0.533319	-0.271146	0	1	0.259668	498	745	189	517	411	203	218
IDE	1	1	-0.596949	0.55297	-0.834666	0.403906	0.628086	-0.64347	0	1	0.26387	844	756	270	567	414	204	219
CXCR5	1	1	-18.036	7.98986e-65	-6.51966	7.04671e-11	6.59936e-15	-8.8601	0	1	1.45258e-15	876	6	14	29	34	205	220
STAB2	1	1	0.996096	0.324304	0.670324	0.502651	0.0113389	6.95693	0	1	0.00489511	341	665	298	207	206	206	221
CMTM6	0.0201855	0.0278502	1.01589	0.314556	0.838789	0.401588	0.319322	0.56756	0.145833	0.943955	0.560886	110	594	269	402	545	207	222
VWF	1	1	1.16633	0.249333	0.344783	0.730257	0.0375121	3.9731	0	1	0.0543987	369	530	408	248	277	209	223
SLC37A4	1	1	0.66194	0.511024	0.273313	0.784612	0.542241	0.872442	0	1	0.753362	317	751	436	523	668	210	224
CNTN2	1	1	-1.16087	0.245915	-0.169643	0.865291	0.432777	-17.2889	0	1	0.325996	586	528	522	465	441	211	225
CD82	1	1	1.67951	0.0991891	2.92005	0.00349971	0.148187	0.679893	0	1	0.00579197	599	357	94	319	211	212	226
CD8B1	1	1	1.28353	0.205445	0.589234	0.555705	0.193813	3.42625	0	1	0.0864745	604	498	322	345	309	213	227
USP14	1	1	-8.70875	9.39718e-18	-0.666005	0.505408	0.00492931	-4.76471	0	1	0.130015	352	23	301	166	341	214	228
IL16	1	1	-6.07407	4.89001e-08	-2.38383	0.0171334	0.00119148	-1.29716	0	1	0.0205967	169	47	114	151	246	215	229
ICOSL	1	1	-3.45545	0.000928474	-2.78575	0.00534035	0.0397162	-1.44955	0	1	0.00223576	843	111	101	251	192	217	230
CIITA	1	1	-0.218629	0.827822	-1.9236	0.0544049	0.817358	-0.120812	0	1	0.00506042	580	809	153	701	209	218	231
IL2RG	1	1	-4.98595	5.31225e-06	-4.07889	4.5252e-05	0.000444274	-1.12717	0	1	9.84837e-06	277	69	56	140	130	220	232
IL12B	1	1	0.999921	0.322469	0.236008	0.813427	0.0101332	13.6305	0	1	0.0593494	816	658	458	189	287	221	233
TFRC	1	1	-0.0469883	0.962686	0.308263	0.757882	0.976135	-0.0462748	0	1	0.83384	316	829	419	830	701	222	234
LTB	1	1	-11.2294	1.71801e-19	-6.44132	1.18441e-10	5.82661e-11	-2.19135	0	1	1.72117e-09	256	20	16	50	73	223	235
CD48	1	1	-0.869249	0.388553	0.425678	0.670343	0.493336	-0.316505	0	1	0.230826	528	711	371	494	397	224	236
P2RX7	4.78316e-06	2.20621e-05	1.50603	0.138708	1.47613	0.13991	0.0104711	3.48272	0.145833	0.988791	0.000534321	78	409	188	196	171	225	237
IGF2R	1	1	0.866534	0.390563	0.374039	0.708376	0.129718	2.38684	0	1	0.163172	809	712	397	311	362	226	238
CXCR3	1	1	0.877591	0.384571	0.605138	0.545088	0.18692	2.56743	0	1	0.078497	899	709	316	339	302	227	239
GPR56	1	1	-2.04804	0.040765	-0.452381	0.650995	0.124171	-21.1223	0	1	0.0786836	740	258	356	308	303	229	240
TREML2	1	1	-11.6162	1.40531e-28	-2.94656	0.0032133	2.58606e-05	-3.9998	0	1	0.000340567	393	17	91	98	161	230	241
IRAK2	1	1	-0.734888	0.465682	-1.23364	0.217337	0.508129	-0.486483	0	1	0.162796	226	735	205	497	361	231	242
[truncated: 717 more rows]
